# Supplementary material for: Species-specificity of the secondary biosynthetic potential in Bacillus
Source: Front Microbiol. 2023 Oct 23;14:1271418. doi: 10.3389/fmicb.2023.1271418 (PMC10626522; doi:10.3389/fmicb.2023.1271418)
Supplement: Supplementary file 2 [file Table_1.XLSX]

## Sheet: Genome info.
Name	BioSample	Isolation_source	lat_lon	Organism Name	Assembly Level	Completeness(CheckM)	Contamination(CheckM)	Genome_size(CheckM)	scaffoldsN50(CheckM)	contigsN50(CheckM)
GCA_000003645.1	SAMN00717290	N/A	N/A	Bacillus cereus m1293	Chromosome	99.0737	0.0205761	5269725	5269725	53899
GCA_000003925.1	SAMN00727646	N/A	N/A	Bacillus mycoides DSM 2048	Chromosome	99.3216	0.0235738	5561906	5561906	84268
GCA_000003955.1	SAMN00727677	N/A	N/A	Bacillus cereus AH1273	Chromosome	97.1669	0.757576	5790501	5790501	26721
GCA_000007825.1	SAMN02603340	N/A	N/A	Bacillus cereus ATCC 14579	Complete Genome	98.178	0.581156	5427083	5411809	5411809
GCA_000007845.1	SAMN02603432	N/A	N/A	Bacillus anthracis str. Ames	Complete Genome	99.2284	0.154321	5227293	5227293	5227293
GCA_000008005.1	SAMN02603979	N/A	N/A	Bacillus cereus ATCC 10987	Complete Genome	98.4311	0.352734	5432652	5224283	5224254
GCA_000008165.1	SAMN02598266	N/A	N/A	Bacillus anthracis str. Sterne	Complete Genome	99.2284	0.154321	5228663	5228663	5228663
GCA_000008425.1	SAMN02603292	N/A	N/A	Bacillus licheniformis DSM 13 = ATCC 14580	Complete Genome	98.8243	0	4222645	4222645	4222645
GCA_000008445.1	SAMN02603433	N/A	N/A	Bacillus anthracis str. 'Ames Ancestor'	Complete Genome	99.2284	0.154321	5503926	5227419	5227419
GCA_000008505.1	SAMN02598265	N/A	N/A	[Bacillus thuringiensis] serovar konkukian str. 97-27	Complete Genome	99.0741	0.308642	5314794	5237682	5237681
GCA_000009045.1	SAMEA3138188	N/A	N/A	Bacillus subtilis subsp. subtilis str. 168	Complete Genome	99.8141	0.247831	4215606	4215606	4215606
GCA_000011625.1	SAMN02598269	N/A	N/A	Bacillus cereus E33L	Complete Genome	99.2284	0.249486	5843235	5300915	5300915
GCA_000011645.1	SAMN02603685	N/A	N/A	Bacillus licheniformis DSM 13 = ATCC 14580	Complete Genome	98.8243	0	4222597	4222597	4222597
GCA_000013065.1	SAMN02603603	N/A	N/A	Bacillus cereus Q1	Complete Genome	98.9455	0.614174	5506207	5214195	5214195
GCA_000015065.1	SAMN02598406	N/A	N/A	Bacillus thuringiensis str. Al Hakam	Complete Genome	99.2284	0	5313030	5257091	5257091
GCA_000015785.2	SAMN02603158	N/A	N/A	Bacillus velezensis FZB42	Complete Genome	99.6283	0	3918596	3918596	3918596
GCA_000017425.1	SAMN02598310	N/A	N/A	Bacillus cytotoxicus NVH 391-98	Complete Genome	98.8506	0	4094159	4087024	4087024
GCA_000017885.4	SAMN00253833	N/A	N/A	Bacillus pumilus SAFR-032	Complete Genome	99.3776	0.207469	3704641	3704641	3704641
GCA_000018825.1	SAMN00623031	N/A	N/A	Bacillus mycoides KBAB4	Complete Genome	99.0099	0.383467	5872743	5262775	5262775
GCA_000021205.1	SAMN02604059	N/A	N/A	Bacillus cereus B4264	Complete Genome	99.2284	0.0617284	5419036	5419036	5419036
GCA_000021225.1	SAMN02604058	N/A	N/A	Bacillus cereus AH187	Complete Genome	98.7654	0.493827	5599857	5269030	5269030
GCA_000021305.1	SAMN02604060	N/A	N/A	Bacillus cereus G9842	Complete Genome	99.0099	0.00550055	5736823	5387334	5387334
GCA_000021445.1	SAMN02603931	N/A	N/A	Bacillus anthracis str. CDC 684	Complete Genome	99.2284	0.154321	5506763	5230115	5230115
GCA_000021785.1	SAMN02604057	N/A	N/A	Bacillus cereus AH820	Complete Genome	98.8917	0	5588834	5302683	5302683
GCA_000022505.1	SAMN02603930	N/A	N/A	Bacillus cereus 03BB102	Complete Genome	99.2284	0	5449308	5269628	5269628
GCA_000022865.1	SAMN02603932	N/A	N/A	Bacillus anthracis str. A0248	Complete Genome	99.2284	0.154321	5503926	5227419	5227419
GCA_000092165.1	SAMN02603314	N/A	N/A	Bacillus thuringiensis BMB171	Complete Genome	99.0226	0.154321	5643051	5330088	5330088
GCA_000143605.1	SAMN02603256	N/A	N/A	Bacillus cereus biovar anthracis str. CI	Complete Genome	99.2284	0	5486649	5196054	5196054
GCA_000146565.1	SAMN02602993	N/A	N/A	Bacillus subtilis subsp. spizizenii str. W23	Complete Genome	99.7522	0.247831	4027676	4027676	4027674
GCA_000155325.1	SAMN02469327	N/A	N/A	Bacillus subtilis subsp. subtilis str. 168	Chromosome	99.8141	0.256477	4214547	4214547	3196137
GCA_000155355.1	SAMN02469326	N/A	N/A	Bacillus subtilis subsp. subtilis str. JH642	Chromosome	98.6989	0.123916	4187615	4187615	1039963
GCA_000155375.1	SAMN02469322	N/A	N/A	Bacillus subtilis subsp. subtilis str. SMY	Chromosome	99.8064	0.247831	4214643	4214643	1039979
GCA_000160895.1	SAMN00715886	N/A	N/A	Bacillus cereus ATCC 10876	Chromosome	99.177	0.327932	5939023	5939023	69057
GCA_000160915.1	SAMN00727655	N/A	N/A	Bacillus cereus BGSC 6E1	Chromosome	99.0741	0.470141	5730178	5730178	63170
GCA_000160935.1	SAMN00727633	N/A	N/A	Bacillus cereus 172560W	Chromosome	98.8426	0	5699545	5699545	101254
GCA_000160955.1	SAMN00727654	N/A	N/A	Bacillus wiedmannii	Chromosome	98.9549	0.212406	5547057	5547057	76810
GCA_000160975.1	SAMN00716180	N/A	N/A	Bacillus mycoides	Chromosome	98.7349	0.361465	5674808	5674808	67323
GCA_000161015.1	SAMN00717283	N/A	N/A	Bacillus cereus ATCC 4342	Chromosome	99.0086	0.31582	5234797	5234797	131751
GCA_000161035.1	SAMN00717296	N/A	N/A	Bacillus cereus m1550	Chromosome	99.1512	0.198639	5246493	5246493	119072
GCA_000161055.1	SAMN00727632	N/A	N/A	Bacillus cereus BDRD-ST24	Chromosome	98.8683	0.313786	5436173	5436173	74235
GCA_000161075.1	SAMN00727653	N/A	N/A	Bacillus cereus BDRD-ST26	Chromosome	98.6111	0.185185	5568034	5568034	65932
GCA_000161095.1	SAMN00727652	N/A	N/A	Bacillus cereus BDRD-ST196	Chromosome	98.2193	0.862015	5576566	5576566	47772
GCA_000161115.1	SAMN00727651	N/A	N/A	Bacillus cereus BDRD-Cer4	Chromosome	98.035	0.559623	5397450	5397450	131235
GCA_000161135.1	SAMN00110498	N/A	N/A	Bacillus cereus 95/8201	Chromosome	98.7728	0	5584055	5584055	111595
GCA_000161155.1	SAMN00727650	N/A	N/A	Bacillus cereus Rock1-3	Chromosome	98.9476	0.487433	5859854	5859854	85223
GCA_000161175.1	SAMN00727711	N/A	N/A	Bacillus cereus Rock1-15	Chromosome	98.1526	0.31582	5766278	5766278	75248
GCA_000161195.1	SAMN00727710	N/A	N/A	Bacillus cereus Rock3-28	Chromosome	97.6075	0.681524	6041497	6041497	59467
GCA_000161215.1	SAMN00727649	N/A	N/A	Bacillus cereus Rock3-29	Chromosome	98.9659	0.377422	5878111	5878111	97140
GCA_000161235.1	SAMN00727712	N/A	N/A	Bacillus cereus Rock3-42	Chromosome	98.4215	0.524691	5202904	5202904	57934
GCA_000161255.1	SAMN00727713	N/A	N/A	Bacillus cereus Rock3-44	Chromosome	96.7304	0.574713	4999804	4999804	31659
GCA_000161275.1	SAMN00727714	N/A	N/A	Bacillus cereus Rock4-2	Chromosome	96.4485	0.617284	5769987	5769987	68998
GCA_000161295.1	SAMN00727648	N/A	N/A	Bacillus cereus Rock4-18	Chromosome	99.3399	0	5923634	5923634	84313
GCA_000161315.1	SAMN00727647	N/A	N/A	Bacillus cereus F65185	Chromosome	98.714	0.0771605	6133179	6133179	63028
GCA_000161335.1	SAMN00727680	N/A	N/A	Bacillus mycoides	Chromosome	97.5871	0.254597	5799451	5799451	58169
GCA_000161355.1	SAMN00727673	N/A	N/A	Bacillus cereus AH676	Chromosome	97.8035	0.53155	5594747	5594747	39044
GCA_000161415.1	SAMN00727715	N/A	N/A	Bacillus pseudomycoides	Chromosome	95.7091	0.931278	5841497	5841497	40703
GCA_000161435.1	SAMN00727643	N/A	N/A	Bacillus pseudomycoides	Chromosome	99.3256	0	5713954	5713954	59353
GCA_000161455.1	SAMN00727631	N/A	N/A	Bacillus pseudomycoides DSM 12442	Chromosome	99.422	0.0642261	5782514	5782514	72230
GCA_000161475.1	SAMN00727630	N/A	N/A	Bacillus thuringiensis serovar tochigiensis BGSC 4Y1	Chromosome	98.8786	0.411523	5625906	5625906	65682
GCA_000161515.1	SAMN00717297	N/A	N/A	Bacillus thuringiensis serovar thuringiensis str. T01001	Chromosome	98.8339	0.110011	6323123	6323123	61996
GCA_000161535.1	SAMN00727716	N/A	N/A	Bacillus thuringiensis serovar sotto str. T04001	Chromosome	98.6762	0.148515	6107746	6107746	38951
GCA_000161555.1	SAMN00723189	N/A	N/A	Bacillus thuringiensis serovar pakistani str. T13001	Chromosome	98.83	0.910494	6037513	6037513	36733
GCA_000161575.1	SAMN00717315	N/A	N/A	Bacillus thuringiensis serovar kurstaki str. T03a001	Chromosome	98.6883	0.308642	5527568	5527568	58320
GCA_000161615.1	SAMN00738287	N/A	N/A	Bacillus thuringiensis serovar berliner ATCC 10792	Chromosome	98.7349	0.110011	6260142	6260142	58203
GCA_000161635.1	SAMN00727678	N/A	N/A	Bacillus thuringiensis serovar andalousiensis BGSC 4AW1	Chromosome	98.1369	0.210905	5488844	5488844	79597
GCA_000161655.1	SAMN00727679	N/A	N/A	Bacillus thuringiensis serovar pondicheriensis BGSC 4BA1	Chromosome	98.4259	0.115202	6031475	6031475	94813
GCA_000161675.1	SAMN00727681	N/A	N/A	Bacillus thuringiensis serovar huazhongensis BGSC 4BD1	Chromosome	99.1512	0	6231196	6231196	73929
GCA_000161695.1	SAMN00727674	N/A	N/A	Bacillus thuringiensis serovar pulsiensis BGSC 4CC1	Chromosome	98.4296	0.565844	6002603	6002603	71079
GCA_000161715.1	SAMN00727642	N/A	N/A	Bacillus thuringiensis IBL 200	Chromosome	99.2456	0	6731790	6731790	66963
GCA_000161735.1	SAMN00727641	N/A	N/A	Bacillus thuringiensis IBL 4222	Chromosome	98.7101	0.948845	6612432	6612432	44674
GCA_000165925.1	SAMN01816415	N/A	N/A	Bacillus atrophaeus 1942	Complete Genome	99.1701	0	4168266	4168266	4168266
GCA_000167235.1	SAMN02435891	N/A	N/A	Bacillus anthracis str. CNEVA-9066	Scaffold	98.9198	0	5488676	277207	277207
GCA_000167255.1	SAMN02435882	N/A	N/A	Bacillus anthracis str. A1055	Scaffold	99.0689	0.28526	5370618	263928	263928
GCA_000167275.1	SAMN02435883	N/A	N/A	Bacillus anthracis str. Vollum	Scaffold	98.8775	0.261522	5488459	382062	382062
GCA_000167295.1	SAMN02435884	N/A	N/A	Bacillus anthracis str. Kruger B	Scaffold	99.0325	0.505719	5470007	286973	286973
GCA_000167315.1	SAMN02435885	N/A	N/A	Bacillus anthracis str. Western North America USA6153	Scaffold	99.217	0.470141	5511345	462850	462850
GCA_000167335.1	SAMN02435830	N/A	N/A	Bacillus anthracis str. Australia 94	Scaffold	99.1362	0.808823	5504562	240598	240598
GCA_000171035.2	SAMN02436290	N/A	N/A	Bacillus cereus H3081.97	Contig	96.3661	0.488683	5543310	185907	185907
GCA_000172815.1	SAMN02470256	N/A	N/A	Bacillus pumilus ATCC 7061	Contig	99.5851	0.622407	3833998	486567	486567
GCA_000177295.1	SAMN02472182	N/A	N/A	Bacillus cereus SJ1	Contig	98.0306	0.190384	5156400	73258	73258
GCA_000177595.1	SAMN02471820	N/A	N/A	Bacillus subtilis subsp. spizizenii ATCC 6633 = JCM 2499	Contig	99.7522	0.247831	3978576	170545	170545
GCA_000181595.1	SAMN02436288	N/A	N/A	Bacillus cereus W	Scaffold	97.5078	0.526243	5240573	256990	256990
GCA_000181615.1	SAMN02436322	N/A	N/A	Bacillus cereus AH1134	Scaffold	99.2078	0.823045	5908750	554099	554099
GCA_000181635.1	SAMN02436289	N/A	N/A	Bacillus cereus NVH0597-99	Scaffold	98.9286	0.823045	5348704	213404	213404
GCA_000181655.1	SAMN02436291	N/A	N/A	Bacillus cereus 03BB108	Scaffold	98.1364	0.58299	5925780	218340	218340
GCA_000181835.1	SAMN02470254	N/A	N/A	Bacillus anthracis str. A0488	Scaffold	96.9832	0.385802	5392168	151690	151690
GCA_000181915.1	SAMN02470282	N/A	N/A	Bacillus anthracis str. A0193	Scaffold	97.4247	0.462963	5392880	170206	170206
GCA_000181935.1	SAMN02470279	N/A	N/A	Bacillus anthracis str. A0442	Scaffold	97.8887	0.0293945	5374836	218283	218283
GCA_000181995.1	SAMN02470255	N/A	N/A	Bacillus anthracis str. A0465	Scaffold	97.6987	0.0514403	5407149	182151	182151
GCA_000182055.1	SAMN02470265	N/A	N/A	Bacillus anthracis str. A0174	Scaffold	97.7958	0	5291908	155716	155716
GCA_000183765.2	SAMN02472163	N/A	N/A	Bacillus subtilis gtP20b	Contig	99.7522	0.309789	4205767	221307	221307
GCA_000186085.1	SAMN02469323	N/A	N/A	Bacillus subtilis subsp. subtilis NCIB 3610 = ATCC 6051 = DSM 10	Chromosome	99.7212	0.346964	4292969	4214598	3196175
GCA_000186125.1	SAMN02463786	N/A	not determined	Bacillus sp. BT1B_CT2	Scaffold	98.9281	0	4369552	2321366	348402
GCA_000186745.1	SAMN02603875	N/A	N/A	Bacillus subtilis BSn5	Complete Genome	99.8141	0.123916	4093599	4093599	4093599
GCA_000190515.1	SAMN02603317	N/A	N/A	Bacillus thuringiensis serovar finitimus YBT-020	Complete Genome	99.2284	0.308642	5682383	5355490	5355490
GCA_000193355.1	SAMN02603315	N/A	N/A	Bacillus thuringiensis serovar chinensis CT-43	Complete Genome	98.9732	0.110011	6151150	5486830	5486830
GCA_000195515.1	SAMN02603399	N/A	N/A	Bacillus amyloliquefaciens TA208	Complete Genome	99.7398	0.132561	3937511	3937511	3937511
GCA_000196735.1	SAMEA2272088	N/A	N/A	Bacillus amyloliquefaciens DSM 7 = ATCC 23350	Complete Genome	99.2952	0.775374	3980199	3980199	3980199
GCA_000204275.1	SAMN02603189	N/A	N/A	Bacillus amyloliquefaciens LL3	Complete Genome	99.8141	0.333924	4001985	3995227	3995227
GCA_000204685.2	SAMN01816414	N/A	N/A	Bacillus atrophaeus str. Dugway	Contig	99.0871	0	4133946	205337	205337
GCA_000204705.2	SAMN01816423	N/A	N/A	Bacillus atrophaeus ATCC 9372-1	Contig	99.1324	0	4106324	255796	255796
GCA_000204725.2	SAMN01816418	N/A	N/A	Bacillus atrophaeus Detrick-1	Contig	99.1701	0	4128080	193257	193255
GCA_000204745.2	SAMN01816419	N/A	N/A	Bacillus atrophaeus Detrick-2	Contig	99.1701	0	4121167	152641	152641
GCA_000204765.2	SAMN01816422	N/A	N/A	Bacillus atrophaeus Detrick-3	Contig	99.1701	0	4129125	193246	193244
GCA_000204785.2	SAMN01816416	N/A	N/A	Bacillus atrophaeus 1013-1	Contig	99.1701	0	4126423	282215	282215
GCA_000204805.2	SAMN01816417	N/A	N/A	Bacillus atrophaeus 1013-2	Contig	99.1701	0	4052646	225488	225488
GCA_000204825.2	SAMN01816424	N/A	N/A	Bacillus atrophaeus ATCC 9372-2	Contig	99.1701	0	4127435	250623	250623
GCA_000204845.2	SAMN01816420	N/A	N/A	Bacillus atrophaeus ATCC 49822-1	Contig	99.1701	0.414938	4126426	192016	192016
GCA_000204865.2	SAMN01816421	N/A	N/A	Bacillus atrophaeus ATCC 49822-2	Contig	99.1701	0.414938	4128020	213362	213362
GCA_000204885.2	SAMN01816425	N/A	N/A	Bacillus atrophaeus BACI051-E	Contig	99.1701	0	4127062	192166	192166
GCA_000204905.2	SAMN02472056	N/A	N/A	Bacillus atrophaeus BACI051-N	Contig	99.1701	0.421971	4129706	86661	86661
GCA_000209795.2	SAMD00016353	N/A	N/A	Bacillus subtilis subsp. natto BEST195	Complete Genome	99.8141	0.247831	4111218	4105380	4105380
GCA_000219895.1	SAMN02470266	N/A	N/A	Bacillus anthracis str. A0389	Contig	97.8884	0.154321	5420403	146699	146699
GCA_000221645.1	SAMN02603869	N/A	N/A	Bacillus amyloliquefaciens XH7	Complete Genome	99.7398	0.132561	3939203	3939203	3939203
GCA_000225935.1	SAMN02470966	N/A	N/A	Bacillus altitudinis	Scaffold	99.5851	0.0276625	3692856	53963	50105
GCA_000227465.1	SAMN02603352	N/A	N/A	Bacillus subtilis subsp. spizizenii TU-B-10	Complete Genome	99.7393	0.272615	4207222	4207222	4207222
GCA_000227485.1	SAMN02603351	N/A	N/A	Bacillus subtilis subsp. subtilis str. RO-NN-1	Complete Genome	99.4191	0.123916	4011949	4011949	4011949
GCA_000230755.2	SAMN02469591	N/A	N/A	Bacillus subtilis subsp. subtilis str. SC-8	Contig	99.8141	0.247831	4138818	837849	837849
GCA_000238655.1	SAMN02463788	N/A	not determined	Bacillus sp. 7_6_55CFAA_CT2	Scaffold	99.2284	0	5747288	1261627	83747
GCA_000238675.1	SAMN02463789	N/A	not determined	Bacillus smithii 7_3_47FAA	Scaffold	98.6339	0	3238901	176274	34551
GCA_000239195.1	SAMN02603249	N/A	N/A	Bacillus cereus F837/76	Complete Genome	98.3539	0	5288498	5222906	5222906
GCA_000242855.2	SAMN02603349	N/A	N/A	Bacillus amyloliquefaciens IT-45	Complete Genome	99.5008	0.247831	3936866	3928857	3928855
GCA_000245035.2	SAMN02435808	N/A	N/A	Bacillus subtilis subsp. spizizenii DV1-B-1	Contig	98.4391	0.752439	3974551	684333	684333
GCA_000256545.1	SAMN02469355	N/A	N/A	Bacillus cereus LCT-BC244	Scaffold	99.2284	0.0668724	5156879	3825776	384691
GCA_000258125.2	SAMN02469900	N/A	N/A	Bacillus licheniformis WX-02	Chromosome	98.9627	0	4286821	4286821	2735904
GCA_000258885.1	SAMN02603474	N/A	N/A	Bacillus anthracis str. H9401	Complete Genome	99.0741	0	5495471	5218947	5218947
GCA_000259365.1	SAMN02603480	N/A	N/A	Bacillus sp. JS	Complete Genome	99.8141	0.402726	4120406	4120406	4120406
GCA_000259405.1	SAMN02470191	N/A	N/A	Bacillus sp. 5B6	Contig	99.5043	0	3899657	3899657	3899657
GCA_000260535.1	SAMN02470889	N/A	N/A	Bacillus licheniformis 5-2-D	Contig	98.9627	0	4161258	210776	210776
GCA_000260555.1	SAMN02470888	N/A	N/A	Bacillus licheniformis 10-1-A	Contig	98.9627	0	4317010	508509	508509
GCA_000262045.1	SAMN02414599	N/A	N/A	Bacillus siamensis KCTC 13613	Contig	99.0664	0.570012	3779696	589476	589476
GCA_000262385.1	SAMN02603232	N/A	N/A	Bacillus velezensis YAU B9601-Y2	Complete Genome	99.8141	0.185874	4238624	4238624	4238624
GCA_000262755.1	SAMN00261231	N/A	N/A	Bacillus methanolicus PB1	Contig	99.4536	0.315259	3426513	1082026	1082026
GCA_000264255.1	SAMN02469599	N/A	N/A	Bacillus sp. M 2-6	Contig	99.5851	0.38036	3795647	128603	128603
GCA_000264395.1	SAMN02470933	N/A	N/A	Bacillus atrophaeus C89	Contig	99.0248	0.414938	4114046	88496	88496
GCA_000275785.1	SAMN02470110	N/A	N/A	Bacillus sp. 916	Contig	99.8141	0.0734941	3931278	64405	64405
GCA_000278385.1	SAMN02470707	N/A	N/A	Bacillus anthracis str. Heroin Ba4599	Contig	99.2284	0.164609	5468377	222250	222250
GCA_000283675.1	SAMD00060916	N/A	N/A	Bacillus cereus NC7401	Complete Genome	98.7654	0.493827	5552031	5221581	5221581
GCA_000283695.1	SAMEA2272738	N/A	N/A	Bacillus velezensis CAU B946	Complete Genome	99.761	0.247831	4019861	4019861	4019861
GCA_000284395.1	SAMEA2272044	N/A	N/A	Bacillus velezensis YAU B9601-Y2	Complete Genome	99.8141	0.185874	4242774	4242774	4242774
GCA_000290655.1	SAMN02596882	N/A	N/A	Bacillus cereus VDM062	Scaffold	99.0099	0.0353607	6011592	4895311	295499
GCA_000290675.1	SAMN02596880	N/A	N/A	Bacillus cereus VDM034	Scaffold	99.0099	0.38661	5970331	4767924	181842
GCA_000290695.1	SAMN02596879	N/A	N/A	Bacillus mycoides	Scaffold	99.1749	0.178375	6312471	4586053	260018
GCA_000290715.1	SAMN02596876	N/A	N/A	Bacillus cereus VD200	Scaffold	99.2284	0.913066	6274216	5473820	148229
GCA_000290735.1	SAMN02596873	N/A	N/A	Bacillus cereus VD169	Scaffold	99.2284	0.794324	5951374	5236666	151706
GCA_000290775.1	SAMN02596871	N/A	N/A	Bacillus cereus VD156	Scaffold	98.9198	0.565844	6421299	4398547	211530
GCA_000290795.1	SAMN02596870	N/A	N/A	Bacillus cereus VD154	Scaffold	99.0123	0.910494	6305592	1513461	140320
GCA_000290815.1	SAMN02596869	N/A	N/A	Bacillus toyonensis	Scaffold	99.1749	0.377422	5742916	4649879	190720
GCA_000290835.1	SAMN02596862	N/A	N/A	Bacillus cereus VD115	Scaffold	99.3399	0.0550055	6435016	3884855	199960
GCA_000290855.1	SAMN02596861	N/A	N/A	Bacillus cereus VD107	Scaffold	97.5648	0.682925	5372281	3667986	185397
GCA_000290875.1	SAMN02596860	N/A	N/A	Bacillus cereus VD102	Scaffold	99.0741	0.827087	5773333	4634962	377773
GCA_000290895.1	SAMN02596859	N/A	N/A	Bacillus mycoides	Scaffold	99.3399	0.79627	6108519	5172041	302209
GCA_000290915.1	SAMN02596858	N/A	N/A	Bacillus cereus VD048	Scaffold	99.0099	0.3798	6038572	4064464	196927
GCA_000290935.2	SAMN00768905	N/A	N/A	Bacillus cereus IS075	Scaffold	98.678	0.498971	5813775	774905	203064
GCA_000290955.1	SAMN02596796	N/A	N/A	Bacillus cereus VD022	Scaffold	99.3399	0.0412541	6685242	1364589	187899
GCA_000290995.1	SAMN02596798	N/A	N/A	Bacillus cereus AND1407	Scaffold	99.046	0.385802	5505022	887918	110604
GCA_000291015.1	SAMN02596800	N/A	N/A	Bacillus toyonensis	Scaffold	99.3399	0.377422	5585341	4792891	199561
GCA_000291035.1	SAMN02596803	N/A	N/A	Bacillus cereus BAG1X1-2	Scaffold	99.2299	0.49505	5856198	4070571	180308
GCA_000291055.1	SAMN02596804	N/A	N/A	Bacillus cereus BAG1X1-3	Scaffold	98.1848	0.337891	6030485	5205498	212869
GCA_000291075.1	SAMN02596838	N/A	N/A	Bacillus cereus HuA4-10	Scaffold	98.1698	0.842453	5803300	4644122	235140
GCA_000291095.1	SAMN02596842	N/A	N/A	Bacillus toyonensis	Scaffold	99.3399	0.165017	5642127	3939566	263444
GCA_000291115.1	SAMN02596844	N/A	N/A	Bacillus toyonensis	Scaffold	99.3399	0.377422	5802972	5272650	198109
GCA_000291135.1	SAMN02596848	N/A	N/A	Bacillus cereus ISP3191	Scaffold	99.2284	0	5371123	4543883	420576
GCA_000291175.1	SAMN02596835	N/A	N/A	Bacillus cereus HuA2-4	Scaffold	99.0099	0.365394	5722043	5297670	212310
GCA_000291195.1	SAMN02596852	N/A	N/A	Bacillus cereus MSX-A1	Scaffold	99.2739	0.0275028	6066700	4858796	142085
GCA_000291215.1	SAMN02596857	N/A	N/A	Bacillus cereus VD045	Scaffold	99.2284	0.308642	6514282	4042045	217946
GCA_000291235.1	SAMN02596853	N/A	N/A	Bacillus cereus MSX-A12	Scaffold	98.6111	0.90535	5778906	1533405	115971
GCA_000291275.1	SAMN02596854	N/A	N/A	Bacillus cereus MSX-D12	Scaffold	99.0741	0	5615671	5225100	240397
GCA_000291295.1	SAMN02596821	N/A	N/A	Bacillus cereus BAG5X1-1	Scaffold	98.5149	0.206271	5635174	5034021	146551
GCA_000291315.1	SAMN02596831	N/A	N/A	Bacillus mycoides	Scaffold	99.3281	0.365394	5603560	5300377	274853
GCA_000291335.1	SAMN02596830	N/A	N/A	Bacillus mycoides	Scaffold	99.3399	0.365394	5628380	5322670	188640
GCA_000291355.1	SAMN02596827	N/A	N/A	Bacillus cereus BAG6X1-2	Scaffold	96.9197	0.433234	5116684	4223854	214714
GCA_000291375.1	SAMN02596823	N/A	N/A	Bacillus wiedmannii	Scaffold	99.3399	0.19802	5855291	4667261	167261
GCA_000291395.1	SAMN02596820	N/A	N/A	Bacillus toyonensis	Scaffold	99.3399	0.395758	5884793	4621585	305285
GCA_000291415.1	SAMN02596818	N/A	N/A	Bacillus cereus BAG4X12-1	Scaffold	99.2284	0.308642	5825595	5146067	206067
GCA_000291435.1	SAMN02596817	N/A	N/A	Bacillus cereus BAG4O-1	Scaffold	99.1255	0.0617284	5726356	5386589	249928
GCA_000291455.1	SAMN02596816	N/A	N/A	Bacillus cereus BAG3X2-2	Scaffold	98.6111	0.462963	5865692	5324347	208518
GCA_000291475.1	SAMN02596815	N/A	N/A	Bacillus cereus BAG3X2-1	Scaffold	98.8299	0.549662	5679602	5153063	338529
GCA_000291495.1	SAMN02596812	N/A	N/A	Bacillus wiedmannii	Scaffold	99.3399	0.0550055	5589654	5526325	246347
GCA_000291535.1	SAMN02596814	N/A	N/A	Bacillus cereus BAG3O-2	Scaffold	99.1255	0.0617284	5856021	5378738	215437
GCA_000291665.1	SAMN02596811	N/A	N/A	Bacillus cereus BAG2X1-1	Scaffold	96.8647	0.825083	5188937	4538068	152067
GCA_000292415.1	SAMN02603563	N/A	N/A	Bacillus cereus FRI-35	Complete Genome	98.6111	0.787037	5382319	5083176	5083176
GCA_000292455.1	SAMN02603565	N/A	N/A	Bacillus thuringiensis HD-771	Complete Genome	99.5875	0.0810081	6438373	5886036	5886036
GCA_000292565.1	SAMN02469406	N/A	N/A	Bacillus anthracis str. UR-1	Contig	99.3989	0.25954	5446610	112260	112260
GCA_000292705.1	SAMN02603564	N/A	N/A	Bacillus thuringiensis HD-789	Complete Genome	99.3399	0.885981	6334630	5495278	5495278
GCA_000293505.1	SAMN02596819	N/A	N/A	Bacillus toyonensis	Scaffold	99.3399	0.377422	5725126	4602250	230967
GCA_000293525.1	SAMN02596824	N/A	N/A	Bacillus toyonensis	Scaffold	99.3399	0.377422	5898805	5228617	210618
GCA_000293545.1	SAMN02596825	N/A	N/A	Bacillus cereus BAG6O-2	Scaffold	97.8548	0.83294	5747228	2919583	138078
GCA_000293565.1	SAMN02596826	N/A	N/A	Bacillus wiedmannii	Scaffold	99.3399	0	5527226	4987654	147985
GCA_000293605.1	SAMN02596829	N/A	N/A	Bacillus mycoides	Scaffold	99.1749	0.365394	5661976	5320798	273459
GCA_000293685.1	SAMN02596832	N/A	N/A	Bacillus cereus HD73	Scaffold	98.9198	0.308642	5879192	1365417	131474
GCA_000293705.1	SAMN02596833	N/A	N/A	Bacillus cereus HuA2-1	Scaffold	99.0099	0.746503	6465275	4440877	199286
GCA_000293725.1	SAMN02596839	N/A	N/A	Bacillus cereus HuB1-1	Scaffold	99.2739	0.377181	5743953	5267237	268979
GCA_000293745.1	SAMN02596841	N/A	N/A	Bacillus toyonensis	Scaffold	99.3399	0.377422	5769673	5281517	165564
GCA_000293765.1	SAMN02603911	N/A	N/A	Bacillus subtilis QB928	Complete Genome	99.8141	0.247831	4146839	4146839	4146839
GCA_000295695.2	SAMN02469407	N/A	N/A	Bacillus anthracis str. BF1	Complete Genome	98.9198	0.154321	5490208	5213532	5213532
GCA_000299035.1	SAMN02469796	N/A	N/A	Bacillus bingmayongensis	Scaffold	99.4253	0.287356	5477100	567733	567733
GCA_000299555.2	SAMN01178022	N/A	N/A	Bacillus altitudinis	Complete Genome	99.5851	0	3755709	3755709	3755709
GCA_000299615.1	SAMN02470577	N/A	N/A	Bacillus velezensis M27	Contig	99.8141	0.123916	3860959	927071	927071
GCA_000300475.1	SAMN02603757	N/A	N/A	Bacillus thuringiensis MC28	Complete Genome	99.3344	0.00550055	6694533	5414494	5414494
GCA_000300535.1	SAMN02471164	N/A	N/A	Bacillus xiamenensis	Contig	99.3776	0.0319183	3611918	49286	49286
GCA_000309525.1	SAMN02472126	N/A	N/A	Bacillus sp. WBUNB001	Contig	98.8125	0.443673	5609066	96126	96126
GCA_000310045.1	SAMN02470598	N/A	N/A	Bacillus anthracis str. Carbosap	Contig	97.9938	0.154321	5402970	1198247	1198247
GCA_000315975.1	SAMN02470109	N/A	N/A	Bacillus licheniformis CGMCC 3963	Contig	99.1701	0	4514887	221212	221212
GCA_000319475.1	SAMN02603673	N/A	N/A	Bacillus velezensis AS43.3	Complete Genome	99.3734	0	3961368	3961368	3961368
GCA_000319695.1	SAMN02470705	N/A	N/A	Bacillus anthracis str. 3154	Contig	95.216	0.154321	5002686	3043655	3043655
GCA_000319715.1	SAMN02470706	N/A	N/A	Bacillus anthracis str. 3166	Contig	98.9198	0.154321	5505136	4480662	4480662
GCA_000319735.1	SAMN02472121	N/A	N/A	Bacillus sp. WBUNB009	Contig	95.2344	0.317093	5868741	112060	112060
GCA_000321395.1	SAMN02603212	N/A	N/A	Bacillus subtilis subsp. subtilis str. BSP1	Complete Genome	99.8017	0.495663	4043754	4043754	4043754
GCA_000330805.1	SAMN02471000	N/A	N/A	Bacillus amyloliquefaciens DC-12	Scaffold	99.6121	0.0697026	4016564	2172342	266874
GCA_000338315.1	SAMN02469966	N/A	N/A	Bacillus cereus F	Chromosome	98.1481	0.0771605	5255772	5255772	56608
GCA_000338735.1	SAMN02602961	N/A	N/A	Bacillus subtilis XF-1	Complete Genome	99.8141	0.123916	4061186	4061186	4061186
GCA_000338755.1	SAMN02603412	N/A	N/A	Bacillus thuringiensis serovar kurstaki str. HD73	Complete Genome	98.8242	0.308642	5908575	5646799	5646799
GCA_000340295.1	SAMN02470985	N/A	N/A	Bacillus subtilis S1-4	Contig	98.9467	0.762524	4454050	88085	88085
GCA_000341665.1	SAMN02604143	N/A	N/A	Bacillus thuringiensis serovar thuringiensis str. IS5056	Complete Genome	99.3399	0.110011	6771593	5491935	5491935
GCA_000341775.1	SAMN01924755	N/A	Not Collected	Bacillus subtilis MB73/2	Contig	99.8141	0.377943	4170657	1017190	1017190
GCA_000341875.1	SAMEA2272633	N/A	N/A	Bacillus velezensis UCMB5036	Complete Genome	99.6283	0	3910324	3910324	3910324
GCA_000344745.1	SAMN02603273	N/A	N/A	Bacillus subtilis subsp. subtilis 6051-HGW	Complete Genome	99.8141	0.247831	4215610	4215610	4215610
GCA_000349795.1	SAMN02603719	N/A	N/A	Bacillus subtilis subsp. subtilis str. BAB-1	Complete Genome	99.8141	0.123916	4021944	4021944	4021944
GCA_000353245.1	SAMN02471373	N/A	N/A	Bacillus stratosphericus LAMA 585	Contig	99.5851	0	3705643	369435	369433
GCA_000359425.1	SAMEA2272511	N/A	N/A	Bacillus anthracis str. Sen2Col2	Contig	99.1255	0.154321	5174112	482552	482552
GCA_000359445.1	SAMEA2272292	N/A	N/A	Bacillus anthracis str. Sen3	Contig	99.1667	0.154321	5173792	322748	322735
GCA_000359465.1	SAMEA2272630	N/A	N/A	Bacillus anthracis str. Gmb1	Contig	99.0638	0.154321	5175077	482624	482624
GCA_000374885.1	SAMN02441689	N/A	Missing	Bacillus sp. 105MF	Scaffold	99.422	0	5821940	188357	179894
GCA_000374965.1	SAMN02440448	N/A	Missing	Bacillus sp. 95MFCvi2.1	Scaffold	99.422	0.0186463	5673295	194181	180810
GCA_000382845.1	SAMEA2272577	N/A	N/A	Bacillus sp. GeD10	Scaffold	98.858	0.308642	5865695	37223	37223
GCA_000383235.1	SAMN02440515	N/A	Missing	Bacillus sp. 123MFChir2	Scaffold	98.8506	0.862069	4374223	70935	68978
GCA_000385965.2	SAMN02471930	N/A	N/A	Bacillus atrophaeus UCMB-5137	Chromosome	97.9253	0.533491	4064321	4064321	1036387
GCA_000398785.1	SAMN02596795	N/A	N/A	Bacillus cereus TIAC219	Scaffold	99.3399	0.0412541	6820286	778240	170505
GCA_000398945.1	SAMN02596794	N/A	N/A	Bacillus cereus str. Schrouff	Scaffold	99.0099	0.330033	6267079	4079511	281821
GCA_000398985.1	SAMN02596836	N/A	N/A	Bacillus cereus HuA2-9	Scaffold	97.3597	0.605322	5837558	2159502	295569
GCA_000399005.1	SAMN02596802	N/A	N/A	Bacillus cereus BAG1X1-1	Scaffold	99.3399	0	6542829	4659562	105805
GCA_000399045.1	SAMN02596878	N/A	N/A	Bacillus mycoides	Scaffold	99.3399	0.199591	6008443	4575687	280500
GCA_000399065.1	SAMN02596805	N/A	N/A	Bacillus cereus BAG1X2-1	Scaffold	99.3399	0	6534863	5281977	123393
GCA_000399085.1	SAMN02596806	N/A	N/A	Bacillus cereus BAG1X2-2	Scaffold	99.3399	0.726073	6858766	5320306	197461
GCA_000399105.1	SAMN02596807	N/A	N/A	Bacillus cereus BAG1X2-3	Scaffold	99.3399	0	6531739	4611469	197332
GCA_000399165.1	SAMN02596799	N/A	N/A	Bacillus cereus BAG1O-1	Scaffold	98.1665	0.337891	6039220	1511649	207071
GCA_000399185.1	SAMN02596849	N/A	N/A	Bacillus cereus K-5975c	Scaffold	98.9549	0.330033	6319750	5209568	153703
GCA_000399205.1	SAMN02596846	N/A	N/A	Bacillus cereus IS845/00	Scaffold	98.6111	0.498971	5876339	1737477	155226
GCA_000399225.1	SAMN02596845	N/A	N/A	Bacillus cereus IS195	Scaffold	98.6111	0.498971	5892266	1790765	148673
GCA_000399265.1	SAMN02596808	N/A	N/A	Bacillus cereus BAG2O-1	Scaffold	99.3399	0.385039	6697912	5302848	211304
GCA_000399285.1	SAMN02596810	N/A	N/A	Bacillus cereus BAG2O-3	Scaffold	99.3399	0.528053	5812437	5328009	273806
GCA_000399305.1	SAMN02596843	N/A	N/A	Bacillus cereus HuB4-4	Scaffold	99.3399	0	6544164	5676724	95102
GCA_000399325.1	SAMN02596822	N/A	N/A	Bacillus cereus BAG5X12-1	Scaffold	99.2284	0.308642	5725826	4417269	202871
GCA_000399345.1	SAMN02596828	N/A	N/A	Bacillus cereus BMG1.7	Scaffold	98.9198	0.308642	6496494	457561	118753
GCA_000399365.1	SAMN02596840	N/A	N/A	Bacillus cereus HuB13-1	Scaffold	98.9198	0.308642	6729889	441908	96089
GCA_000399385.1	SAMN02596864	N/A	N/A	Bacillus cereus VD131	Scaffold	99.3399	0.542439	6118469	4036096	208425
GCA_000399405.1	SAMN02596834	N/A	N/A	Bacillus toyonensis	Scaffold	99.3399	0.542439	5717029	4008403	351711
GCA_000399425.1	SAMN02596868	N/A	N/A	Bacillus cereus VD146	Scaffold	99.0099	0.695427	6109375	3880479	206037
GCA_000399445.1	SAMN02596877	N/A	N/A	Bacillus toyonensis	Scaffold	99.3399	0.377422	5690152	4556348	230941
GCA_000399505.1	SAMN02596847	N/A	N/A	Bacillus cereus ISP2954	Scaffold	98.9198	0.617284	6746442	354680	122850
GCA_000399525.1	SAMN02596863	N/A	N/A	Bacillus cereus VD118	Scaffold	98.0198	0.755933	5782949	1999524	208272
GCA_000399545.1	SAMN02596867	N/A	N/A	Bacillus cereus VD140	Scaffold	99.2284	0.629287	5709397	1554689	185307
GCA_000399565.1	SAMN02596874	N/A	N/A	Bacillus cereus VD184	Scaffold	99.2284	0.296394	6332031	588484	147783
GCA_000399605.1	SAMN02596884	N/A	N/A	Bacillus cereus VDM021	Scaffold	99.4253	0.718391	5470774	335618	161379
GCA_000399625.1	SAMN02596886	N/A	N/A	Bacillus cereus B5-2	Scaffold	99.3399	0.418042	5841294	4010179	302090
GCA_000399645.1	SAMN02596885	N/A	N/A	Bacillus cereus BAG3O-1	Scaffold	99.3399	0.330033	5875044	4726424	215079
GCA_000408885.1	SAMN02603262	N/A	N/A	Bacillus paralicheniformis ATCC 9945a	Complete Genome	99.5851	0.0180408	4376305	4376305	4376305
GCA_000408925.1	SAMN02470571	N/A	N/A	Bacillus velezensis	Contig	99.6283	0.0929368	4134697	201909	201909
GCA_000409505.2	SAMN02471779	N/A	N/A	Bacillus sp. CPSM8	Scaffold	99.5021	0	4395870	525684	297348
GCA_000409525.1	SAMN02471777	N/A	N/A	Bacillus sp. Aph1	Contig	99.4253	0.177485	5096309	19706	19706
GCA_000409585.1	SAMN02471781	N/A	N/A	Bacillus subtilis Hal1	Contig	99.2654	0.5886	3979047	22550	22550
GCA_000410835.1	SAMN02470568	N/A	N/A	Bacillus velezensis	Contig	99.6283	0.0929368	4135646	172434	172434
GCA_000412315.1	SAMN02596809	N/A	N/A	Bacillus toyonensis	Scaffold	99.3399	0.377422	5891027	5276309	181236
GCA_000412975.1	SAMN02596801	N/A	N/A	Bacillus cereus BAG1O-3	Scaffold	99.3399	0.330033	5851194	3833135	266163
GCA_000437335.1	SAMEA3138751	N/A	N/A	Bacillus sp. CAG:988	Scaffold	96.8485	0.666667	1401601	120217	54469
GCA_000440035.1	SAMN02469361	N/A	N/A	Bacillus cereus LCT-BC25	Scaffold	99.2284	0.0668724	5154512	4415576	396544
GCA_000440055.1	SAMN02469357	N/A	N/A	Bacillus cereus LCT-BC235	Scaffold	99.2284	0.0668724	5148728	4035842	1146281
GCA_000444215.1	SAMN02470880	N/A	N/A	Bacillus safensis VK	Contig	98.2884	0.207469	3683090	261765	261765
GCA_000444805.1	SAMN02471694	N/A	N/A	Bacillus safensis	Contig	99.5851	0.0377216	3844811	147402	147402
GCA_000455565.1	SAMEA2272562	N/A	N/A	Bacillus velezensis UCMB5033	Complete Genome	99.8141	0	4071167	4071167	4071167
GCA_000455585.1	SAMEA2272338	N/A	N/A	Bacillus velezensis UCMB5113	Complete Genome	99.6283	0	3889532	3889532	3889532
GCA_000465445.1	SAMN02469737	N/A	N/A	Bacillus sp. SB47	Scaffold	99.5851	0.0180408	4468918	2486969	231087
GCA_000465655.1	SAMN02469682	N/A	N/A	Bacillus amyloliquefaciens EGD-AQ14	Contig	99.8141	0	4222588	539727	539727
GCA_000468975.2	SAMN02471368	N/A	N/A	Bacillus thuringiensis serovar aizawai str. Leapi01	Scaffold	98.6111	0.308642	6156720	59985	31921
GCA_000468995.3	SAMN02471369	N/A	N/A	Bacillus thuringiensis serovar aizawai str. Hu4-2	Contig	98.9198	0.462963	6455911	43448	43448
GCA_000469015.2	SAMN02313291	dead Platanus x acerifolia	N/A	Bacillus amyloliquefaciens UASWS BA1	Contig	99.6283	0.247831	3944088	346879	346879
GCA_000469135.2	SAMN02469735	N/A	N/A	Bacillus sp. SB49	Complete Genome	99.3333	0	3765941	3765941	3765941
GCA_000477395.2	SAMN02316555	shrimp hemolymph from Caribbean coast	10.5666667 N 75.5166667 W	Bacillus licheniformis CG-B52	Contig	98.8589	0	4396552	217730	217730
GCA_000482345.1	SAMN02440768	N/A	N/A	Bacillus sp. UNC437CL72CviS29	Scaffold	99.4253	0	4959214	303417	171068
GCA_000493375.1	SAMEA2272154	N/A	N/A	Bacillus velezensis NAU-B3	Complete Genome	99.8141	0.542131	4204608	4196170	4196170
GCA_000494835.1	SAMN02603639	N/A	N/A	Bacillus amyloliquefaciens CC178	Complete Genome	99.6283	0	3916828	3916828	3916828
GCA_000496285.1	SAMN02389599	N/A	34.59 N 138.57 E	Bacillus toyonensis BCT-7112	Complete Genome	97.6644	0	5025419	4940474	4940474
GCA_000497345.1	SAMN01991234	N/A	N/A	Bacillus subtilis subsp. subtilis str. MP9	Scaffold	98.3201	0.718644	3952500	23097	23046
GCA_000497485.1	SAMN02641633	N/A	N/A	Bacillus subtilis PY79	Complete Genome	98.6989	0.123916	4033459	4033459	4033459
GCA_000497525.2	SAMN02641488	N/A	N/A	Bacillus thuringiensis YBT-1518	Complete Genome	99.0099	0.80308	6672921	6002284	6002284
GCA_000498695.1	SAMN02469311	N/A	N/A	Bacillus sp. 17376	Scaffold	99.4536	0.806661	4696869	1552928	42041
GCA_000500145.1	SAMN02378757	N/A	N/A	Bacillus sp. RP1137	Contig	99.4253	0.0676133	5878038	821973	821973
GCA_000500585.1	SAMN02470043	N/A	N/A	Bacillus thuringiensis LM1212	Scaffold	98.7654	0.970819	6062180	900061	900061
GCA_000507005.1	SAMN02352513	N/A	None	Bacillus subtilis PTS-394	Contig	99.8141	0.495663	4005786	471675	471675
GCA_000507145.1	SAMN02414603	N/A	N/A	Bacillus tequilensis KCTC 13622	Contig	99.0087	0.519903	3981302	323140	323140
GCA_000508125.2	SAMN02413381	N/A	N/A	Bacillus velezensis	Complete Genome	99.5043	0	3894540	3894540	3894540
GCA_000508145.1	SAMN02414600	N/A	N/A	Bacillus pumilus INR7	Contig	99.5851	0	3681709	147762	147762
GCA_000508265.1	SAMN02641487	N/A	N/A	Bacillus amyloliquefaciens LFB112	Complete Genome	99.6283	0.268484	3942754	3942754	3942754
GCA_000512775.2	SAMN02641484	N/A	N/A	Bacillus anthracis str. A16R	Complete Genome	99.2284	0.154321	5410560	5228828	5228828
GCA_000512835.2	SAMN02641483	N/A	N/A	Bacillus anthracis str. A16	Complete Genome	99.2284	0.154321	5505446	5228842	5228842
GCA_000513755.1	SAMN02597424	N/A	N/A	Bacillus velezensis SK19.001	Contig	99.6283	0.0697026	3925723	279240	279240
GCA_000514135.1	SAMN02597213	N/A	missing	Bacillus sp. 278922_107	Scaffold	99.4253	0.0338066	5108451	879706	827966
GCA_000514175.1	SAMN02597215	N/A	missing	Bacillus sp. 171095_106	Scaffold	99.4253	0.0338066	5193175	1022973	1022973
GCA_000517985.1	SAMN02597353	N/A	N/A	Bacillus mycoides FSL H7-687	Contig	99.1749	0.261931	5673545	305035	305035
GCA_000518025.1	SAMN02597354	N/A	N/A	Bacillus cereus	Contig	98.9609	0.64106	5633049	178136	178136
GCA_000518945.1	SAMN02584953	N/A	missing	Bacillus sp. J13	Scaffold	99.8529	0	6583030	98118	98118
GCA_000520915.1	SAMN02597362	N/A	N/A	Bacillus cereus	Contig	99.2284	0	5313924	198717	198717
GCA_000521345.1	SAMN02597374	N/A	N/A	Bacillus anthracis str. V770-NP1-R	Contig	99.2284	0.154321	5164523	403394	403394
GCA_000523045.1	SAMD00061007	N/A	N/A	Bacillus subtilis BEST7003	Complete Genome	99.8141	0.123916	4043042	4043042	4043042
GCA_000530375.1	SAMEA3138883	N/A	N/A	Bacillus thuringiensis DB27	Scaffold	98.9198	0.447531	6086262	1127196	53710
GCA_000534935.2	SAMD00002586	N/A	NA	Bacillus anthracis	Complete Genome	99.1512	0.154321	5495687	5219278	5219278
GCA_000558965.1	SAMN02951868	N/A	N/A	Bacillus anthracis 8903-G	Chromosome	99.2284	0.154321	5504767	5228314	894607
GCA_000558985.1	SAMN02951869	N/A	N/A	Bacillus anthracis 9080-G	Chromosome	98.7397	0.154321	5508663	5232192	195848
GCA_000559005.1	SAMN02951870	N/A	N/A	Bacillus anthracis 52-G	Chromosome	99.2284	0.154321	5504444	5227966	1212999
GCA_000559145.1	SAMN02597787	N/A	N/A	Bacillus amyloliquefaciens EBL11	Contig	99.8141	0.371747	3929318	316294	316294
GCA_000571955.1	SAMN02952956	N/A	N/A	Bacillus thuringiensis serovar tolworthi NA205-3	Contig	99.3399	0.110011	6510053	161129	161129
GCA_000582885.1	SAMN02951917	N/A	N/A	Bacillus subtilis QH-1	Contig	99.8141	0.247831	4034036	1043657	1043657
GCA_000583065.1	SAMN02650943	N/A	Unknown	Bacillus velezensis TrigoCor1448	Complete Genome	99.6283	0	3957904	3957904	3957904
GCA_000583105.1	SAMN03081486	N/A	N/A	Bacillus anthracis str. SVA11	Complete Genome	99.2284	0.154321	5487517	5210966	5210966
GCA_000585275.1	SAMN02951914	N/A	N/A	Bacillus anthracis str. 95014	Contig	97.7077	0.154321	5336801	516474	516474
GCA_000585975.1	SAMN02645569	soil	N/A	Bacillus thuringiensis serovar israelensis	Contig	96.3696	0.748468	5040437	287111	287111
GCA_000586495.1	SAMD00000008	N/A	36.222459 N 139.636522 E	Bacillus sp. TS-2	Contig	97.6821	0.883002	4360646	144084	144084
GCA_000590455.1	SAMN02677288	soil	N/A	Bacillus pumilus	Complete Genome	99.1701	0	3763493	3763493	3763493
GCA_000600315.1	SAMN02640274	N/A	30.51667 N 114.31667 E	Bacillus thuringiensis	Scaffold	98.8323	0.925926	5818464	58307	54615
GCA_000603965.1	SAMN02437138	N/A	N/A	Bacillus licheniformis F1-1	Scaffold	98.8243	0	4112350	661289	528145
GCA_000603985.1	SAMN02486612	N/A	N/A	Bacillus licheniformis F2-1	Scaffold	98.8243	0	4240430	317026	216474
GCA_000604165.1	SAMN02385726	Retail supermarket	N/A	Bacillus paralicheniformis G-1	Scaffold	99.5851	0.0180408	4430231	504613	431218
GCA_000604385.1	SAMN02649963	N/A	25.85 S 148.56667 E	Bacillus safensis	Contig	99.5851	0.207469	3826487	169939	169939
GCA_000633295.1	SAMN02729847	N/A	N/A	Bacillus sp. H1m	Contig	99.1639	0.440044	5702631	60759	60759
GCA_000635895.2	SAMN02693464	sludge of an anaerobic digestion reactor	N/A	Bacillus cereus	Complete Genome	99.2284	0	5734615	5352307	5352307
GCA_000685725.1	SAMN03081500	N/A	N/A	Bacillus velezensis SQR9	Complete Genome	99.8141	0.27881	4117023	4117023	4117023
GCA_000688755.1	SAMN02712363	skin lesion	Not Applicable	Bacillus cereus	Scaffold	99.2284	0.102881	5462435	136961	114642
GCA_000688795.1	SAMN02776149	soil	N/A	Bacillus thuringiensis serovar kurstaki str. YBT-1520	Complete Genome	98.1849	0	6580536	5602565	5602560
GCA_000691145.1	SAMN02746610	N/A	N/A	Bacillus altitudinis 41KF2b	Contig	99.5851	0	3678935	348530	348530
GCA_000691165.1	SAMN02746691	N/A	N/A	Bacillus safensis FO-36b	Contig	99.5851	0.207469	3731735	515134	515134
GCA_000691185.1	SAMN02732193	yogurt-flavored cultured beverage	N/A	Bacillus subtilis	Contig	99.6627	0.15401	4263792	90789	90789
GCA_000691485.4	SAMN02646548	laboratory derivative from wild isolate found in soil	N/A	Bacillus pumilus	Chromosome	99.4436	0.0414938	3615136	3609117	1942746
GCA_000695465.1	SAMN02678191	soil	N/A	Bacillus licheniformis	Contig	99.1701	0	4194413	490798	490798
GCA_000696285.1	SAMN02732238	missing	N/A	Bacillus amyloliquefaciens	Contig	98.2381	0.644362	4107280	93783	93783
GCA_000696615.1	SAMN02799704	Lab collection	N/A	Bacillus subtilis	Contig	99.8141	0.247831	4168037	1017254	1017253
GCA_000696635.1	SAMN02799703	Lab collection	N/A	Bacillus subtilis subsp. subtilis str. 168	Scaffold	99.8141	0.247831	4170725	1017186	1017186
GCA_000697515.2	SAMN02693047	N/A	missing	Bacillus anthracis	Scaffold	99.2078	0.154321	5440708	440320	440320
GCA_000697535.2	SAMN02699415	N/A	missing	Bacillus anthracis	Scaffold	99.0741	0.178063	5446472	868537	868537
GCA_000697555.2	SAMN02699416	N/A	missing	Bacillus anthracis	Contig	99.2284	0.154321	5436014	868432	868432
GCA_000699465.1	SAMN02800681	N/A	not applicable	Bacillus subtilis subsp. subtilis str. JH642 substr. AG174	Complete Genome	98.6989	0.123916	4188369	4188369	4188369
GCA_000699525.1	SAMN02841094	N/A	not applicable	Bacillus subtilis subsp. subtilis str. AG1839	Complete Genome	98.6989	0.123916	4193640	4193640	4193640
GCA_000701305.1	SAMN02841139	N/A	N/A	Bacillus sp. UNC125MFCrub1.1	Scaffold	99.5851	0	3718149	1015297	949037
GCA_000706705.1	SAMN02673193	wheat anther	N/A	Bacillus subtilis subsp. subtilis str. OH 131.1	Complete Genome	99.8141	0.123916	4039155	4039155	4039155
GCA_000710255.1	SAMN02641787	missing	N/A	Bacillus thuringiensis serovar kurstaki str. HD-1	Contig	98.9198	0.308642	6386251	96479	96479
GCA_000712615.1	SAMN02854354	Yellow Sea tidal flat sediment	N/A	Bacillus gaemokensis	Contig	99.4253	0.574713	5599858	117614	117614
GCA_000714495.3	SAMN02864245	Bacillus pumilus 7P	N/A	Bacillus pumilus	Chromosome	99.5473	0	3609444	3609444	3428830
GCA_000715185.1	SAMN02786784	Pintassilgo Field from Potiguar Basin	N/A	Bacillus safensis	Contig	99.5851	0.207469	3771318	103586	103586
GCA_000715205.1	SAMN02870955	seawater from the shrimp farm	N/A	Bacillus zhangzhouensis	Contig	99.4813	0	3736192	135699	135699
GCA_000724125.1	SAMEA3139064	N/A	N/A	Bacillus subtilis E1	Contig	99.8141	0.198265	4106253	987088	987088
GCA_000725325.1	SAMN02874036	soil	N/A	Bacillus anthracis	Complete Genome	99.2284	0.154321	5490124	5213498	5213498
GCA_000732055.1	SAMN02866194	saffron field	34.0250 N 74.9667 E	Bacillus velezensis	Contig	99.1718	0.810651	3997511	476899	476899
GCA_000732465.1	SAMN02910129	missing	N/A	Bacillus anthracis str. Carbosap	Scaffold	97.9938	0.154321	5407671	1771434	116661
GCA_000735115.1	SAMN02903909	marine sand from Beihai	N/A	Bacillus subtilis	Contig	99.8141	0.706152	4261419	1100410	1100410
GCA_000737405.1	SAMN02183432	N/A	N/A	Bacillus subtilis TO-A	Complete Genome	99.8141	0.247831	4057487	4057487	4057487
GCA_000738015.1	SAMN02697041	food-waste degradation bioreactor (Baku Baku)	N/A	Bacillus stercoris	Contig	97.8008	0.13093	4079419	504008	504008
GCA_000740475.1	SAMN02902142	Endoscope washer-disinfector	N/A	Bacillus subtilis subsp. subtilis	Contig	99.8141	0.247831	4059983	939235	939235
GCA_000740485.1	SAMN02902143	Dairy product	N/A	Bacillus subtilis subsp. subtilis	Contig	99.8141	0.247831	4060577	556411	556411
GCA_000740715.1	SAMN02947774	soil	N/A	Bacillus velezensis	Scaffold	99.6283	0	3951956	592536	161181
GCA_000740925.2	SAMN02839456	missing	missing	Bacillus anthracis	Scaffold	99.2284	0.154321	5361934	918050	918050
GCA_000742315.1	SAMN02732407	unknown	N/A	Bacillus anthracis	Chromosome	98.9198	0.154321	5286989	5189487	868837
GCA_000742655.1	SAMN02736984	soil	N/A	Bacillus anthracis	Complete Genome	99.0741	0.154321	5331737	5236981	5236981
GCA_000742675.1	SAMN02740987	unknown	N/A	Bacillus atrophaeus subsp. globigii	Chromosome	99.1701	0	4175060	4175060	4174560
GCA_000742695.1	SAMN02736981	unknown	N/A	Bacillus anthracis	Chromosome	99.2284	0.154321	5229650	5229650	5226643
GCA_000742855.1	SAMN03081542	N/A	N/A	Bacillus pseudomycoides	Complete Genome	99.422	0.0186463	5675302	5228024	5228024
GCA_000742875.1	SAMN02736972	Charcoal	N/A	Bacillus anthracis	Chromosome	98.964	0.154321	5508355	5230053	5228053
GCA_000742895.1	SAMN02736982	unknown	N/A	Bacillus anthracis str. Vollum	Complete Genome	99.2212	0.154321	5506189	5229469	5229469
GCA_000743195.1	SAMN02739296	unknown	N/A	Bacillus cereus	Scaffold	98.7654	0.555556	5600212	5511392	2993763
GCA_000743215.1	SAMN02740813	unknown	N/A	Bacillus intestinalis	Scaffold	99.7522	0.247831	4043115	4043115	2579707
GCA_000743235.1	SAMN02741431	unknown	N/A	Bacillus atrophaeus	Scaffold	99.1701	0	4154887	4148457	3251195
GCA_000743805.1	SAMN02736952	unknown	N/A	Bacillus anthracis	Scaffold	98.9198	0.154321	5460923	5184202	3901845
GCA_000743815.1	SAMN02736987	Contaminated flask	N/A	Bacillus cereus ATCC 10876	Scaffold	99.177	0.327932	5996083	5984031	1191729
GCA_000743825.1	SAMN02736983	Child cutaneous anthrax	N/A	Bacillus anthracis	Scaffold	99.2284	0.154321	5487716	5207816	3904740
GCA_000743865.1	SAMN02736988	unknown	N/A	Bacillus cereus	Scaffold	99.0741	0.385802	5470416	5133040	573644
GCA_000746035.1	SAMN02745536	N/A	not collected	Bacillus sp. UNC69MF	Scaffold	99.7982	0	3870599	948340	369167
GCA_000746135.1	SAMN02745492	N/A	not collected	Bacillus sp. UNC322MFChir4.1	Scaffold	99.4253	0.997765	4955847	184811	160905
GCA_000746865.1	SAMN02739295	unknown	N/A	Bacillus cereus ATCC 4342	Scaffold	99.1629	0.31582	5262313	5226183	3983253
GCA_000746885.1	SAMN02739298	unknown	N/A	Bacillus paralicheniformis	Scaffold	99.578	0.0180408	4389210	4389210	420172
GCA_000746965.1	SAMN02740844	unknown	N/A	Bacillus pseudomycoides	Contig	99.422	0	5374126	89929	89929
GCA_000747335.1	SAMN02898388	the veterinary Bacillus anthracis vaccine	41.8 N 123.38 E	Bacillus anthracis	Complete Genome	98.9462	0.182379	5227170	5227170	5227170
GCA_000747345.1	SAMN02900498	unknown	N/A	Bacillus sp. X1(2014)	Complete Genome	98.8272	0.634921	3422674	3422674	3422672
GCA_000747375.1	SAMN02898318	N/A	41.8 N 123.38 E	Bacillus anthracis	Complete Genome	98.2922	0.182379	5225433	5225433	5225433
GCA_000747545.1	SAMN02797740	not collected	N/A	Bacillus thuringiensis serovar kurstaki str. YBT-1520	Complete Genome	98.5831	0.308642	6520413	5607837	5607837
GCA_000747645.1	SAMD00015754	N/A	N/A	Bacillus subtilis Miyagi-4	Contig	98.6245	0.633756	4076504	23255	23255
GCA_000747705.1	SAMD00019233	N/A	34.672154 N 135.73232 E	Bacillus amyloliquefaciens	Scaffold	99.9307	0.0783479	3908571	1073793	898306
GCA_000750045.1	SAMN03009691	soil	N/A	Bacillus amyloliquefaciens	Contig	99.7909	0	3921104	1011938	1011937
GCA_000769515.1	SAMN03083512	oil field	N/A	Bacillus subtilis	Chromosome	99.8141	0.123916	3941446	3941446	295267
GCA_000769555.1	SAMN03104819	N/A	33.38 N 120.13 E	Bacillus velezensis	Complete Genome	99.6283	0.542131	4014440	4006002	4006002
GCA_000772125.1	SAMN03010508	N/A	missing	Bacillus subtilis	Complete Genome	97.5836	0.132561	3876276	3876276	3876276
GCA_000772165.1	SAMN03010507	ATCC	missing	Bacillus subtilis	Complete Genome	99.5353	0	3959897	3959897	3959897
GCA_000772205.1	SAMN03009557	N/A	missing	Bacillus subtilis	Complete Genome	99.6283	0	3981674	3981674	3981674
GCA_000773635.1	SAMN02941309	contaiminated cellulose-agar plate	36.165833 N 86.784167 W	Bacillus cereus	Scaffold	98.9712	0	5812578	480439	160132
GCA_000782835.1	SAMN03145713	N/A	39.95 N 116.30 E	Bacillus subtilis	Complete Genome	99.6902	0.542131	4079669	4079669	4079669
GCA_000782875.1	SAMN03165110	N/A	not collected	Bacillus anthracis	Scaffold	99.2284	0.154321	5443372	450699	165793
GCA_000782885.1	SAMN03165112	N/A	not collected	Bacillus anthracis	Scaffold	99.2284	0.154321	5435540	1013593	109814
GCA_000782895.1	SAMN03165113	N/A	not collected	Bacillus anthracis	Scaffold	99.2284	0.154321	5445547	432432	168445
GCA_000782905.1	SAMN03165115	N/A	not collected	Bacillus anthracis	Scaffold	98.7654	0.154321	5431066	919875	160271
GCA_000782955.1	SAMN03165114	N/A	not collected	Bacillus anthracis	Scaffold	99.2284	0.154321	5449304	919979	323384
GCA_000782975.1	SAMN03165116	N/A	not collected	Bacillus anthracis	Scaffold	98.8426	0.154321	5449617	918175	121450
GCA_000782995.1	SAMN03165117	N/A	not collected	Bacillus anthracis	Scaffold	99.2284	0.0220459	5274089	596780	186652
GCA_000783015.1	SAMN03165118	N/A	not collected	Bacillus anthracis	Scaffold	98.7654	0.154321	5353374	565655	88210
GCA_000783035.1	SAMN03165119	N/A	not collected	Bacillus anthracis	Scaffold	99.2144	0.154321	5449595	1161725	205245
GCA_000783055.1	SAMN03165120	N/A	not collected	Bacillus anthracis	Scaffold	99.2284	0.154321	5449419	1124399	228046
GCA_000783075.1	SAMN03165121	N/A	not collected	Bacillus anthracis	Scaffold	98.9198	0.154321	5450315	1350671	116619
GCA_000783095.1	SAMN03165123	N/A	not collected	Bacillus anthracis	Scaffold	98.9198	0.154321	5447483	1162464	128855
GCA_000783115.1	SAMN03165125	N/A	not collected	Bacillus anthracis	Scaffold	99.2284	0.154321	5431934	898864	186958
GCA_000783135.1	SAMN03165126	N/A	not collected	Bacillus anthracis	Scaffold	99.2284	0.154321	5443365	596579	182645
GCA_000783155.1	SAMN03165127	N/A	not collected	Bacillus anthracis	Scaffold	95.9725	0.198413	5296787	120630	110390
GCA_000783165.1	SAMN03165128	N/A	not collected	Bacillus anthracis	Scaffold	99.2284	0.154321	5439151	702508	239311
GCA_000783195.1	SAMN03165129	N/A	not collected	Bacillus anthracis	Scaffold	99.2284	0.154321	5433205	514334	172368
GCA_000783215.1	SAMN03165130	N/A	not collected	Bacillus anthracis	Scaffold	99.2284	0.154321	5443959	898741	229796
GCA_000783235.1	SAMN03165131	N/A	not collected	Bacillus anthracis	Scaffold	98.8426	0.154321	5499560	565935	95760
GCA_000784675.1	SAMN03196740	N/A	N/A	Bacillus amyloliquefaciens HB-26	Contig	99.8141	0	3989358	334490	334490
GCA_000786145.2	SAMN03106920	flowers from a wild plant	N/A	Bacillus velezensis	Scaffold	99.8141	0.0203873	3986274	602585	542504
GCA_000789275.1	SAMN03222589	laboratory strain	N/A	Bacillus subtilis subsp. subtilis str. 168	Complete Genome	99.8141	0.247831	4215619	4215619	4215619
GCA_000789295.1	SAMN03222590	laboratory strain	N/A	Bacillus subtilis	Complete Genome	99.8141	0.247831	4215367	4215367	4215367
GCA_000789315.1	SAMN03121921	Human clinical	33.5778600 N 101.8551700 W	Bacillus cereus	Complete Genome	99.177	0.102881	5718945	5457398	5457398
GCA_000789425.2	SAMN02873991	Indian meal moth	N/A	Bacillus altitudinis	Scaffold	99.5851	0	3743699	865860	466626
GCA_000793525.1	SAMN03165111	N/A	not collected	Bacillus anthracis	Scaffold	99.217	0.154321	5451012	1162570	126814
GCA_000793545.1	SAMN03165122	N/A	not collected	Bacillus anthracis	Scaffold	99.0741	0.154321	5449259	918510	128764
GCA_000793565.1	SAMN03165124	N/A	not collected	Bacillus anthracis	Scaffold	98.9198	0.154321	5450531	1162251	182776
GCA_000798615.1	SAMN03216563	soil	N/A	Bacillus siamensis	Contig	98.3229	0.316803	3961663	251648	251648
GCA_000800825.1	SAMN03217316	None	N/A	Bacillus sp. WP8	Complete Genome	99.5851	0.242047	3708888	3708888	3708888
GCA_000815145.1	SAMN03272513	N/A	61.16 S 50.76 W	Bacillus sp. Pc3	Complete Genome	99.6283	0	3982168	3982168	3982168
GCA_000815275.2	SAMN03272507	lemon samples	N/A	Bacillus velezensis	Complete Genome	98.9202	0.0531067	3933292	3933292	3933292
GCA_000815295.1	SAMN03273304	salt crystallizer pond	N/A	Bacillus sp. MSP13	Contig	98.261	0.228822	3878495	324271	324271
GCA_000815365.1	SAMN03273303	salt crystallizer pond	N/A	Bacillus sp. MSP5.4	Contig	99.5851	0.0180408	4344848	716744	716744
GCA_000816555.1	SAMN03271686	N/A	20.4 N 86.45 E	Bacillus thuringiensis	Scaffold	98.9198	0.308642	6365485	462100	288162
GCA_000817575.1	SAMN03223812	soybean root	N/A	Bacillus amyloliquefaciens	Scaffold	99.5132	0	3987635	3984966	47663
GCA_000819585.1	SAMN03273270	Arctic seawater	N/A	Bacillus sp. A053	Contig	99.8141	0.123916	4139313	1694278	1694278
GCA_000820865.2	SAMEA2821770	N/A	N/A	Neobacillus jeddahensis	Scaffold	98.84	0.988139	4938073	734921	162245
GCA_000827045.1	SAMN03167799	Honey	N/A	Bacillus sp. BH072	Complete Genome	99.8141	0.405542	4069641	4069641	4069641
GCA_000827065.1	SAMN03265456	N/A	N/A	Bacillus subtilis subsp. subtilis	Complete Genome	99.8141	0.247831	4195102	4195102	4195102
GCA_000828345.1	SAMN03267269	cereals, cereal products, fermented breads, pasta and pastries	NA	Bacillus pumilus	Scaffold	99.0664	0.660128	3887138	207658	141980
GCA_000828375.1	SAMN03267270	milk, fermented dairy products and desserts	NA	Bacillus safensis	Scaffold	99.5851	0.622407	3671348	652664	537764
GCA_000828395.1	SAMN03267268	rice stew with chicken (sterilized in a can)	NA	Bacillus safensis	Scaffold	99.5851	0.207469	3650234	637062	305093
GCA_000828425.1	SAMN03267272	vegetables and fermented vegetable products	NA	Bacillus safensis	Scaffold	99.5851	0.55325	3681784	348945	314136
GCA_000828455.1	SAMN03267271	cereals, cereal products, fermented breads, pasta and pastries	NA	Bacillus altitudinis	Scaffold	99.5851	0.207469	3719496	132564	95446
GCA_000828495.1	SAMN03167797	food	N/A	Bacillus subtilis subsp. subtilis	Scaffold	99.368	0.33767	4307639	72530	57433
GCA_000830595.1	SAMN03174422	red lasagna sauce	N/A	Bacillus subtilis	Scaffold	99.1202	0.565366	4019409	125762	84568
GCA_000830605.1	SAMN03174419	binding flour	N/A	Bacillus subtilis	Scaffold	99.368	0.565366	4016416	105967	87756
GCA_000830635.1	SAMN03174418	curry cream	N/A	Bacillus subtilis	Scaffold	99.1698	0.581528	3962952	89912	65239
GCA_000830645.1	SAMN03174425	mayonnaise	N/A	Bacillus subtilis	Scaffold	99.368	0.751239	4181155	324560	208848
GCA_000830715.1	SAMN03174423	curry soup	N/A	Bacillus subtilis	Scaffold	99.2441	0.581528	4049794	89872	65247
GCA_000830735.1	SAMN03174424	cereals	N/A	Bacillus subtilis	Scaffold	99.368	0.33767	4315466	72538	59931
GCA_000831065.1	SAMN02691825	separated from the corpses of silkworms that had died due to Bb natural infection in Daiyue district, Taian city, Shandong province, China.	N/A	Bacillus bombysepticus str. Wang	Complete Genome	99.177	0.38966	5873592	5295783	5295783
GCA_000831505.1	SAMN03296000	carcass	N/A	Bacillus anthracis	Chromosome	99.2284	0.154321	5503895	5227410	1699079
GCA_000831655.1	SAMN03290993	submerged soil sample from rice field	38.4 N 8.8 W	Bacillus aerophilus	Contig	99.5851	0.207469	3753035	981173	981173
GCA_000832195.1	SAMN03282622	Fish, fish products and shellfish	N/A	Bacillus subtilis	Scaffold	99.8141	0.123916	4104527	1023975	1022570
GCA_000832385.1	SAMN03010435	Not Available	N/A	Bacillus cereus D17	Complete Genome	98.9198	0	5590358	5379685	5379685
GCA_000832405.1	SAMN03010434	Human blood	N/A	Bacillus cereus 03BB102	Complete Genome	99.2284	0	5448107	5268427	5268427
GCA_000832425.1	SAMN03010430	sheep	N/A	Bacillus anthracis	Complete Genome	99.2284	0.154321	5403381	5221627	5221627
GCA_000832445.1	SAMN03010433	human	N/A	Bacillus anthracis	Complete Genome	99.2284	0.154321	5506626	5229969	5229969
GCA_000832465.1	SAMN03010428	human	N/A	Bacillus anthracis	Complete Genome	99.2284	0.154321	5504993	5228730	5228730
GCA_000832485.1	SAMN03010438	Not Available	N/A	Bacillus thuringiensis	Complete Genome	98.7654	0.115202	6093375	5232696	5232696
GCA_000832505.1	SAMN03010429	pig	N/A	Bacillus anthracis	Complete Genome	99.2284	0.154321	5498337	5222171	5222171
GCA_000832525.1	SAMN03010436	Not Available	N/A	Bacillus cereus	Complete Genome	99.2284	0.61214	5697763	5295158	5295158
GCA_000832565.1	SAMN03012770	Wool from Pakistan	N/A	Bacillus anthracis	Complete Genome	99.2284	0.154321	5505665	5230088	5230088
GCA_000832585.1	SAMN03024436	cat	N/A	Bacillus anthracis	Complete Genome	98.9198	0.154321	5294803	5200082	5200079
GCA_000832605.1	SAMN03012838	soil	N/A	Bacillus mycoides	Complete Genome	99.3399	0.0235738	5637053	5255868	5255868
GCA_000832635.1	SAMN03010431	Unknown	N/A	Bacillus anthracis str. Sterne	Complete Genome	99.1907	0.154321	5409120	5227496	5227476
GCA_000832665.1	SAMN03010426	bovine	N/A	Bacillus anthracis	Complete Genome	99.2284	0.154321	5491185	5214671	5214671
GCA_000832725.1	SAMN03010427	human	N/A	Bacillus anthracis	Complete Genome	98.9198	0.154321	5487255	5210596	5210596
GCA_000832745.1	SAMN03075602	bovine	N/A	Bacillus anthracis	Complete Genome	99.2284	0.154321	5489869	5213209	5213209
GCA_000832765.1	SAMN03085852	Unknown	N/A	Bacillus cereus	Complete Genome	98.9198	0	5642300	5270991	5270991
GCA_000832785.1	SAMN03092715	bovine	N/A	Bacillus anthracis str. V770-NP-1R	Complete Genome	99.2284	0.154321	5410397	5228687	5228687
GCA_000832805.1	SAMN03085864	Human clinical sample	N/A	Bacillus cereus G9241	Complete Genome	99.2284	0.102881	5720073	5267792	5267792
GCA_000832825.1	SAMN03085882	Unknown	N/A	Bacillus thuringiensis	Complete Genome	99.2284	0	5312179	5256240	5256240
GCA_000832845.1	SAMN03107142	milk	N/A	Bacillus cereus ATCC 4342	Complete Genome	99.1629	0.31582	5306298	5269496	5269496
GCA_000832865.1	SAMN03107384	Dust	N/A	Bacillus cereus 03BB108	Complete Genome	99.2284	0.58299	6068729	5342933	5342933
GCA_000832885.1	SAMN03107476	Unknown	N/A	Bacillus pseudomycoides	Complete Genome	99.422	0.0186463	5676963	5229095	5229094
GCA_000832925.1	SAMN03120827	Unknown	N/A	Bacillus thuringiensis	Complete Genome	98.9198	0.308642	5291389	5213295	5213295
GCA_000832965.1	SAMN03174509	soil	N/A	Bacillus anthracis	Complete Genome	99.2284	0.154321	5601083	5321900	5321900
GCA_000833005.1	SAMN03272519	Cucumber seedling substrate	N/A	Bacillus velezensis	Complete Genome	99.8141	0.123916	3905973	3905973	3905973
GCA_000833045.1	SAMN03199333	Animal, carcass of dead zebra	N/A	Bacillus cereus E33L	Complete Genome	99.2284	0.352366	5846781	5305318	5305318
GCA_000833065.1	SAMN03201418	Beefmaster heifer	27.221667 N 97.789167	Bacillus anthracis	Complete Genome	99.2284	0.216049	5503972	5227467	5227467
GCA_000833085.1	SAMN03223175	human tissue	N/A	Bacillus thuringiensis	Complete Genome	99.0741	0.308642	5312686	5235838	5235838
GCA_000833125.1	SAMN03202901	Bison	N/A	Bacillus anthracis	Complete Genome	99.2078	0.154321	5505775	5229224	5229224
GCA_000833275.1	SAMN03010432	human skin	N/A	Bacillus anthracis str. Turkey32	Complete Genome	99.2284	0.16835	5505298	5228731	5228725
GCA_000833655.1	SAMN03218549	silkworm	N/A	Bacillus thuringiensis serovar morrisoni	Contig	99.64	0.275028	6916808	6767421	6767420
GCA_000835025.1	SAMN03010437	Sewage	N/A	Bacillus thuringiensis HD1002	Complete Genome	99.3399	0.948845	6572702	5491311	5491311
GCA_000835145.1	SAMN02680285	Korean traditional fermented soybean paste, Doenjang	N/A	Bacillus amyloliquefaciens KHG19	Complete Genome	99.8141	0	3953361	3953361	3953361
GCA_000835185.1	SAMN03092702	soil	N/A	Bacillus cereus	Complete Genome	98.9198	0	5642468	5271178	5271178
GCA_000835235.1	SAMN03216682	Insect larvae	N/A	Bacillus thuringiensis serovar kurstaki	Chromosome	98.9198	0.308642	6859474	5675189	5675189
GCA_000875715.1	SAMN02999504	Missing	Missing	Bacillus anthracis	Complete Genome	98.3025	0.154321	5477055	5200257	5200257
GCA_000875875.2	SAMN03271888	Cotton Plant Rhizosphere	N/A	Bacillus velezensis	Chromosome	99.368	0.123916	4006441	4006441	2116558
GCA_000876525.1	SAMN03272542	Natural fermented sour congee	N/A	Bacillus paralicheniformis	Complete Genome	99.5851	0.0180408	4388022	4388022	4388022
GCA_000877815.1	SAMN03200166	Waxworms gut	N/A	Bacillus sp. YP1	Complete Genome	99.7444	0.223048	4153566	4070380	4070380
GCA_000878525.1	SAMN03013093	N/A	N/A	Bacillus thuringiensis Sbt003	Scaffold	99.0123	0.601852	6177387	319045	318251
GCA_000931375.1	SAMN03288106	Sunflower (Helianthus annuus) rhizosphere	N/A	Bacillus mycoides	Scaffold	99.0099	0.0235738	5785403	149872	137539
GCA_000931815.1	SAMN01985722	gravel soil	36.45 N 116.87 W	Bacillus subtilis subsp. spizizenii RFWG1A3	Contig	99.7256	0.267397	4063986	284586	284586
GCA_000931825.1	SAMN01985723	gravel soil	36.4672 N 116.8615 W	Bacillus subtilis subsp. spizizenii RFWG1A4	Contig	99.7909	0.86741	3997018	769119	769119
GCA_000931835.1	SAMN01985724	gravel soil	36.4666 N 116.8625 W	Bacillus subtilis subsp. spizizenii RFWG4C10	Contig	99.5663	0.991326	3981158	517872	517872
GCA_000931845.1	SAMN01985725	gravel soil	36.4665 N 116.8623 W	Bacillus subtilis subsp. spizizenii RFWG5B15	Contig	99.7522	0.495663	4006158	848467	848467
GCA_000934165.1	SAMN03329209	vitamin B2 feed additive	N/A	Bacillus subtilis	Contig	99.7909	0.623803	4175764	440783	440781
GCA_000934885.1	SAMN02808187	soil	N/A	Bacillus velezensis	Contig	99.6283	0.450817	4111403	460540	460540
GCA_000935315.1	SAMN03365872	N/A	N/A	Bacillus safensis	Contig	99.5851	0.207469	3676140	70686	70686
GCA_000948235.1	SAMN03025775	water	19.8519667 S 68.9067 W	Bacillus thuringiensis	Contig	97.7888	0.530083	5610025	132307	132307
GCA_000948245.1	SAMN03025785	water	N/A	Bacillus toyonensis	Contig	99.3399	0.377422	5554878	185004	185004
GCA_000948275.1	SAMN03025777	water	N/A	Bacillus licheniformis	Contig	98.8243	0	4173713	2846116	2846116
GCA_000948325.1	SAMN03025782	water	N/A	Bacillus thuringiensis	Contig	99.2284	0.149251	5566081	177351	177351
GCA_000949525.1	SAMN03273925	health products	N/A	Bacillus altitudinis	Contig	99.5851	0.207469	3812514	270279	270279
GCA_000952085.1	SAMN03349712	diesel contaminated soil	N/A	Bacillus licheniformis	Contig	98.492	0	4392282	507764	507764
GCA_000952895.1	SAMEA2247639	N/A	N/A	Bacillus subtilis	Complete Genome	99.8141	0.253142	4233615	4233615	4233615
GCA_000953615.1	SAMEA2780588	N/A	N/A	Bacillus subtilis	Complete Genome	99.8141	0.258453	4251652	4251652	4251652
GCA_000959025.1	SAMN03400169	soil	N/A	Bacillus intestinalis	Complete Genome	99.7256	0.256477	4031727	4031727	4031727
GCA_000960265.2	SAMN03198508	rice rhizosphere soil	N/A	Bacillus velezensis	Contig	99.7909	0.123916	3888922	383487	383487
GCA_000966575.1	SAMN03433697	cured vanilla bean	N/A	Bacillus siamensis	Contig	97.9429	0.411806	3714066	97489	97489
GCA_000969665.1	SAMN03260237	N/A	N/A	Bacillus thuringiensis serovar mexicanensis	Contig	95.216	0	5870350	93529	93529
GCA_000970445.1	SAMN03291350	soil	40.0024 N 83.0219 W	Bacillus sp. TH008	Scaffold	99.1701	0.55325	4458714	97663	72179
GCA_000970655.1	SAMN03435316	Thick Cotton String	N/A	Bacillus sp. CMAA 1185	Contig	96.7472	0.325952	3907872	532163	532163
GCA_000971535.1	SAMN03145045	Clonal Culture	N/A	Bacillus sp. UMTAT18	Contig	98.9198	0.655864	5479367	317317	317317
GCA_000971925.1	SAMN03394574	missing	N/A	Bacillus subtilis KCTC 1028 = ATCC 6051a	Complete Genome	99.8141	0.247831	4215633	4215633	4215633
GCA_000972685.1	SAMN03420843	raw gallnut honey	N/A	Bacillus altitudinis	Complete Genome	99.5851	0	3745123	3745123	3745123
GCA_000972825.1	SAMN03459579	Mars Exploration Rover	N/A	Bacillus safensis	Contig	99.5851	0.207469	3671133	1906962	1906962
GCA_000973485.1	SAMN03470201	soil	not collected	Bacillus velezensis	Complete Genome	99.8141	0.123916	3903017	3903017	3903017
GCA_000973585.1	SAMN03492032	N/A	N/A	Bacillus velezensis NJN-6	Complete Genome	99.6283	0.640231	4052546	4052546	4052546
GCA_000973605.1	SAMN03492038	N/A	N/A	Bacillus subtilis HJ5	Complete Genome	99.8141	0.123916	4012933	4012933	4012933
GCA_000978375.1	SAMN03140101	chicken cutlett	37.27 N 126.42 E	Bacillus cereus	Complete Genome	99.2284	0	5349617	5349617	5349617
GCA_000978495.1	SAMN03394562	molybdenum mine	N/A	Bacillus sp. LM 4-2	Complete Genome	99.8141	0.123916	4069266	4069266	4069266
GCA_000982455.1	SAMN03112592	seawater	N/A	Bacillus subtilis	Contig	99.8141	0.123916	4078877	1084337	1084337
GCA_000983035.1	SAMEA3313417	N/A	N/A	Bacillus atrophaeus	Contig	97.0954	0	4052832	66438	66438
GCA_000986655.1	SAMN03349748	man-made lake 220 cm below water surface	3.11 N 101.65 E	Bacillus sp. L_1B0_12	Contig	97.7178	0	3634690	62808	62808
GCA_000986915.1	SAMN02999502	Missing	Missing	Bacillus anthracis	Contig	99.2284	0.154321	5458264	1198122	1198122
GCA_000986935.1	SAMN02999503	Missing	Missing	Bacillus anthracis	Contig	99.2284	0.154321	5459872	1198078	1198078
GCA_000987785.1	SAMN03466681	food service operation	missing	Bacillus cereus	Contig	98.6111	0.507055	5467646	95944	95944
GCA_000987825.1	SAMN03571251	N/A	not applicable	Bacillus velezensis	Complete Genome	99.798	0.123916	4105955	4105955	4105955
GCA_000988345.1	SAMN03571286	N/A	not applicable	Bacillus velezensis	Complete Genome	99.73	0.123916	4006637	4006637	4006637
GCA_001008565.1	SAMN03267260	chilled dessert	NA	Bacillus cereus	Scaffold	99.3399	0.19802	6055568	277833	159412
GCA_001008575.1	SAMN03267261	unknown	NA	Bacillus cereus	Scaffold	99.0741	0.493827	5217021	170659	138566
GCA_001008585.1	SAMN03267263	boiled rice	NA	Bacillus cereus	Scaffold	98.7037	0.661008	5482056	117878	92951
GCA_001008595.1	SAMN03267262	dried onion	NA	Bacillus cereus	Scaffold	99.2284	0.396825	6237091	237578	154270
GCA_001008645.1	SAMN03267264	pea soup	NA	Bacillus cereus	Scaffold	99.0741	0.734311	5571130	304217	144628
GCA_001008655.1	SAMN03267265	cereals, cereal products, (fermented) breads, pasta and pastries	NA	Bacillus wiedmannii	Scaffold	99.1749	0	5749457	463950	202722
GCA_001008665.1	SAMN03267267	vegetables and (fermented) vegetable products	NA	Bacillus cereus	Scaffold	96.6049	0.308642	6159495	54547	34663
GCA_001008695.1	SAMN03267266	milk, (fermented) dairy products and desserts	NA	Bacillus cereus	Scaffold	98.7654	0.884774	5699587	235544	119738
GCA_001015005.1	SAMD00026915	N/A	missing	Bacillus anthracis	Contig	98.06	0.154321	5375137	76756	76756
GCA_001015025.1	SAMD00026914	N/A	missing	Bacillus anthracis	Contig	99.2284	0.154321	5449821	401457	401457
GCA_001015095.1	SAMN03701301	N/A	40.015 N 105.27 W	Bacillus subtilis	Complete Genome	99.8141	0.123916	4025326	4025326	4025286
GCA_001017485.1	SAMN03486505	partially decomposed common reed plant	N/A	Bacillus pumilus	Contig	99.5851	0.207469	3795691	113134	113134
GCA_001017635.1	SAMN03457230	roots	N/A	Bacillus thuringiensis	Complete Genome	98.8917	0.308642	6784135	5675007	5675007
GCA_001023595.1	SAMN03733934	4-year-old roots of Korean ginseng	N/A	Bacillus velezensis	Complete Genome	99.2565	0	4009746	4009746	4009746
GCA_001029865.1	SAMN03753582	internal stem tissue	N/A	Bacillus altitudinis	Contig	99.5851	0	3972159	98293	98293
GCA_001029875.1	SAMN03753508	Internal Stem Tissue	N/A	Bacillus anthracis	Contig	99.2284	0.450715	5677918	197704	197704
GCA_001038525.1	SAMN03771707	leaf	28.2769 N 68.4514 E	Bacillus safensis	Contig	98.422	0.55325	3743482	112210	112210
GCA_001038765.1	SAMN03751792	Plant	N/A	Bacillus safensis	Contig	99.5851	0.414938	3670024	491626	491626
GCA_001038775.1	SAMN03751793	Plant	N/A	Bacillus stratosphericus	Contig	99.5851	0.207469	3702000	196435	196435
GCA_001038845.1	SAMN03744445	Plant	N/A	Bacillus stratosphericus	Contig	99.5851	0	3733110	223161	223161
GCA_001038905.1	SAMN03751780	Plant	N/A	Bacillus safensis	Contig	99.5851	0.414938	3670040	359916	359916
GCA_001038915.1	SAMN03751783	Plant	N/A	Bacillus stratosphericus	Contig	99.5851	0.207469	3700415	148096	148096
GCA_001039015.1	SAMN03751791	Plant	N/A	Bacillus stratosphericus	Contig	99.5851	0.207469	3689992	94907	94907
GCA_001042485.2	SAMN03573918	soybean fermentation	N/A	Bacillus paralicheniformis	Contig	99.1701	0.0180408	4520660	436479	436479
GCA_001043515.1	SAMN03392477	Plant	N/A	Bacillus sp. LK7	Contig	99.8141	0.165221	4003810	465432	465432
GCA_001043535.1	SAMN03744439	Plant	N/A	Bacillus stratosphericus	Contig	99.5851	0.207469	3696916	184419	184419
GCA_001043655.1	SAMN03392518	Plant	N/A	Bacillus cereus	Contig	98.4568	0.308642	5150922	131054	131054
GCA_001043695.1	SAMN03392531	Plant	N/A	Bacillus safensis	Contig	99.5851	0.414938	3671006	685766	685766
GCA_001043765.1	SAMN03751781	Plant	N/A	Bacillus subtilis	Contig	99.8141	0.495663	4099232	307085	307085
GCA_001043795.1	SAMN03392522	Plant	N/A	Bacillus sp. LK10	Contig	99.5851	0.207469	3687890	226127	226127
GCA_001044475.1	SAMN03325927	feces	not applicable	Bacillus cereus	Scaffold	98.9198	0	5477362	259768	259768
GCA_001044485.1	SAMN03325925	Mouse microbiota	not applicable	Bacillus cereus	Scaffold	99.2284	0.347222	5841213	237244	237244
GCA_001044555.1	SAMN03325931	feces	not applicable	Bacillus cereus	Scaffold	98.6111	0.330688	5565414	170740	100839
GCA_001044565.1	SAMN03325930	Beef chow mein and rice, food poisoning	not applicable	Bacillus cereus	Scaffold	99.537	0.473251	5926033	355056	269967
GCA_001044575.1	SAMN03325928	ice cream	not applicable	Bacillus wiedmannii	Scaffold	99.3399	0	5523305	875707	583411
GCA_001044585.1	SAMN03325935	Milk powder	not applicable	Bacillus cereus	Scaffold	99.2284	0.718327	5226364	32259	32259
GCA_001044635.1	SAMN03325933	Vanilla pudding	not applicable	Bacillus cereus	Scaffold	99.0741	0	5285291	91497	91497
GCA_001044645.1	SAMN03325932	feces	not applicable	Bacillus cereus	Scaffold	98.8169	0.0257202	5714965	204296	204296
GCA_001044655.1	SAMN03325936	Starch	not applicable	Bacillus cereus	Scaffold	98.9198	0.236074	6069941	189988	163526
GCA_001044715.1	SAMN03325937	pasteurized carrot	not applicable	Bacillus cereus	Scaffold	99.1667	0	5593233	348619	329144
GCA_001044735.1	SAMN03325942	feces	not applicable	Bacillus cereus	Scaffold	99.046	0.385802	5552607	166503	166271
GCA_001044745.1	SAMN03325943	feces	not applicable	Bacillus wiedmannii	Scaffold	99.0099	0.185644	5414722	340103	340102
GCA_001044795.1	SAMN03325939	Infant food	not applicable	Bacillus cereus	Scaffold	99.2284	0.0277539	5530488	192413	192413
GCA_001044815.1	SAMN03325940	Milk and milk products	not applicable	Bacillus cereus	Contig	99.3399	0.429043	6226076	180772	180772
GCA_001044855.1	SAMN03325944	Lettuce	not applicable	Bacillus cereus	Scaffold	98.9198	0.308642	6759149	61349	60136
GCA_001044875.1	SAMN03325945	Kebap	not applicable	Bacillus cereus	Scaffold	99.3399	0.165017	5791233	136264	118233
GCA_001044905.1	SAMN03325946	Raw milk	not applicable	Bacillus cereus	Scaffold	99.2284	0.473251	5333418	402005	402005
GCA_001044935.1	SAMN03325948	Raw milk	not applicable	Bacillus mycoides	Scaffold	99.3399	0.529624	6096796	270494	270494
GCA_001044955.1	SAMN03325926	feces	not applicable	Bacillus cereus	Scaffold	98.9198	0.308642	6764924	67058	61449
GCA_001050115.1	SAMN03246763	N/A	unknown	Bacillus smithii	Complete Genome	99.0437	0	3381292	3368778	3368778
GCA_001050335.1	SAMN03325929	Potato puree, food poisoning	not applicable	Bacillus cytotoxicus	Scaffold	98.8506	0	4113902	318402	257740
GCA_001057075.1	SAMN03197710	missing	missing	Bacillus subtilis subsp. subtilis	Contig	99.8099	0.260223	3998125	370352	370352
GCA_001058585.1	SAMN03198035	missing	missing	Bacillus cereus	Scaffold	97.8549	0.633145	5642118	20438	19750
GCA_001059175.1	SAMN03198038	missing	missing	Bacillus cereus	Scaffold	99.1667	0.0617284	5391094	201695	184450
GCA_001059825.1	SAMN03198103	missing	missing	Bacillus cereus	Scaffold	97.9938	0.767931	5364992	20160	20160
GCA_001059875.1	SAMN03198118	missing	missing	Bacillus cereus	Contig	98.3025	0.433568	5360032	24791	24791
GCA_001077095.1	SAMN03198037	missing	missing	Bacillus cereus	Scaffold	99.1667	0.0617284	5351897	113960	111226
GCA_001077735.1	SAMN03854673	N/A	N/A	Bacillus amyloliquefaciens Lx-11	Contig	99.7909	0	3886886	1011490	1011490
GCA_001175005.1	SAMEA3356669	N/A	N/A	Bacillus velezensis	Contig	99.8141	0.123916	3922431	3922431	3922431
GCA_001182785.1	SAMN03840349	soil sample	N/A	Bacillus thuringiensis	Complete Genome	99.3399	0.165017	6403459	5292526	5292526
GCA_001183525.1	SAMN03329560	Marine estuary	N/A	Bacillus pumilus	Scaffold	99.5851	0.207469	3643624	933223	924561
GCA_001183785.1	SAMN03121810	soil	N/A	Bacillus thuringiensis serovar indiana	Complete Genome	99.177	0	6198448	5429688	5429688
GCA_001184225.1	SAMN03796075	gastrointestinal tract	N/A	Bacillus sp. JFL15	Scaffold	99.0706	0.316803	3841225	3824254	1219398
GCA_001184755.1	SAMN03840765	soil	N/A	Bacillus sp. FJAT-27238	Scaffold	99.7312	0.0233754	6134829	6134829	4113085
GCA_001187765.1	SAMN03793169	dairy farm	N/A	Bacillus subtilis	Contig	99.8141	0.346964	4263558	927473	927473
GCA_001188525.1	SAMN03780440	mastitis	N/A	Bacillus paralicheniformis	Contig	99.5851	0.0180408	4559800	459307	459307
GCA_001191605.1	SAMN02905161	soil	N/A	Bacillus altitudinis	Complete Genome	99.5851	0	3681784	3674849	3674849
GCA_001238465.1	SAMN03793176	soil	Not applicable	Bacillus thuringiensis	Contig	99.3399	0.707455	5832130	75671	75671
GCA_001247635.1	SAMN03939243	N/A	N/A	Bacillus amyloliquefaciens	Contig	99.016	0.15932	3903367	402368	402368
GCA_001265125.1	SAMN03788019	hot spring	N/A	Bacillus stratosphericus	Contig	99.5851	0	3693329	46033	46033
GCA_001266815.1	SAMN03852608	crude oil	N/A	Bacillus velezensis	Contig	99.8141	0	3861400	460589	460589
GCA_001266825.1	SAMN03852606	N/A	N/A	Bacillus velezensis	Contig	99.6283	0	3868756	499739	499739
GCA_001267695.1	SAMN03895992	river mouth	N/A	Bacillus velezensis	Scaffold	99.8141	0.418216	4039360	612006	593067
GCA_001272985.1	SAMN03757454	Missing	Missing	Bacillus anthracis	Contig	99.2284	0.154321	5460829	1162096	1162096
GCA_001273005.1	SAMN03757455	Missing	Missing	Bacillus anthracis	Contig	99.2284	0.154321	5459421	1162128	1162128
GCA_001273025.1	SAMN03757456	Missing	Missing	Bacillus anthracis	Contig	99.2284	0.154321	5458454	1162010	1162010
GCA_001273045.1	SAMN03757457	Missing	Missing	Bacillus anthracis	Contig	99.2284	0.154321	5459622	1162223	1162223
GCA_001273065.1	SAMN03757458	Missing	Missing	Bacillus anthracis	Contig	99.2284	0.154321	5450605	226774	226774
GCA_001273085.1	SAMN03757459	Missing	Missing	Bacillus anthracis	Contig	99.2284	0.154321	5450989	332757	332757
GCA_001273105.1	SAMN03757460	hair	Missing	Bacillus anthracis	Contig	98.4568	0.154321	5460763	765812	765812
GCA_001273125.1	SAMN03757461	Missing	Missing	Bacillus anthracis	Contig	99.2284	0.154321	5458728	316575	316575
GCA_001273145.1	SAMN03757453	Missing	Missing	Bacillus anthracis	Contig	99.2284	0.154321	5477942	243731	243731
GCA_001275045.2	SAMN03701980	leaves	20.45 S 42.51 W	Bacillus toyonensis	Scaffold	99.3399	0.377422	5740808	5165250	299414
GCA_001275645.1	SAMN04004260	soil	N/A	Bacillus sp. FJAT-18019	Scaffold	99.8529	0	6427345	6416091	564527
GCA_001276195.1	SAMN03703411	soil	N/A	Bacillus thuringiensis	Scaffold	99.2284	0.795922	6719392	109024	109024
GCA_001276995.1	SAMN03862112	Missing	Missing	Bacillus anthracis	Contig	99.2284	0.154321	5458030	1162204	1162204
GCA_001277085.1	SAMN03862113	Missing	Missing	Bacillus anthracis	Contig	99.1512	0.154321	5454873	1161585	1161585
GCA_001277915.1	SAMN03785549	soil	N/A	Bacillus cereus	Complete Genome	99.2739	0	5398511	5370032	5370032
GCA_001277955.1	SAMN03765650	blood	N/A	Bacillus anthracis	Chromosome	99.2284	0.154321	5503288	5226878	3514805
GCA_001278435.1	SAMN03840820	N/A	N/A	Bacillus anthracis	Contig	95.7375	0.968682	5356744	271019	271019
GCA_001278635.1	SAMN03983769	roots	N/A	Bacillus amyloliquefaciens	Contig	99.8141	0	4173094	287634	287634
GCA_001278955.1	SAMN03835251	soil	N/A	Bacillus subtilis	Scaffold	99.8141	0.123916	4038551	1047006	510938
GCA_001280845.1	SAMN03839969	Fujian Academy of Agricultural Sciences	N/A	Bacillus sp. FJAT-28004	Scaffold	99.7312	0.855327	7479858	5163634	516273
GCA_001286765.1	SAMEA3484406	N/A	N/A	Bacillus subtilis	Contig	99.474	0.845745	4116767	44747	44747
GCA_001286825.1	SAMEA3484403	N/A	N/A	Bacillus cereus	Contig	95.4797	0.730453	5247249	14454	14454
GCA_001286865.1	SAMEA3484405	N/A	N/A	Bacillus subtilis	Contig	99.8141	0.402726	3993757	132062	132062
GCA_001286945.1	SAMEA3484404	N/A	N/A	Bacillus amyloliquefaciens	Contig	99.7946	0.0123916	4031481	92942	92942
GCA_001286965.1	SAMEA3484407	N/A	N/A	Bacillus amyloliquefaciens	Contig	99.6902	0.14715	4090896	100430	100430
GCA_001286985.1	SAMEA3484402	N/A	N/A	Bacillus safensis	Contig	99.5851	0.414938	3758903	173039	173039
GCA_001293645.1	SAMN03488035	sea water	N/A	Bacillus sp. CHD6a	Contig	98.5632	0.83014	3965772	186221	186221
GCA_001294785.1	SAMN04032688	N/A	N/A	Bacillus amyloliquefaciens	Contig	99.6283	0	3941805	313045	313045
GCA_001296435.1	SAMN03839946	soil	N/A	Bacillus thuringiensis	Scaffold	99.3399	0.912175	6167994	205568	205568
GCA_001307105.1	SAMN03892176	Surface sediment of the South China Sea	N/A	Bacillus australimaris	Contig	99.5851	0.207469	3649005	482618	482618
GCA_001310635.1	SAMD00000372	N/A	missing	Bacillus sp. JCM 19034	Contig	96.1369	0.551876	3962169	249956	249956
GCA_001312785.1	SAMD00016832	N/A	missing	Bacillus subtilis subsp. spizizenii ATCC 6633 = JCM 2499	Contig	96.4519	0.703664	3975369	229275	229275
GCA_001317525.1	SAMN04028667	groundwater	N/A	Bacillus wiedmannii	Contig	99.3399	0.330033	5403786	594889	594889
GCA_001342275.1	SAMEA1025530	N/A	N/A	Bacillus subtilis	Contig	99.8141	0.123916	4030932	1012577	1012576
GCA_001402735.1	SAMN03968759	stored grain	N/A	Bacillus thuringiensis	Scaffold	99.0279	0.96718	6364030	202545	202545
GCA_001420655.1	SAMN04038046	soil	N/A	Bacillus sp. FJAT-21955	Contig	99.5851	0.207469	3793858	377802	377802
GCA_001420855.1	SAMN04210076	soil	N/A	Bacillus thuringiensis	Complete Genome	98.9198	0.308642	6227942	5674369	5674369
GCA_001426125.1	SAMN04151602	N/A	47.4816806 N 8.21754722 E	Bacillus sp. Leaf49	Contig	99.5851	0.0377216	3934505	297105	297101
GCA_001429365.1	SAMN04155737	N/A	50.958 N 6.856 E	Bacillus sp. Root147	Scaffold	99.4253	0.608519	5623886	2896510	867157
GCA_001429385.1	SAMN04155768	N/A	52.416 N 12.968 E	Bacillus sp. Root239	Scaffold	99.4253	0.0676133	5756404	666812	666811
GCA_001429445.1	SAMN04155877	N/A	50.958 N 6.856 E	Bacillus sp. Root920	Scaffold	99.5851	0.207469	3676263	2155946	2058824
GCA_001429465.1	SAMN04155694	N/A	50.958 N 6.856 E	Bacillus sp. Root11	Scaffold	99.3399	0.948845	6621700	349695	349695
GCA_001429475.1	SAMN04155720	N/A	50.958 N 6.856 E	Bacillus sp. Root131	Scaffold	99.3399	0.948845	6523787	349770	349770
GCA_001429825.1	SAMN04155654	N/A	50.958 N 6.856 E	Bacillus sp. Soil531	Scaffold	99.4253	0.177331	5803427	1493173	181779
GCA_001431145.1	SAMN03940121	soil	N/A	Bacillus altitudinis	Complete Genome	99.5851	0.207469	3793419	3793419	3793419
GCA_001431285.1	SAMN04009787	rhizosphere	N/A	Bacillus amyloliquefaciens	Scaffold	99.7522	0.268484	3978182	539889	192525
GCA_001431785.1	SAMN04009761	soil	N/A	Bacillus altitudinis	Complete Genome	99.5851	0.207469	3787818	3787818	3787818
GCA_001440465.1	SAMN04046537	soil	N/A	Bacillus velezensis	Contig	99.7909	0	3881667	536289	536289
GCA_001444515.1	SAMN04260432	carbuncle-like necrotic site on back of the hand of a 10 year old child	N/A	Bacillus pumilus	Contig	99.567	0	3669912	635979	635979
GCA_001444735.1	SAMN03760075	soil	40.00243 N 83.02188 W	Bacillus sp. TH007	Contig	99.5851	0.414938	3687156	734920	734920
GCA_001455345.1	SAMN04278951	soil	N/A	Bacillus thuringiensis	Complete Genome	99.0099	0.770077	5352926	5327397	5327397
GCA_001457015.1	SAMN04263913	marine sediment	N/A	Bacillus altitudinis	Scaffold	99.5851	0	3615064	313698	313698
GCA_001461825.1	SAMN04196551	river Velez	N/A	Bacillus velezensis	Contig	99.8141	0.418216	4034335	610207	610207
GCA_001461835.1	SAMN04196679	rice endophyte	N/A	Bacillus velezensis	Contig	99.6283	0	3928423	542517	542517
GCA_001461845.1	SAMN04196680	soil	N/A	Bacillus velezensis	Contig	99.8141	0.418216	4006259	603672	603672
GCA_001465815.1	SAMN04320556	N/A	N/A	Bacillus subtilis subsp. subtilis	Complete Genome	99.7315	0.185874	4030837	4030837	4030837
GCA_001468935.1	SAMN03893210	N/A	40.73 N 14.27 E	Bacillus pumilus	Contig	99.5851	0	3633922	380813	380813
GCA_001469675.1	SAMN04223542	Apple rhizosphere soil	N/A	Bacillus velezensis	Contig	99.7909	0	3928789	2826618	2826618
GCA_001482475.1	SAMN03976074	seawater	N/A	Bacillus sp. G1(2015b)	Contig	99.5851	0.414938	3682349	265794	265794
GCA_001482495.1	SAMN03976073	seawater	N/A	Bacillus sp. G3(2015)	Contig	99.2284	0.330933	5433652	83170	83170
GCA_001483885.1	SAMN04244584	Korean traditional alcoholic beverage	N/A	Bacillus amyloliquefaciens	Complete Genome	98.4968	0.834956	3979925	3966922	3966922
GCA_001507755.1	SAMN04388493	N/A	N/A	Bacillus licheniformis LMG 7559	Contig	99.5851	0.0180408	4341789	123311	123311
GCA_001507765.1	SAMN04388495	N/A	N/A	Bacillus licheniformis LMG 6934	Contig	99.5021	0.0180408	4333154	102733	102733
GCA_001507775.1	SAMN04388494	N/A	N/A	Bacillus licheniformis LMG 17339	Contig	98.9627	0.103734	4138656	654545	654545
GCA_001516885.1	SAMN03614210	water column (Churince system)	N/A	Bacillus coahuilensis m2-6	Contig	98.3553	0.877193	3215197	75938	75938
GCA_001516895.1	SAMN03614211	water column from Pozas Azules	N/A	Bacillus coahuilensis p1.1.43	Contig	99.3377	0.220751	3407443	88256	88256
GCA_001517185.1	SAMN04377520	wheat anther	N/A	Bacillus velezensis	Contig	99.8141	0	3856242	385155	385155
GCA_001517195.1	SAMN04295068	stored grains	N/A	Bacillus thuringiensis	Scaffold	98.594	0.0718456	6782904	45992	45992
GCA_001518875.1	SAMN03451612	fried eel (fish)	36.49 N 128.88 W	Bacillus cereus	Complete Genome	99.0226	0.468107	5678662	5418913	5418913
GCA_001534785.1	SAMN04044344	soil	N/A	Bacillus inaquosorum	Complete Genome	99.7479	0.681537	4143890	4143890	4143890
GCA_001536925.1	SAMEA3726545	N/A	N/A	Bacillus velezensis	Complete Genome	99.6283	0.247831	3862757	3854619	3854619
GCA_001541905.1	SAMN04420251	Laboratory strain	N/A	Bacillus subtilis subsp. subtilis	Complete Genome	99.4424	0.123916	4056281	4056281	4056281
GCA_001541985.1	SAMN04432437	White Sands Reef	N/A	Bacillus mycoides	Contig	99.3399	0.852847	5918334	97016	97016
GCA_001541995.1	SAMN04432438	White Sands Reef	N/A	Bacillus cereus	Contig	98.9198	0.176367	5690867	70267	70267
GCA_001543165.1	SAMN04230746	N/A	17.411 N 78.529 E	Bacillus altitudinis	Chromosome	99.1701	0	3745118	3745118	50458
GCA_001543225.1	SAMN04442145	N/A	N/A	Bacillus anthracis	Complete Genome	99.2284	0.154321	5503446	5226939	5226924
GCA_001548175.1	SAMD00030057	N/A	not applicable	Bacillus thuringiensis serovar tolworthi	Complete Genome	98.7654	0.0192901	6870591	5896839	5896839
GCA_001548215.1	SAMD00032095	N/A	35.40 N 139.29 E	Bacillus pumilus	Complete Genome	99.5473	0	3723433	3723433	3723433
GCA_001553895.1	SAMN04330452	N/A	21.16 S 47.86000000 W	Bacillus sp. SDLI1	Complete Genome	98.6989	0.829587	4134042	4134042	4134042
GCA_001558705.1	SAMN04296795	marine	N/A	Bacillus amyloliquefaciens	Scaffold	99.2618	0.433705	4023658	2128428	39182
GCA_001563515.1	SAMN04325319	Concrete	N/A	Bacillus sp. JH7	Scaffold	99.0226	0.771605	5589270	3345253	3345253
GCA_001565875.1	SAMN04437026	soil	N/A	Bacillus subtilis subsp. natto	Complete Genome	99.8141	0.247831	4193748	4122154	4122154
GCA_001566315.1	SAMN03327475	missing	N/A	Bacillus sp. P003	Contig	99.1701	0.207469	3672446	948338	948338
GCA_001566355.1	SAMN03797561	food poisoning incident	43.70 N 79.24 W	Bacillus cereus	Contig	98.9198	0.183266	5411255	70158	70158
GCA_001566365.1	SAMN03797429	food	48.1369 N 11.5753 E	Bacillus cereus	Contig	98.7654	0.462963	5591569	101838	101838
GCA_001566375.1	SAMN03797526	food	48.1369 N 11.5753 E	Bacillus cereus	Contig	98.7654	0.596708	5620250	115558	115558
GCA_001566385.1	SAMN03797530	food	48.1369 N 11.5753 E	Bacillus cereus	Contig	99.2284	0.308642	5501965	72222	72222
GCA_001566445.1	SAMN03797529	food	48.1369 N 11.5753 E	Bacillus cereus	Contig	99.0741	0.622428	5492740	101924	101924
GCA_001566455.1	SAMN03797533	food	48.1369 N 11.5753 E	Bacillus cereus	Contig	98.7654	0.549126	5554403	57296	57296
GCA_001566465.1	SAMN03797430	food	48.1369 N 11.5753 E	Bacillus cereus	Contig	98.6111	0.493827	5529283	64745	64745
GCA_001566515.1	SAMN03797525	food	48.1369 N 11.5753 E	Bacillus cereus	Contig	98.7654	0.828189	5773137	71934	71934
GCA_001566525.1	SAMN03797532	food	48.1369 N 11.5753 E	Bacillus cereus	Contig	98.3796	0.828189	5486142	42768	42768
GCA_001566705.1	SAMN03797559	not available	41.85 N 87.65 W	Bacillus cereus	Contig	98.9969	0.411523	5210352	46627	46627
GCA_001578165.1	SAMN03372367	sugar beet rhizoshpere	N/A	Bacillus pumilus	Complete Genome	99.5851	0.0319183	3860091	3860091	3860091
GCA_001578205.1	SAMN03372270	sugar beet rhizosphere	N/A	Bacillus pumilus	Complete Genome	99.5851	0.207469	3878815	3787586	3787586
GCA_001579695.1	SAMN04496851	rhizosphere	N/A	Bacillus cereus	Scaffold	99.2284	0.301519	5386583	91419	91419
GCA_001583685.1	SAMN03800018	Laboratory Heat Treated Raw Milk	missing	Bacillus cereus	Contig	99.2299	0.165017	5725783	141404	141404
GCA_001583695.1	SAMN03800026	Raw milk	missing	Bacillus wiedmannii	Contig	99.3399	0	5337981	189870	189870
GCA_001583705.1	SAMN03800024	Ricotta/mozzarella whey	missing	Bacillus cereus	Contig	99.2284	0.673378	5768294	90998	90998
GCA_001583745.1	SAMN03800027	Evaporator (last effect) - Liquid (WIP)	missing	Bacillus cereus	Contig	99.1667	0.468107	5769219	174253	174253
GCA_001583755.1	SAMN03800016	Water from hose connected to pond	missing	Bacillus cereus	Contig	99.3399	0.487433	5877026	137682	137682
GCA_001583765.1	SAMN03800031	Blended liquid whey silo	missing	Bacillus cereus	Contig	98.3025	0.279248	5338258	89925	89925
GCA_001583875.1	SAMN03800032	Skim milk CLT	missing	Bacillus cereus	Contig	99.177	0.722198	5860633	133290	133290
GCA_001583955.1	SAMN03800022	Laboratory Heat Treated Raw Milk	missing	Bacillus cereus	Contig	98.6799	0.965216	5648355	91692	91692
GCA_001584005.1	SAMN03800025	Condensed food product from evaporator	missing	Bacillus cereus	Contig	98.6111	0.529101	5484232	133742	133742
GCA_001584025.1	SAMN03800015	Soil in areas adjacent to barns	missing	Bacillus cereus	Contig	99.3399	0	5958142	209803	209803
GCA_001584035.1	SAMN03800020	Laboratory Heat Treated Raw Milk 2	missing	Bacillus wiedmannii	Contig	99.3399	0.515677	5641492	77402	77402
GCA_001584065.1	SAMN03800014	Pasteurized 2% milk	missing	Bacillus cereus	Contig	99.0099	0.526481	5353670	138544	138544
GCA_001584085.1	SAMN03800017	Laboratory Heat Treated Raw Milk	missing	Bacillus cereus	Contig	99.2739	0.90209	6062607	110343	110343
GCA_001584325.1	SAMN04450409	soil	N/A	Bacillus nakamurai	Contig	97.472	0.309789	3689277	142440	142440
GCA_001584335.1	SAMN04450411	soil	N/A	Bacillus atrophaeus	Scaffold	99.1701	0	4159686	726248	726246
GCA_001584345.1	SAMN04450410	soil	N/A	Bacillus nakamurai	Contig	97.8438	0.251372	3888259	213785	213785
GCA_001586105.1	SAMN04275172	soil	N/A	Bacillus amyloliquefaciens	Complete Genome	99.5539	0.247831	3935930	3927922	3927922
GCA_001587195.1	SAMN03267275	Buttermilk powder	NA	Bacillus licheniformis	Scaffold	98.9627	0.176034	4521337	253918	103073
GCA_001587285.1	SAMN03267273	Pea soup (8h 40 C degree)	NA	Bacillus licheniformis	Scaffold	98.9627	0.656985	4296935	681005	301930
GCA_001587315.1	SAMN03267274	Mushroom soup (12h 60 C degree)	NA	Bacillus licheniformis	Scaffold	98.8589	0.0319183	4288014	494353	93448
GCA_001587325.1	SAMN03267280	cereals	NA	Bacillus amyloliquefaciens	Scaffold	99.4424	0	4014254	463701	153921
GCA_001587355.1	SAMN04390292	dairy environment	N/A	Bacillus licheniformis	Scaffold	98.9627	0	4094914	303245	224430
GCA_001587405.1	SAMN03267289	cereals	NA	Bacillus atrophaeus	Scaffold	98.6515	0.414938	4155315	630829	294401
GCA_001587435.1	SAMN03267281	cereals	NA	Bacillus amyloliquefaciens	Scaffold	98.9002	0.363354	3968204	437455	192716
GCA_001590835.1	SAMN04515759	foreshore tidal flat sediment	N/A	Bacillus gaemokensis	Scaffold	99.4253	0.574713	5616250	319435	184118
GCA_001591925.1	SAMD00046985	N/A	missing	Bacillus atrophaeus NBRC 15539	Contig	99.1701	0.829876	4158197	300882	300882
GCA_001591985.1	SAMD00046984	N/A	missing	Bacillus smithii NBRC 15311	Contig	99.0437	0	3244746	41435	41435
GCA_001593395.2	SAMN04550342	Cinnamomum camphora leaves	N/A	Bacillus velezensis	Complete Genome	99.5751	0.0619579	4167153	4167153	4167153
GCA_001593765.1	SAMN04565829	N/A	N/A	Bacillus amyloliquefaciens UMAF6639	Complete Genome	99.6283	0	4034636	4034636	4034636
GCA_001593785.1	SAMN04565866	N/A	N/A	Bacillus amyloliquefaciens UMAF6614	Complete Genome	99.8141	0	4005145	4005145	4005145
GCA_001595725.1	SAMN04469537	soil	N/A	Bacillus thuringiensis	Complete Genome	98.858	0.769033	6390500	5243635	5243635
GCA_001596055.1	SAMN03764480	Doenjang	35.37 N 127.10 E	Bacillus licheniformis	Complete Genome	98.9627	0	4252398	4252398	4252398
GCA_001596535.1	SAMN04451900	Doenjang	N/A	Bacillus subtilis subsp. subtilis	Complete Genome	98.9089	0.495663	4142635	4142635	4142635
GCA_001596755.1	SAMN04555582	grape skin	43.46 N 87.36000000 E	Bacillus amyloliquefaciens	Complete Genome	99.6283	0.387237	4006754	4006754	4006754
GCA_001597265.1	SAMN04539622	missing	N/A	Bacillus subtilis subsp. globigii	Complete Genome	99.1701	0	4175482	4175482	4175482
GCA_001598095.1	SAMN04266503	soil	N/A	Bacillus thuringiensis	Complete Genome	99.0099	0.0253872	6490457	5776895	5776895
GCA_001604995.1	SAMN04585399	tomato rhisosphere	46.42371834 N 20.75390607 E	Bacillus subtilis	Complete Genome	99.8141	0.247831	4195195	4195195	4195195
GCA_001611175.1	SAMN04584779	sludge from a small creek near an electronic waste dismantling workshop	23.327 N 116.34199999 E	Bacillus sp. GZT	Contig	99.2284	0.468107	5188788	166003	166003
GCA_001614195.1	SAMN04569293	Duodenum	N/A	Bacillus sp. VT 712	Contig	99.4253	0	3921583	104893	104893
GCA_001617995.1	SAMN04226371	lucerne leaf	27.54 S 152.34000000 E	Bacillus amyloliquefaciens	Contig	99.8141	0.0247831	3958833	437306	437306
GCA_001618665.1	SAMN04605079	missing	N/A	Bacillus thuringiensis	Complete Genome	98.9198	0.308642	6111291	5627121	5627121
GCA_001619285.1	SAMN04046440	food	N/A	Bacillus cereus	Scaffold	98.4568	0.397805	5503020	236994	181054
GCA_001619335.1	SAMN04046442	food	N/A	Bacillus cereus	Scaffold	99.0099	0.271099	5540234	111121	111121
GCA_001619385.1	SAMN04046536	food	N/A	Bacillus cereus	Scaffold	99.0741	0.185185	5383626	154848	136328
GCA_001619395.1	SAMN04046540	food	N/A	Bacillus cereus	Scaffold	99.0741	0	5662632	180184	148398
GCA_001619425.1	SAMN04046441	food	N/A	Bacillus cereus	Scaffold	98.8449	0.139085	5717535	144471	139204
GCA_001619445.1	SAMN04046443	food	N/A	Bacillus cereus	Scaffold	99.177	0	5338004	252409	201708
GCA_001619465.1	SAMN04046445	food	N/A	Bacillus cereus	Scaffold	98.9198	0.185185	5382412	176562	154516
GCA_001619505.1	SAMN04046538	food	N/A	Bacillus mycoides	Scaffold	99.3399	0.365394	5732453	139926	129306
GCA_001619525.1	SAMN04046539	food	N/A	Bacillus cereus	Scaffold	99.2284	0	5213247	248539	198367
GCA_001619535.1	SAMN04087468	missing	N/A	Bacillus subtilis	Contig	99.8141	0.317534	4187210	487880	487880
GCA_001619745.1	SAMN04387725	Ulu Slim Hot Spring	N/A	Bacillus amyloliquefaciens	Contig	99.8141	0.123916	3886645	605575	605575
GCA_001625135.1	SAMN04594889	onion rhizosphere	N/A	Bacillus subtilis subsp. subtilis	Contig	99.8141	0.123916	4119571	429960	429957
GCA_001634675.1	SAMN04895861	soil	N/A	Bacillus velezensis	Complete Genome	97.5836	0	3814720	3814720	3814720
GCA_001635915.1	SAMN03457169	soil	N/A	Bacillus cereus	Complete Genome	99.3399	0	6112892	5521782	5521782
GCA_001635955.1	SAMN03457174	soil	N/A	Bacillus cereus	Complete Genome	99.3399	0	6097988	5506876	5506876
GCA_001635995.1	SAMN03457175	vomit of food poisoning patient	N/A	Bacillus cereus	Complete Genome	98.6111	0.514403	5980834	5404176	5404176
GCA_001639945.1	SAMD00050900	N/A	37.3750804 N 126.6306253 E	Bacillus velezensis	Scaffold	99.4424	0	4005041	778037	451657
GCA_001639965.1	SAMD00050901	N/A	37.3750804 N 126.6306253 E	Bacillus atrophaeus	Scaffold	99.1701	0.533491	4120076	1052799	595480
GCA_001640965.1	SAMN04628222	N/A	N/A	Bacillus thuringiensis serovar alesti	Complete Genome	99.0099	0.110011	5818118	5400819	5400819
GCA_001641145.1	SAMN04857057	seed	49.595316 N 101.90617800 W	Bacillus subtilis	Scaffold	99.6362	0.247831	4238871	4179279	1049070
GCA_001642595.1	SAMN04395482	soil	N/A	Bacillus licheniformis	Scaffold	98.9627	0	4154962	490745	490745
GCA_001645395.1	SAMN04909724	dairy food in process	missing	Bacillus wiedmannii	Contig	99.3399	0.180018	5616099	247812	247812
GCA_001645405.1	SAMN04909723	finished ready to eat dairy food product	missing	Bacillus wiedmannii	Contig	99.3399	0.180018	5615049	248295	248295
GCA_001645445.1	SAMN04909726	raw milk	missing	Bacillus wiedmannii	Contig	99.3399	0	5399934	233954	233954
GCA_001645455.1	SAMN04909727	raw milk	missing	Bacillus wiedmannii	Contig	99.3399	0	5364880	301752	301752
GCA_001645465.1	SAMN04909728	raw milk	missing	Bacillus wiedmannii	Contig	99.3399	0.165017	5380322	206020	206020
GCA_001645505.1	SAMN04909725	finished ready to eat diry food product	missing	Bacillus wiedmannii	Contig	99.3399	0.0825083	5617559	542359	542359
GCA_001645525.1	SAMN04909729	dairy food in process	missing	Bacillus wiedmannii	Contig	99.3399	0.165017	5590865	203426	203426
GCA_001645535.1	SAMN04909730	dairy food in process	missing	Bacillus wiedmannii	Contig	99.3399	0.165017	5559350	196369	196369
GCA_001645555.1	SAMN04909731	dairy food in process	missing	Bacillus wiedmannii	Contig	99.3399	0.110011	5388838	329376	329376
GCA_001647945.1	SAMN04461072	soil	N/A	Bacillus velezensis	Contig	99.6283	0	4039784	206631	206631
GCA_001647965.1	SAMN04461071	soil	N/A	Bacillus velezensis	Contig	99.6283	0.0161629	3989402	190957	190957
GCA_001648135.1	SAMN04524004	soil	32.54 N 76.31999999 E	Bacillus sp. IHB B 7164	Complete Genome	99.4253	0.0676133	5036631	5036631	5036631
GCA_001654475.1	SAMN05003865	environmental	N/A	Bacillus anthracis	Complete Genome	99.2284	0.154321	5503799	5227292	5227274
GCA_001660525.1	SAMN05150066	Genome-engineered strain	N/A	Bacillus subtilis subsp. subtilis	Complete Genome	99.8141	0.247831	3876919	3876919	3876919
GCA_001661555.1	SAMN04419588	N/A	not collected	Bacillus subtilis subsp. subtilis	Contig	99.8141	0.247831	4035748	1020653	1020653
GCA_001662915.1	SAMN05162508	Kochujang	N/A	Bacillus siamensis	Contig	99.0706	0.502677	3970592	292670	292670
GCA_001662955.1	SAMN05162512	Doenjang	N/A	Bacillus subtilis	Contig	99.8141	0.223048	4130217	632788	632788
GCA_001662975.1	SAMN05162511	cheonggukjang	N/A	Bacillus licheniformis	Contig	98.8243	0	4129555	1051294	1051294
GCA_001663575.1	SAMN05178557	rumen	N/A	Bacillus subtilis	Contig	99.5621	0.386506	4184634	110146	110146
GCA_001672595.1	SAMN05162509	Kochujang	N/A	Bacillus velezensis	Contig	99.2565	0.0858655	4041064	242143	242143
GCA_001672615.1	SAMN05162510	Kochujang	N/A	Bacillus amyloliquefaciens	Contig	99.0706	0.635969	3765359	456574	456574
GCA_001675655.1	SAMN05202149	feces from crow roost	N/A	Bacillus pumilus	Contig	99.5851	0.622407	3824835	442844	442844
GCA_001677055.1	SAMN04000100	red soil	N/A	Bacillus thuringiensis	Scaffold	99.0123	0.327932	5776387	381584	243575
GCA_001677295.1	SAMN03486971	N/A	19.03715 S 15.55367 E	Bacillus anthracis	Scaffold	99.2284	0.257202	5461141	354382	252401
GCA_001677305.1	SAMN03486970	N/A	19.03133 S 15.54865 E	Bacillus anthracis	Scaffold	99.2284	0.308642	5458420	401017	255269
GCA_001677965.1	SAMN05194404	feces	N/A	Bacillus cereus	Contig	98.858	0.360138	5453060	508547	508546
GCA_001677975.1	SAMN05192528	feces	N/A	Bacillus safensis	Contig	99.5851	0	3612784	876618	876618
GCA_001679765.1	SAMN05256515	rhizospheric soil	N/A	Bacillus sp. B25(2016b)	Chromosome	99.2284	0	5113413	5113413	210879
GCA_001682855.1	SAMN05003917	soil	N/A	Bacillus sp. FJAT-27264	Scaffold	99.8529	0.637255	6681755	782728	726739
GCA_001682865.1	SAMN04994729	soil	N/A	Bacillus sp. FJAT-26390	Scaffold	99.7312	0.910588	7433303	993904	993901
GCA_001683065.1	SAMN04093744	not applicable	N/A	Bacillus anthracis	Complete Genome	99.2284	0.154321	5227092	5227092	5227092
GCA_001683095.1	SAMN04093743	not applicable	N/A	Bacillus anthracis	Complete Genome	99.2284	0.154321	5228660	5228660	5228660
GCA_001683135.1	SAMN04075676	not applicable	N/A	Bacillus anthracis	Complete Genome	99.2284	0.154321	5228656	5228656	5228656
GCA_001683155.1	SAMN04075677	not applicable	N/A	Bacillus anthracis	Complete Genome	99.2284	0.154321	5228657	5228657	5228657
GCA_001683175.1	SAMN04075680	not applicable	N/A	Bacillus anthracis	Complete Genome	99.2284	0.154321	5228658	5228658	5228658
GCA_001683215.1	SAMN04075682	not applicable	N/A	Bacillus anthracis	Complete Genome	99.2284	0.154321	5227094	5227094	5227094
GCA_001683235.1	SAMN04075683	not applicable	N/A	Bacillus anthracis	Complete Genome	99.2284	0.154321	5227091	5227091	5227091
GCA_001683255.1	SAMN04075684	not applicable	N/A	Bacillus anthracis	Complete Genome	99.2284	0.154321	5227060	5227060	5227060
GCA_001683275.1	SAMN04075685	not applicable	N/A	Bacillus anthracis	Complete Genome	99.2284	0.154321	5227090	5227090	5227090
GCA_001683295.1	SAMN04075686	not applicable	N/A	Bacillus anthracis	Complete Genome	99.2284	0.154321	5227079	5227079	5227079
GCA_001685035.1	SAMN05006709	soil	N/A	Bacillus sp. FJAT-27986	Contig	96.1749	0.652702	3817878	474659	474659
GCA_001685565.1	SAMN03890259	N/A	N/A	Bacillus thuringiensis	Complete Genome	99.2849	0.394147	6752488	5867736	5867736
GCA_001685645.1	SAMN04816858	Cucumber rhizosphere soil	N/A	Bacillus velezensis	Complete Genome	99.7909	0	3929772	3929772	3929772
GCA_001687085.1	SAMN03401316	compost	N/A	Bacillus pumilus	Chromosome	99.5473	0	3659360	3659360	78094
GCA_001687195.1	SAMN05185284	Kochujang	N/A	Bacillus velezensis	Contig	99.2565	0.0858655	4041248	180367	180367
GCA_001687745.1	SAMN05172932	isolated from the rice field	N/A	Bacillus velezensis	Complete Genome	99.7909	0	3917761	3917761	3917761
GCA_001691515.1	SAMN05381423	NA	N/A	Bacillus paralicheniformis	Contig	97.2333	0.0276625	4435111	286176	286176
GCA_001691735.1	SAMN04892747	mackerel intestinal sample	N/A	Bacillus paralicheniformis	Contig	99.5851	0.0180408	4455407	235638	235638
GCA_001692115.1	SAMN05375008	N/A	38.84 N 117.62 E	Bacillus velezensis	Contig	99.7909	0	3886008	486832	486832
GCA_001692675.1	SAMN05417762	Ginseng	N/A	Bacillus thuringiensis	Complete Genome	99.2284	0.509259	6152737	5344151	5344151
GCA_001697265.1	SAMN04281244	missing	N/A	Bacillus subtilis subsp. subtilis	Complete Genome	99.8141	0.247831	4211343	4211343	4211343
GCA_001699805.1	SAMN05436732	Cadmium-contaminated soil	N/A	Bacillus cereus	Contig	99.177	0.2901	6031538	3706762	3706762
GCA_001700735.1	SAMN03965497	soil	N/A	Bacillus altitudinis	Complete Genome	99.5851	0.207469	3792999	3792999	3792999
GCA_001703495.1	SAMN05526243	laboratory strain	N/A	Bacillus subtilis subsp. subtilis	Complete Genome	99.8141	0.247831	4214812	4214812	4214812
GCA_001704095.1	SAMN05520947	fermented soybean paste	N/A	Bacillus subtilis	Complete Genome	99.8141	0.123916	4235115	4235115	4235115
GCA_001704975.1	SAMN05504558	oil sands	N/A	Bacillus pumilus	Complete Genome	99.5851	0	3710774	3698973	3698973
GCA_001705195.1	SAMN05520945	fermented soybean paste	N/A	Bacillus amyloliquefaciens	Complete Genome	99.4424	0.123916	3688209	3688209	3688209
GCA_001709045.1	SAMN04990135	agricultural soil	missing	Bacillus velezensis	Contig	99.8071	0.0573311	4052005	93762	93762
GCA_001709055.1	SAMN04990136	agricultural soil	missing	Bacillus velezensis	Contig	99.8141	0	4209526	589918	589918
GCA_001709115.1	SAMN04990132	agricultural soil	missing	Bacillus velezensis	Contig	99.6902	0.285006	4062837	132866	132866
GCA_001717105.1	SAMN05139959	organic manure	N/A	Bacillus subtilis	Contig	99.2565	0.384139	4165859	4150267	4150267
GCA_001719025.1	SAMN05608065	N/A	missing	Bacillus cereus	Scaffold	99.2284	0.121252	5301355	199321	164712
GCA_001719225.1	SAMN04631804	soil	N/A	Bacillus sp. FJAT-14266	Complete Genome	99.8141	0.123916	4109356	4109356	4109356
GCA_001720505.1	SAMN05717667	soybean paste	N/A	Bacillus subtilis	Complete Genome	99.7165	0.247831	4165121	4165121	4165121
GCA_001721145.1	SAMN04046553	chicken soup	unknown	Bacillus cereus	Complete Genome	99.1667	0.874486	5430118	5430118	5430118
GCA_001721165.1	SAMN04513593	missing	missing	Bacillus thuringiensis Bt18247	Complete Genome	98.8449	0.165017	6138199	5610045	5610045
GCA_001723375.1	SAMN05520939	Fermented soybean paste	N/A	Bacillus velezensis	Contig	99.5952	0.123916	4112886	4090174	4090174
GCA_001723585.1	SAMN05323145	environment sample from cotton waste for mushroom cultivation	N/A	Bacillus velezensis	Complete Genome	99.7972	0.495663	4007450	4007450	4007450
GCA_001726125.1	SAMN05717662	soybean paste	N/A	Bacillus licheniformis	Complete Genome	99.1521	0	4422181	4422181	4422181
GCA_001729295.1	SAMN05225334	missing	N/A	Bacillus cereus	Contig	98.3025	0.0771605	5111906	36092	36092
GCA_001729445.1	SAMN05231870	missing	N/A	Bacillus cereus	Contig	97.9953	0.154321	5372944	39153	39153
GCA_001742355.1	SAMN02903557	soil	N/A	Bacillus subtilis	Contig	99.8099	0.495663	4088598	1051862	1051862
GCA_001742365.1	SAMN02903556	soil	N/A	Bacillus subtilis	Contig	99.8141	0.123916	4030959	2084809	2084809
GCA_001746575.1	SAMN05717668	soybean paste	N/A	Bacillus subtilis	Complete Genome	99.8141	0.123916	4010416	4010416	4010416
GCA_001747445.1	SAMN03764478	Doenjang	35.37 N 127.10 E	Bacillus subtilis	Complete Genome	99.8141	0.193618	4195418	4186269	4186269
GCA_001748205.1	SAMD00053329	N/A	not applicable	Bacillus sp. F56	Contig	99.8141	0.250648	4018468	530572	530572
GCA_001750745.1	SAMN05781320	missing	N/A	Bacillus subtilis subsp. subtilis	Chromosome	99.7522	0.247831	4217945	4217945	1081424
GCA_001752685.2	SAMN04566106	Doenjang	N/A	Bacillus velezensis	Complete Genome	99.6283	0.123916	3921966	3921966	3921966
GCA_001756265.1	SAMN04819578	Tomato rhizosphere	N/A	Bacillus wiedmannii	Contig	99.3399	0.158016	5857539	86053	86053
GCA_001757675.1	SAMN04635980	Tomato rhizosphere	N/A	Bacillus thuringiensis	Contig	99.1667	0.00717772	5359363	773380	773380
GCA_001757685.1	SAMN04803006	Tomato rhizosphere	N/A	Bacillus thuringiensis	Contig	99.1667	0.00717772	5356766	1123256	1123256
GCA_001757695.1	SAMN04817213	Tomato rhizosphere	N/A	Bacillus thuringiensis	Contig	99.0741	0.198639	5347504	245124	245124
GCA_001757745.1	SAMN04819576	Tomato rhizosphere	N/A	Bacillus thuringiensis	Contig	99.0741	0	6008382	327022	327022
GCA_001757755.1	SAMN04819577	Tomato rhizosphere	N/A	Bacillus thuringiensis	Contig	99.3399	0.575442	5772637	157161	157161
GCA_001757775.1	SAMN04819579	Tomato rhizosphere	N/A	Bacillus thuringiensis	Contig	99.3399	0.245409	5976407	207002	207002
GCA_001757785.1	SAMN04817074	Tomato rhizosphere	N/A	Bacillus mycoides	Contig	98.6799	0.83294	5613531	185548	185548
GCA_001757825.1	SAMN04817214	Tomato rhizosphere	N/A	Bacillus mycoides	Contig	98.6799	0.83294	5581833	314995	314995
GCA_001757875.1	SAMN04819589	Tomato rhizosphere	N/A	Bacillus mycoides	Contig	98.3498	0.83294	5674772	263228	263228
GCA_001757905.1	SAMN04819588	Tomato rhizosphere	N/A	Bacillus mycoides	Contig	98.6799	0.700927	5625374	215904	215904
GCA_001757915.1	SAMN04819580	Tomato rhizosphere	N/A	Bacillus mycoides	Contig	98.3498	0.915449	5644579	206599	206599
GCA_001757935.1	SAMN04819581	Tomato rhizosphere	N/A	Bacillus mycoides	Contig	98.3498	0.83294	5597134	151313	151313
GCA_001757965.1	SAMN04819583	Tomato rhizosphere	N/A	Bacillus mycoides	Contig	98.6799	0.83294	5631989	209669	209669
GCA_001757985.1	SAMN04819584	Tomato rhizosphere	N/A	Bacillus mycoides	Contig	98.3498	0.83294	5675247	185520	185520
GCA_001758015.1	SAMN04819590	Tomato rhizosphere	N/A	Bacillus mycoides	Contig	98.6799	0.700927	5642420	157988	157988
GCA_001758315.1	SAMN05712814	Hot water spring	N/A	Bacillus anthracis	Contig	98.9198	0.743203	5140560	29785	29785
GCA_001766395.1	SAMN05861578	soil from a culture of crop	22 S 68 W	Bacillus safensis	Contig	99.5851	0.765046	3813379	947612	947609
GCA_001808235.1	SAMN05915708	fermented rice	8.121843 N 77.371801 E	Bacillus subtilis	Complete Genome	99.8141	0.247831	4013819	4013819	4013819
GCA_001816185.2	SAMN05773345	N/A	N/A	Bacillus sp. RZ2MS9	Complete Genome	99.177	0.224359	5357194	5357194	5357194
GCA_001831375.1	SAMN05607843	compost	N/A	Bacillus sp. ABP14	Complete Genome	99.2284	0.308642	5152566	5141367	5141367
GCA_001835485.1	SAMN05915713	Commercial vial	41.7151 N 44.82709999 E	Bacillus anthracis	Scaffold	99.2284	0.154321	5351594	455757	455757
GCA_001836235.1	SAMN04498598	N/A	N/A	Bacillus sp. HMSC036E02	Scaffold	98.8632	0	5615118	231903	79415
GCA_001854345.1	SAMN05821300	honey	N/A	Bacillus velezensis	Complete Genome	98.6989	0.123916	3884433	3884433	3884433
GCA_001855755.1	SAMN04819582	Tomato rhizosphere	N/A	Bacillus mycoides	Contig	98.6799	0.667924	5589181	118151	118151
GCA_001857925.1	SAMN05933005	fermented rice	8.121843 N 77.371801 E	Bacillus xiamenensis	Complete Genome	99.3776	0	3637729	3637729	3637729
GCA_001857985.1	SAMN05517979	sediment sample from the Liaodong Bay of the Bohai Sea	N/A	Bacillus velezensis	Complete Genome	99.4262	0.139405	4241576	4206167	4206167
GCA_001866725.1	SAMN05915829	mangrove	N/A	Bacillus sp. MUM 13	Contig	99.4287	0.865209	4649225	51696	51696
GCA_001866745.1	SAMN05920291	rhizophere soil of mangrove	N/A	Bacillus amyloliquefaciens	Contig	99.8141	0.384617	3926774	1000668	1000668
GCA_001874385.1	SAMN05969227	rhizosphere of peanut	N/A	Bacillus amyloliquefaciens	Complete Genome	99.2565	0.495663	3957164	3957164	3957164
GCA_001876515.1	SAMN04590047	Rice seed	N/A	Bacillus subtilis	Contig	99.3893	0.661792	4122806	149496	149496
GCA_001876555.1	SAMN04590051	Rice seed	N/A	Bacillus licheniformis	Contig	98.8063	0.590972	4448760	88085	88085
GCA_001876655.1	SAMN04590053	Rice seed	N/A	Bacillus licheniformis	Contig	99.0318	0.798441	4441195	76140	76140
GCA_001880115.1	SAMN05990350	N/A	N/A	Bacillus thuringiensis serovar aizawai	Scaffold	98.9198	0.313786	6438270	67785	67785
GCA_001880125.1	SAMN05990349	phylloplane	N/A	Bacillus thuringiensis serovar kurstaki	Scaffold	98.9198	0.308642	6408259	99607	96082
GCA_001880305.1	SAMN04924832	garden soil	N/A	Bacillus cereus	Complete Genome	98.6934	0.823045	5671798	5160326	5160326
GCA_001883865.1	SAMN05230499	sediments	N/A	Bacillus cereus	Contig	99.2284	0.377229	5491020	228504	228504
GCA_001883875.1	SAMN05231664	sediments	N/A	Bacillus thuringiensis	Contig	99.2299	0.953429	5814538	137404	137404
GCA_001883885.1	SAMN05230475	sediments	N/A	Bacillus anthracis	Contig	99.0741	0.308642	5459863	157102	157102
GCA_001883895.1	SAMN05230456	sediment	N/A	Bacillus anthracis	Contig	99.2284	0.308642	5406008	137538	137538
GCA_001883945.1	SAMN05231665	sediments	N/A	Bacillus thuringiensis	Contig	98.0198	0.542197	5773294	119009	119009
GCA_001883965.1	SAMN05230476	sediments	N/A	Bacillus cereus	Contig	98.7654	0.764746	5779393	140095	140095
GCA_001883975.1	SAMN05230498	sediments	N/A	Bacillus cereus	Contig	98.858	0.624462	5605775	152462	152462
GCA_001883995.1	SAMN05231549	sediments	N/A	Bacillus paranthracis	Contig	99.0741	0.00717772	5513239	135274	135274
GCA_001884025.1	SAMN05231547	seawater	N/A	Bacillus pacificus	Contig	98.6111	0.330688	5416792	148228	148228
GCA_001884105.1	SAMN05231662	sediments	N/A	Bacillus luti	Contig	99.3399	0.447902	5094423	111820	111820
GCA_001884125.1	SAMN05231545	sediments	N/A	Bacillus sp. 4048	Contig	99.3399	0.00550055	5531431	183398	183398
GCA_001884135.1	SAMN05231546	sediments	N/A	Bacillus nitratireducens	Contig	99.0099	0.49505	5487699	148012	148012
GCA_001884145.1	SAMN05231548	sediments	N/A	Bacillus sp. L27	Contig	99.2284	0.720165	5231040	142491	142491
GCA_001884185.1	SAMN05231551	sediments	N/A	Bacillus albus	Contig	99.2284	0.416667	5806239	105885	105885
GCA_001884215.1	SAMN05231661	seawater	N/A	Bacillus sp. P14-1	Contig	99.2284	0.308642	5376339	167652	167652
GCA_001889285.1	SAMN06043296	N/A	37.37 N 97.37 E	Bacillus amyloliquefaciens	Complete Genome	99.8141	0.495663	3989393	3989393	3989393
GCA_001889385.1	SAMN05912821	N/A	37.34 N 114.37 E	Bacillus subtilis	Complete Genome	99.7998	0.177022	4117900	4117900	4117900
GCA_001890405.1	SAMN06060088	soil	N/A	Bacillus subtilis	Complete Genome	99.8141	0.247831	4212430	4138265	4138265
GCA_001895065.1	SAMD00051050	N/A	4.512266 N 103.439518 E	Bacillus subtilis	Contig	99.8141	0.247831	4234627	810618	810618
GCA_001895235.1	SAMN05907188	Breast milk	48.845508 N 2.31498599 E	Bacillus cereus	Scaffold	99.0741	0	5310142	87676	84110
GCA_001895885.1	SAMN06016472	marine sponge	N/A	Bacillus safensis	Complete Genome	99.4813	0.24519	3972564	3935874	3935874
GCA_001896025.1	SAMN06092843	rusted steel wire rope	N/A	Bacillus sp. H15-1	Complete Genome	98.9627	0	4162101	4162101	4162101
GCA_001896285.1	SAMN05560474	amphitheater springs near vegetative/sediment and waters edge	44.8016 N 110.72881660 W	Bacillus licheniformis	Contig	98.8243	0.176034	4763591	521225	521225
GCA_001896295.1	SAMN05560547	N/A	44.78025 N 110.69826699 W	Bacillus licheniformis	Contig	98.8589	0	4536032	747706	747706
GCA_001896305.1	SAMN05560543	imperial geyser, near vegetative/sediment and waters edge	44.531 N 110.87483299 W	Bacillus licheniformis	Contig	98.8243	0.176034	4517330	706022	706022
GCA_001896335.1	SAMN05560546	N/A	44.780233 N 110.69804999 W	Bacillus altitudinis	Contig	99.5851	0.207469	3747257	172320	172320
GCA_001901235.1	SAMN05861659	egg white	N/A	Bacillus cereus	Contig	98.9198	0.216049	5207425	397081	397081
GCA_001901555.1	SAMN05762524	sheep	N/A	Bacillus licheniformis	Contig	98.9627	0	4167083	295756	295756
GCA_001901815.1	SAMN05415720	N/A	missing	Bacillus cereus	Scaffold	99.2284	0.0205761	5803604	147975	147975
GCA_001901885.1	SAMN05415765	N/A	missing	Bacillus cereus	Scaffold	99.177	0.205761	5450436	191663	161594
GCA_001901895.1	SAMN05415740	N/A	missing	Bacillus cereus	Scaffold	98.6111	0.352734	5520811	101276	82778
GCA_001901905.1	SAMN05415756	N/A	missing	Bacillus cereus	Scaffold	99.2284	0.112233	5504580	110874	104731
GCA_001901925.1	SAMN05415728	N/A	missing	Bacillus cereus	Contig	99.1071	0.475285	5542333	45966	45966
GCA_001902555.1	SAMN05920240	Coal Bed	N/A	Bacillus subtilis	Complete Genome	99.4424	0.247831	4204050	4121999	4121999
GCA_001908475.1	SAMN06106541	N/A	N/A	Bacillus altitudinis	Complete Genome	99.5851	0	3740896	3733835	3733835
GCA_001909175.1	SAMN04992846	stool	N/A	Bacillus cereus	Scaffold	98.4699	0.325789	5114852	149839	149835
GCA_001913295.1	SAMN05608051	N/A	missing	Bacillus cereus	Contig	99.2284	0.905576	5178732	293834	293832
GCA_001913305.1	SAMN05608078	N/A	missing	Bacillus cereus	Scaffold	99.1512	0.617284	5056178	75165	75165
GCA_001913315.1	SAMN05608083	N/A	missing	Bacillus cereus	Scaffold	99.2284	0.519547	5369040	295029	295027
GCA_001913325.1	SAMN05415282	N/A	missing	Bacillus cereus	Scaffold	99.0741	0.901559	5471062	166945	152209
GCA_001913375.1	SAMN05608038	N/A	missing	Bacillus cereus	Contig	99.2284	0.411523	5337157	103292	103292
GCA_001913385.1	SAMN05608045	N/A	missing	Bacillus cereus	Scaffold	99.2284	0.308642	5374715	133903	133903
GCA_001913395.1	SAMN05608041	N/A	missing	Bacillus cereus	Scaffold	99.0741	0	5311834	119203	112125
GCA_001913405.1	SAMN05415286	N/A	missing	Bacillus cereus	Contig	99.1667	0.816187	5638976	78492	78492
GCA_001913455.1	SAMN05415285	N/A	missing	Bacillus cereus	Contig	99.2284	0.795922	6139350	52541	52541
GCA_001913465.1	SAMN05608067	N/A	missing	Bacillus cereus	Scaffold	99.2284	0.0205761	5637999	164384	153417
GCA_001913475.1	SAMN05608063	N/A	missing	Bacillus cereus	Scaffold	99.1255	0.411523	5632865	52489	49002
GCA_001913485.1	SAMN05608072	N/A	missing	Bacillus cereus	Scaffold	97.608	0.330688	4930152	30329	26879
GCA_001913535.1	SAMN05415710	N/A	missing	Bacillus cereus	Scaffold	97.9938	0.751029	5282477	288007	256344
GCA_001913545.1	SAMN05608070	N/A	missing	Bacillus cereus	Scaffold	98.6111	0.385802	5337189	94406	93825
GCA_001913555.1	SAMN05608068	N/A	missing	Bacillus cereus	Scaffold	98.9198	0.617284	6431230	47653	43264
GCA_001913575.1	SAMN05608066	N/A	missing	Bacillus cereus	Scaffold	99.177	0	5620112	914476	331148
GCA_001913615.1	SAMN05415284	N/A	missing	Bacillus cereus	Contig	99.2284	0.914419	5459297	48186	48186
GCA_001913625.1	SAMN05608061	N/A	missing	Bacillus cereus	Contig	99.2284	0.0617284	5277472	138022	138022
GCA_001913635.1	SAMN05415288	N/A	missing	Bacillus cereus	Contig	99.2284	0	5358633	132233	132233
GCA_001913645.1	SAMN05608069	N/A	missing	Bacillus cereus	Scaffold	98.6111	0.609935	5393185	101073	98460
GCA_001914255.1	SAMN05559629	heated water in contact with grass/sediment layer	44.78 N 110.69 W	Bacillus licheniformis	Chromosome	98.9627	0	4275585	4246687	253807
GCA_001922005.1	SAMN06051297	N/A	39 N 115 E	Bacillus amyloliquefaciens	Complete Genome	99.7909	0	3929787	3929787	3929787
GCA_001925045.1	SAMN04127601	missing	N/A	Bacillus paralicheniformis	Contig	99.5851	0.432979	4388859	331135	331135
GCA_001925055.1	SAMN04127603	missing	N/A	Bacillus licheniformis	Scaffold	98.9627	0	4206468	612954	491944
GCA_001925105.1	SAMN04127604	missing	N/A	Bacillus paralicheniformis	Scaffold	99.5851	0.0180408	4365849	981416	981416
GCA_001925115.1	SAMN04127600	missing	N/A	Bacillus licheniformis	Scaffold	98.7206	0	4336988	324758	291869
GCA_001932005.1	SAMN06162265	activated sludge	N/A	Bacillus wiedmannii	Contig	99.3399	0.660066	5855377	185613	185613
GCA_001936375.1	SAMN06186720	N/A	N/A	Bacillus anthracis	Complete Genome	98.9198	0.154321	5504043	5227565	5227565
GCA_001938685.1	SAMN04958703	Lake Untersee	71.3333 S 13.5 E	Bacillus safensis	Complete Genome	99.5851	0.207469	3735181	3735181	3735181
GCA_001938705.1	SAMN04958521	Lake Untersee	71.3333 S 13.5 E	Bacillus safensis	Complete Genome	99.5851	0.207469	3741804	3741804	3741804
GCA_001938995.1	SAMN05846351	N/A	N/A	Bacillus pumilus	Contig	99.1701	0.207469	3506516	206275	206275
GCA_001939525.1	SAMN05767746	N/A	N/A	Bacillus licheniformis	Contig	98.8589	0	4299489	409007	409007
GCA_001939535.1	SAMN05767736	N/A	N/A	Bacillus licheniformis	Contig	99.3804	0.619579	4127000	300361	300361
GCA_001939545.1	SAMN05767741	N/A	N/A	Bacillus paralicheniformis	Contig	99.5851	0	4317578	581698	581698
GCA_001940365.1	SAMN05901941	N/A	missing	Bacillus cereus	Contig	99.3399	0.577558	6145505	20708	20708
GCA_001940445.1	SAMN06134554	industrial effluent	N/A	Bacillus sp. MB366	Scaffold	98.9198	0.653514	5318145	1040035	767523
GCA_001941885.1	SAMN05442525	air	N/A	Bacillus cereus	Complete Genome	99.2284	0.440234	5341010	5243376	5243376
GCA_001941905.1	SAMN05442524	air	N/A	Bacillus cereus	Complete Genome	99.2284	0.411283	5340399	5242668	5242668
GCA_001941925.1	SAMN05442529	Surface	N/A	Bacillus cereus	Complete Genome	99.2284	0.308642	5324171	5229506	5229506
GCA_001950175.1	SAMD00066804	N/A	missing	Bacillus sp. CBA7126	Contig	98.9627	0	4216931	4209959	4209959
GCA_001968805.1	SAMN06167427	soil sample	N/A	Bacillus thuringiensis	Contig	98.9969	0.352734	5996018	211777	211777
GCA_001969555.1	SAMN06229978	soil	N/A	Bacillus swezeyi	Scaffold	99.2393	0.414938	4519724	131348	131348
GCA_001969565.1	SAMN06204646	N/A	9.92 N 78.11 E	Bacillus paralicheniformis	Contig	95.952	0.0645641	4370039	237966	237966
GCA_001969815.1	SAMN06102001	soil	N/A	Bacillus swezeyi	Scaffold	99.0318	0.414938	4516141	176167	176167
GCA_001969855.1	SAMN06102002	soil	N/A	Bacillus haynesii	Scaffold	97.9253	0.622407	4378519	217091	217091
GCA_001974945.1	SAMN05204094	N/A	N/A	Bacillus sp. I-2	Contig	99.5851	0.00703284	3708057	406584	406584
GCA_001975995.1	SAMN06249519	Electronic waste sludge of dismantling workshop	23.327 N 116.342 E	Bacillus sp. GZB	Contig	99.8141	0.458347	4077007	1002563	1002563
GCA_001982805.1	SAMN05901942	N/A	missing	Bacillus cereus	Scaffold	99.2284	0.885367	5649901	61787	61557
GCA_001982815.1	SAMN05901943	N/A	missing	Bacillus cereus	Scaffold	99.2284	0.617284	5481398	79214	79214
GCA_001982845.1	SAMN05901948	N/A	missing	Bacillus cereus	Scaffold	99.2284	0.534979	5122001	226653	204992
GCA_001982855.1	SAMN05905663	N/A	missing	Bacillus cereus	Contig	99.177	0.507281	5303173	61170	61170
GCA_001982935.1	SAMN05901944	N/A	missing	Bacillus cereus	Scaffold	99.2284	0.617284	5601497	225223	153060
GCA_001990245.1	SAMN06270326	liver from bovine aborted fetus	29 S 50 W	Bacillus anthracis	Complete Genome	99.2284	0.154321	5410351	5228667	5228667
GCA_001996305.1	SAMN06066714	rock from Sotck Gold Mine	N/A	Bacillus subtilis	Contig	99.8141	0.182494	4030241	976698	976698
GCA_001999205.1	SAMN06286449	Tidal flat sediment sample	37.35 N 126.27 E	Bacillus sp. 275	Complete Genome	99.6283	0	4051970	4045581	4045581
GCA_002000005.1	SAMN04233293	Knife	35.53 N 129.30999999 E	Bacillus cereus	Complete Genome	99.06	0	5373294	5331694	5331694
GCA_002001145.1	SAMN06121431	food	N/A	Bacillus mycoides	Contig	99.4253	0.718391	5167244	181590	181590
GCA_002002555.1	SAMN06007748	chernozem soil	unknown	Bacillus velezensis	Contig	99.6283	0	3881265	428979	428978
GCA_002003645.1	SAMN05608064	N/A	missing	Bacillus cereus	Scaffold	98.9043	0.720165	5245664	164596	164596
GCA_002005265.1	SAMN06161234	lab strain	N/A	Bacillus anthracis	Chromosome	98.894	0.154321	5389970	5209112	5209012
GCA_002005345.1	SAMN06196402	rice paddy soil	34.35 N 127.21 E	Bacillus velezensis	Complete Genome	99.8141	0.138214	4143608	4071980	4071980
GCA_002007005.1	SAMN06270745	blood and BAL	29.4422 N 90.2992 W	Bacillus cereus	Scaffold	99.2284	0.102881	5524740	166822	166822
GCA_002007035.1	SAMN06270273	Vaccine strain	29 S 50 W	Bacillus anthracis	Contig	98.5425	0.576867	5401036	63015	63015
GCA_002009095.1	SAMN06268574	N/A	N/A	Bacillus subtilis subsp. subtilis str. 168	Chromosome	99.8088	0.247831	4215398	4215398	4018959
GCA_002009135.1	SAMN06268590	N/A	N/A	Bacillus subtilis subsp. subtilis str. 168	Chromosome	99.8088	0.247831	4215385	4215385	4107085
GCA_002014485.1	SAMN06242082	pasteurized milk	not collected	Bacillus cereus	Contig	98.0198	0.521243	5132411	190385	190385
GCA_002014505.1	SAMN06242083	raw milk	not collected	Bacillus mycoides	Contig	99.3399	0.563413	5763336	271938	271938
GCA_002014535.1	SAMN06242084	raw milk	not collected	Bacillus mycoides	Contig	99.0099	0.887946	6068254	125578	125578
GCA_002014545.1	SAMN06242075	raw milk	not collected	Bacillus mycoides	Contig	99.3399	0.200377	5641761	54395	54395
GCA_002014575.1	SAMN06242076	raw milk	not collected	Bacillus cereus	Contig	98.6799	0.837306	5668335	56315	56315
GCA_002014585.1	SAMN06242081	soil	not collected	Bacillus cereus	Contig	99.0099	0.289434	6248992	120658	120658
GCA_002014615.1	SAMN05953540	soil adjecent to bovine farm	not collected	Bacillus pseudomycoides	Contig	99.422	0.0642261	5849665	107889	107889
GCA_002014635.1	SAMN06242077	raw milk	not collected	Bacillus wiedmannii	Contig	99.3399	0.366703	5515124	423940	423940
GCA_002014655.1	SAMN05953539	raw milk	not collected	Bacillus mycoides	Contig	99.0099	0.229844	5482614	200426	200426
GCA_002014665.1	SAMN06242080	missing	not collected	Bacillus cereus	Contig	98.1893	0.573978	5370551	73866	73866
GCA_002014695.1	SAMN05953533	finished RTE dairy food product	not collected	Bacillus mycoides	Contig	99.3399	0.543769	5400860	170518	170518
GCA_002014705.1	SAMN05953541	condensed milk	not collected	Bacillus cereus	Contig	98.5213	0.358245	6469365	30160	30160
GCA_002014715.1	SAMN05660113	pasteurized 2% milk	not collected	Bacillus mycoides	Contig	99.3399	0.382288	5956998	114579	114579
GCA_002014895.1	SAMN06242079	pasteurized milk	not collected	Bacillus cereus	Contig	98.9609	0.997075	5659188	71904	71904
GCA_002019425.1	SAMN05511433	Patient ulcer	N/A	Bacillus anthracis	Contig	99.2284	0.154321	5366662	320727	320727
GCA_002021335.1	SAMN05608062	N/A	missing	Bacillus cereus	Contig	99.2284	0.862978	5470590	162787	162787
GCA_002021355.1	SAMN05608077	N/A	missing	Bacillus cereus	Scaffold	99.2284	0.308642	5318693	207857	183009
GCA_002021365.1	SAMN05608044	N/A	missing	Bacillus cereus	Contig	99.2144	0.793651	5115299	132295	132295
GCA_002021375.1	SAMN05608079	N/A	missing	Bacillus cereus	Scaffold	98.9198	0.462963	5449670	120056	108005
GCA_002021385.1	SAMN05608046	N/A	missing	Bacillus cereus	Scaffold	99.2284	0.545267	5383940	138959	134953
GCA_002021435.1	SAMN05608082	N/A	missing	Bacillus cereus	Scaffold	99.2739	0.479183	5581162	49005	46255
GCA_002021445.1	SAMN05608050	N/A	missing	Bacillus cereus	Scaffold	99.1667	0.617284	5332404	158068	136609
GCA_002021455.1	SAMN05608040	N/A	missing	Bacillus cereus	Scaffold	99.1667	0	5248827	168159	161266
GCA_002021465.1	SAMN05608075	N/A	missing	Bacillus cereus	Scaffold	99.1667	0.203557	5684423	38192	38192
GCA_002021515.1	SAMN05608081	N/A	missing	Bacillus cereus	Scaffold	98.858	0.231481	5564853	174484	158170
GCA_002021535.1	SAMN05415289	N/A	missing	Bacillus cereus	Scaffold	99.2284	0.507281	5385465	118099	118099
GCA_002021545.1	SAMN05415699	N/A	missing	Bacillus cereus	Scaffold	98.9198	0.617284	6443875	60099	59514
GCA_002021695.1	SAMN04251492	missing	31.5035 N 114.773 E	Bacillus cereus	Scaffold	98.7374	0.810185	5727259	330210	121574
GCA_002021835.1	SAMN06242078	pasteurized milk	not collected	Bacillus mycoides	Contig	99.3399	0.365394	5190710	157109	157109
GCA_002024535.1	SAMN06190354	salt lake	36.018952 N 6.556988 E	Bacillus cereus	Contig	98.9609	0.360082	5392392	500174	500174
GCA_002024545.1	SAMN06190351	N/A	36.6673 N 3.0986 E	Bacillus thuringiensis	Scaffold	99.3399	0.0412541	6057392	478444	347259
GCA_002024555.1	SAMN06190352	salt lake	31.945266 N 5.395264 E	Bacillus amyloliquefaciens	Scaffold	99.6283	0.12814	4016659	982257	567030
GCA_002025105.1	SAMN06473083	N/A	N/A	Bacillus thuringiensis	Complete Genome	99.2739	0.155849	6303767	5790408	5790408
GCA_002025265.1	SAMN05511418	Patient ulcer	N/A	Bacillus anthracis	Contig	99.2284	0.154321	5366425	313727	313727
GCA_002025275.1	SAMN05511417	beef	N/A	Bacillus anthracis	Contig	99.2284	0.154321	5367274	263353	263353
GCA_002025335.1	SAMN05511400	soil	N/A	Bacillus anthracis	Contig	99.2284	0.154321	5376990	729884	729884
GCA_002025345.1	SAMN05511398	Patient ulcer	N/A	Bacillus anthracis	Contig	99.2284	0.154321	5460424	331561	331561
GCA_002025375.1	SAMN05511396	beef	N/A	Bacillus anthracis	Contig	99.2284	0.154321	5465360	413677	413677
GCA_002025395.1	SAMN05511402	Sheepskin	N/A	Bacillus anthracis	Contig	99.2284	0.154321	5372286	287604	287604
GCA_002025415.1	SAMN05511399	Patient ulcer	N/A	Bacillus anthracis	Contig	99.2284	0.154321	5459580	331560	331560
GCA_002025435.1	SAMN05511254	Patient ulcer	N/A	Bacillus anthracis	Contig	99.2284	0.154321	5461970	331558	331558
GCA_002025455.1	SAMN05511380	Patient ulcer	N/A	Bacillus anthracis	Contig	99.2284	0.154321	5461431	331561	331561
GCA_002026335.1	SAMN06190353	water-salt lake	31.9453 N 5.3953 E	Bacillus paralicheniformis	Scaffold	98.9903	0.0180408	4028325	94173	94173
GCA_002042895.1	SAMN05726035	missing	N/A	Bacillus altitudinis	Contig	99.5851	0	3692443	54515	54515
GCA_002055965.1	SAMN06472805	Missing	N/A	Bacillus subtilis	Complete Genome	99.8141	0.346964	4299822	4215607	4215607
GCA_002057535.1	SAMN05949245	soil	N/A	Bacillus velezensis	Complete Genome	99.7909	0.371747	3926520	3926520	3926520
GCA_002068155.1	SAMN06605939	rhizosphere	N/A	Bacillus paralicheniformis	Complete Genome	99.5851	0.0180408	4352468	4352468	4352468
GCA_002071595.1	SAMN05772828	soil	23.23 N 102.11 W	Bacillus velezensis	Contig	99.8141	0.12814	3958607	294737	294737
GCA_002071845.1	SAMN06330328	Folsomia candida midgut	52.3328 N 4.86534 E	Bacillus toyonensis	Scaffold	99.3399	0.259553	5452021	254013	244450
GCA_002072695.1	SAMN06617410	leaf surface	N/A	Bacillus velezensis	Complete Genome	99.7909	0	3929789	3929789	3929789
GCA_002072735.1	SAMN06618433	rhizosphere	N/A	Bacillus subtilis	Complete Genome	99.8141	0.255576	4072961	4072961	4072961
GCA_002073415.2	SAMN04875572	blood	Not Applicable	Bacillus sp. FDAARGOS_235	Complete Genome	99.3399	0.165017	5608392	5287334	5287334
GCA_002074075.1	SAMN03938641	Korean soybean paste	N/A	Bacillus licheniformis	Complete Genome	98.7206	0	4300706	4300706	4300706
GCA_002074095.1	SAMN03998272	Korean soybean paste	N/A	Bacillus licheniformis	Complete Genome	98.8243	0.179178	4342466	4136986	4136986
GCA_002074115.1	SAMN03938153	Korean soybean paste	N/A	Bacillus licheniformis	Complete Genome	98.7206	0	4475542	4475542	4475542
GCA_002074135.1	SAMN03998369	Korean soybean paste	N/A	Bacillus licheniformis	Complete Genome	99.0318	0.590972	4405338	4405338	4405338
GCA_002077215.1	SAMN06030516	mangrove soil	25.4178 S 48.7155 W	Bacillus safensis	Complete Genome	99.5851	0.207469	3740842	3740842	3740842
GCA_002077245.1	SAMN05359986	N/A	N/A	Bacillus stratosphericus	Contig	99.1701	0.207469	3628496	106700	106700
GCA_002078195.1	SAMN05901949	N/A	missing	Bacillus cereus	Contig	99.3399	0.165017	5862070	75971	75971
GCA_002082375.1	SAMN06611072	Slow sand biofilter	N/A	Bacillus velezensis	Contig	99.8141	0.0042244	3810824	984205	984205
GCA_002082415.1	SAMN06611069	Slow sand biofilter	N/A	Bacillus velezensis	Contig	99.8141	0.375972	3924084	1057182	1057182
GCA_002082435.1	SAMN06611071	Slow sand biofilter	N/A	Bacillus velezensis	Contig	99.8141	0.446097	3937075	1057182	1057182
GCA_002082455.1	SAMN06611073	Slow sand biofilter	N/A	Bacillus velezensis	Contig	99.8141	0.371747	3933151	1056975	1056975
GCA_002082465.1	SAMN06611070	Slow sand biofilter	N/A	Bacillus velezensis	Contig	99.8141	0.371747	3936124	1057170	1057170
GCA_002093785.1	SAMN05933385	Industrial strain	N/A	Bacillus subtilis	Contig	99.3692	0.582263	4291175	146621	146621
GCA_002096095.1	SAMN06670765	N/A	N/A	Bacillus subtilis	Complete Genome	99.8141	0.991326	4142593	4142593	4142593
GCA_002104575.1	SAMN06706669	soil	N/A	Bacillus mycoides	Complete Genome	98.3498	0.518623	6558090	5597907	5597907
GCA_002105595.1	SAMN06711603	rhizosphere	N/A	Bacillus velezensis	Complete Genome	99.6283	0	3963726	3963726	3963726
GCA_002109455.1	SAMN06119668	biopsy of an epithelial lesion	22.54 S 43.10 W	Bacillus toyonensis	Scaffold	99.3399	0.506051	5875192	580822	580822
GCA_002113805.1	SAMN06759033	N/A	27.80 N 99.91 E	Bacillus vallismortis	Complete Genome	99.7909	0	3929787	3929787	3929787
GCA_002117165.1	SAMN03571282	rice rhizosphere soil	N/A	Bacillus velezensis	Complete Genome	99.7909	0	3929792	3929792	3929792
GCA_002117465.1	SAMN06448760	N/A	N/A	Bacillus cereus	Chromosome	98.9712	0.908055	5786333	5231712	5231612
GCA_002118175.1	SAMN06127748	soil	N/A	Bacillus mycoides	Contig	99.0099	0.0660066	5948174	288834	288834
GCA_002118185.1	SAMN06127749	soil	N/A	Bacillus mycoides	Contig	99.3399	0.0330033	5747467	366112	366112
GCA_002118195.1	SAMN06127746	soil	N/A	Bacillus mycoides	Contig	99.3399	0.133585	5743511	410112	410112
GCA_002118255.1	SAMN06127739	soil	N/A	Bacillus mycoides	Contig	98.3498	0.667924	5920427	251488	251488
GCA_002142535.1	SAMN02643342	Cocoa powder	52.3667 N 4.8833 E	Bacillus subtilis subsp. subtilis	Contig	99.2565	0.937113	4197518	74988	74988
GCA_002142595.1	SAMN06808294	rhizospheric soil	34.9300 N 1.19 W	Bacillus subtilis	Complete Genome	99.2875	0.123916	3923177	3923177	3923118
GCA_002146315.1	SAMN05934491	missing	N/A	Bacillus thuringiensis serovar amagiensis	Contig	98.9198	0.874486	6242131	58253	58253
GCA_002146335.1	SAMN05934488	missing	N/A	Bacillus thuringiensis serovar thuringiensis	Scaffold	99.3399	0.440044	6465298	148365	147727
GCA_002146345.1	SAMN05934490	soil	N/A	Bacillus thuringiensis serovar toguchini	Contig	99.2299	0.588559	6192330	242186	242186
GCA_002146365.1	SAMN05934492	soil	N/A	Bacillus thuringiensis serovar cameroun	Scaffold	99.3399	0.990099	6316675	145173	145173
GCA_002146395.1	SAMN05934493	grain silo	N/A	Bacillus thuringiensis serovar silo	Contig	99.2299	0.588559	6196326	251171	251171
GCA_002146405.1	SAMN05934500	unknown	N/A	Bacillus thuringiensis serovar sumiyoshiensis	Contig	99.2739	0.781078	6293406	291932	291932
GCA_002146425.1	SAMN05934501	unknown	N/A	Bacillus thuringiensis serovar fukuokaensis	Scaffold	99.2485	0.715072	6271184	150069	150069
GCA_002146445.1	SAMN05934503	soil	N/A	Bacillus thuringiensis serovar jinghongiensis	Scaffold	99.177	0	6234285	553099	553099
GCA_002146465.1	SAMN05934511	unknown	N/A	Bacillus thuringiensis serovar nigeriensis	Scaffold	99.2284	0	5367473	478818	478818
GCA_002146505.1	SAMN05934497	unknown	N/A	Bacillus thuringiensis serovar coreanensis	Contig	99.2284	0.36835	5684323	442055	442055
GCA_002146545.1	SAMN05934505	unknown	N/A	Bacillus thuringiensis serovar japonensis	Scaffold	99.177	0	6217009	589316	553138
GCA_002146595.1	SAMN05934508	unknown	N/A	Bacillus thuringiensis serovar andalousiensis	Scaffold	99.2284	0.795922	6719392	109024	109024
GCA_002146605.1	SAMN05934515	soil	N/A	Bacillus thuringiensis serovar guiyangiensis	Contig	99.2284	0.36835	5601382	698022	698022
GCA_002146615.1	SAMN05934509	soil	N/A	Bacillus thuringiensis serovar novosibirsk	Scaffold	99.3399	0.948845	6737472	235610	235610
GCA_002146625.1	SAMN05934512	missing	N/A	Bacillus thuringiensis serovar finitimus	Scaffold	99.2284	0.308642	5704381	231858	231858
GCA_002146655.1	SAMN05934517	ivy leaves	N/A	Bacillus thuringiensis serovar roskildiensis	Contig	99.2284	0.36835	5620396	574378	574378
GCA_002146665.1	SAMN05934518	rice paddy	N/A	Bacillus thuringiensis serovar chanpaisis	Contig	98.9198	0.0694444	5481202	208374	208374
GCA_002146695.1	SAMN05934519	soil	N/A	Bacillus thuringiensis serovar wratislaviensis	Contig	99.3399	0.439651	5981618	321129	321129
GCA_002146705.1	SAMN05934521	unknown	N/A	Bacillus thuringiensis serovar muju	Scaffold	98.9198	0.694444	5740107	705674	583304
GCA_002146755.1	SAMN05934524	sesame field	N/A	Bacillus thuringiensis serovar kim	Contig	99.3399	0.36803	6469235	226796	226796
GCA_002146775.1	SAMN05934525	soil	N/A	Bacillus mycoides	Contig	99.3399	0.371942	5673703	638965	638965
GCA_002146785.1	SAMN05934526	larvae	N/A	Bacillus thuringiensis serovar poloniensis	Scaffold	99.3399	0	6509502	117040	117040
GCA_002146815.1	SAMN05934528	red soil	N/A	Bacillus thuringiensis serovar rongseni	Scaffold	99.0123	0.327932	5776387	381584	243575
GCA_002146825.1	SAMN05934532	sandy soil	N/A	Bacillus thuringiensis serovar pingluonsis	Contig	99.2284	0.918577	6382804	111850	111850
GCA_002146845.1	SAMN05934535	missing	N/A	Bacillus thuringiensis serovar alesti	Scaffold	99.0099	0.110011	5947164	216599	216599
GCA_002146865.1	SAMN05934536	unknown	N/A	Bacillus thuringiensis serovar yosoo	Scaffold	99.2284	0.250772	6218479	308443	308443
GCA_002146905.1	SAMN05934539	soil	N/A	Bacillus thuringiensis serovar vazensis	Contig	98.9198	0.565844	6085869	251556	251556
GCA_002146925.1	SAMN05934543	unknown	N/A	Bacillus thuringiensis serovar canadensis	Contig	99.2284	0.00717772	5371015	660830	660830
GCA_002146945.1	SAMN05934544	missing	N/A	Bacillus thuringiensis serovar subtoxicus	Contig	98.7654	0.154321	6401925	42877	42877
GCA_002146975.1	SAMN05934507	unknown	N/A	Bacillus thuringiensis serovar malayensis	Scaffold	99.3399	0.335534	6177077	172401	172401
GCA_002146985.1	SAMN05934510	black pepper power	N/A	Bacillus thuringiensis serovar brasilensis	Contig	98.6111	0.925926	5996198	417782	417782
GCA_002147005.1	SAMN05934513	soil	N/A	Bacillus thuringiensis serovar pondicheriensis	Contig	98.7654	0.108025	5701900	490829	490829
GCA_002147025.1	SAMN05934514	unknown	N/A	Bacillus thuringiensis serovar sooncheon	Contig	99.2284	0.36835	5756156	626980	626980
GCA_002147055.1	SAMN05934516	unknown	N/A	Bacillus thuringiensis serovar londrina	Contig	99.0741	0.470141	6072870	400127	400127
GCA_002147065.1	SAMN05934520	soil	N/A	Bacillus wiedmannii	Contig	99.3399	0.330033	5921110	206453	206453
GCA_002147085.1	SAMN05934537	soil	N/A	Bacillus thuringiensis serovar azorensis	Contig	98.9198	0.874486	6270096	56066	56066
GCA_002147105.1	SAMN05934541	missing	N/A	Bacillus thuringiensis serovar galleriae	Contig	98.9198	0.874486	6366929	55304	55304
GCA_002147155.1	SAMN05934546	missing	N/A	Bacillus thuringiensis serovar aizawai	Scaffold	98.9198	0.308642	6720226	51924	51924
GCA_002147165.1	SAMN05934545	missing	N/A	Bacillus thuringiensis serovar aizawai	Scaffold	98.9198	0.925926	6693370	55154	53195
GCA_002147185.1	SAMN05934547	missing	N/A	Bacillus thuringiensis serovar aizawai	Contig	98.9198	0.93107	7045912	53087	53087
GCA_002147235.1	SAMN05934548	missing	N/A	Bacillus thuringiensis serovar aizawai	Contig	98.9198	0.308642	6178927	74956	74956
GCA_002147245.1	SAMN05934550	unknown	N/A	Bacillus thuringiensis serovar tolworthi	Contig	98.9198	0.308642	6819280	66433	66433
GCA_002147255.1	SAMN05934549	missing	N/A	Bacillus thuringiensis serovar aizawai	Scaffold	98.9198	0.795922	6707290	92738	90392
GCA_002147295.1	SAMN05934551	unknown	N/A	Bacillus thuringiensis serovar darmstadiensis	Contig	99.0226	0.154321	5694246	372463	372463
GCA_002147315.1	SAMN05934552	missing	N/A	Bacillus thuringiensis serovar toumanoffi	Scaffold	99.3399	0.275028	7120484	139027	139027
GCA_002147325.1	SAMN05934553	unknown	N/A	Bacillus thuringiensis serovar thompsoni	Scaffold	99.3399	0.0253872	6365027	85795	81631
GCA_002147335.1	SAMN05934554	larvae	N/A	Bacillus thuringiensis serovar israelensis	Scaffold	99.3399	0.922652	6393839	267167	267167
GCA_002147375.1	SAMN05934556	soil	N/A	Bacillus thuringiensis serovar wuhanensis	Contig	98.9198	0.874486	6336696	58722	58722
GCA_002147395.1	SAMN05934557	missing	N/A	Bacillus thuringiensis serovar kyushuensis	Scaffold	99.2739	0.376788	5778580	65799	65799
GCA_002147415.1	SAMN05934559	missing	N/A	Bacillus thuringiensis serovar kumamtoensis	Contig	99.2284	0	6685559	189486	189486
GCA_002147425.1	SAMN05934558	missing	N/A	Bacillus thuringiensis serovar tohokuensis	Contig	99.2739	0.376788	5889832	65346	65346
GCA_002147435.1	SAMN05934560	unknown	N/A	Bacillus thuringiensis serovar colmeri	Scaffold	98.6111	0.308642	6649920	86726	85572
GCA_002147495.1	SAMN05934579	soil	N/A	Bacillus thuringiensis serovar darmstadiensis	Scaffold	98.9478	0.440044	5845901	97052	61382
GCA_002147505.1	SAMN05934562	soil	N/A	Bacillus thuringiensis serovar finitimus	Contig	99.0099	0.770077	5319625	433400	433400
GCA_002147535.1	SAMN05934564	unknown	N/A	Bacillus thuringiensis	Contig	98.9198	0.795922	6745498	109024	109024
GCA_002147555.1	SAMN05934565	unknown	N/A	Bacillus thuringiensis	Scaffold	98.9198	0.313786	7039360	56612	56612
GCA_002147565.1	SAMN05934567	unknown	N/A	Bacillus thuringiensis serovar aizawai	Contig	98.9198	0.308642	7214290	57356	57356
GCA_002147575.1	SAMN05934566	unknown	N/A	Bacillus thuringiensis serovar aizawai	Contig	98.9198	0.986797	6815382	71882	71882
GCA_002147605.1	SAMN05934568	unknown	N/A	Bacillus thuringiensis serovar aizawai	Contig	98.9198	0.308642	6896209	58741	58741
GCA_002147635.1	SAMN05934569	unknown	N/A	Bacillus thuringiensis serovar aizawai	Contig	98.9198	0.308642	6154848	74956	74956
GCA_002147645.1	SAMN05934570	unknown	N/A	Bacillus thuringiensis serovar aizawai	Contig	98.9198	0.308642	6562772	59219	59219
GCA_002147655.1	SAMN05934571	unknown	N/A	Bacillus thuringiensis serovar aizawai	Scaffold	99.2284	0.787037	5823474	504869	461194
GCA_002147685.1	SAMN05934572	unknown	N/A	Bacillus thuringiensis serovar aizawai	Contig	98.9198	0.308642	6483654	68927	68927
GCA_002147715.1	SAMN05934575	unknown	N/A	Bacillus thuringiensis serovar bolivia	Contig	98.9198	0.308642	5521607	264772	264772
GCA_002147725.1	SAMN05934573	unknown	N/A	Bacillus thuringiensis serovar aizawai	Contig	98.9198	0.308642	6852066	57014	57014
GCA_002147755.1	SAMN05934576	unknown	N/A	Bacillus thuringiensis serovar thailandensis	Scaffold	99.2284	0.810185	5471307	514058	514058
GCA_002147795.1	SAMN05934499	soil	N/A	Bacillus thuringiensis serovar shandongiensis	Scaffold	99.3399	0.335534	6052059	190974	190974
GCA_002147805.1	SAMN05934496	unknown	N/A	Bacillus thuringiensis serovar leesis	Scaffold	98.7789	0.0330033	6132806	195749	195749
GCA_002147835.1	SAMN05934504	black pepper power	N/A	Bacillus thuringiensis serovar oswaldocruzi	Contig	99.0741	0.210905	5391906	403796	403796
GCA_002147895.1	SAMN05934506	Bombyx mori litter	N/A	Bacillus thuringiensis serovar higo	Contig	98.6799	0.375871	6414879	64570	64570
GCA_002147905.1	SAMN05934523	bean	N/A	Bacillus thuringiensis serovar xiaguangiensis	Scaffold	99.3399	0.36803	6523688	226796	226796
GCA_002147935.1	SAMN05934530	unknown	N/A	Bacillus thuringiensis serovar argentinensis	Contig	99.3399	0.278412	6185749	105494	105494
GCA_002147955.1	SAMN05934529	unknown	N/A	Bacillus thuringiensis serovar pirenaica	Scaffold	99.4856	0.420525	6517023	206450	206450
GCA_002147965.1	SAMN05934531	unknown	N/A	Bacillus thuringiensis serovar iberica	Scaffold	98.6111	0.566591	6326082	135681	135681
GCA_002147985.1	SAMN05934533	Scotch pine	N/A	Bacillus thuringiensis serovar sylvestriensis	Contig	99.3399	0.439651	6005755	245806	245806
GCA_002148015.1	SAMN05934527	soil	N/A	Bacillus thuringiensis serovar palmanyolensis	Contig	99.3399	0.19802	6204798	190842	190842
GCA_002148025.1	SAMN05934494	unknown	N/A	[Bacillus thuringiensis] serovar konkukian	Scaffold	98.6111	0.617284	6752806	134606	134606
GCA_002148065.1	SAMN05934534	black soil	N/A	Bacillus thuringiensis serovar zhaodongensis	Scaffold	99.3399	0	6240466	284548	284548
GCA_002148095.1	SAMN05934555	unknown	N/A	Bacillus thuringiensis serovar dakota	Scaffold	99.3399	0.0825083	6036879	282530	282530
GCA_002148105.1	SAMN05934563	unknown	N/A	Bacillus thuringiensis serovar indiana	Scaffold	99.2739	0.376788	5906184	65351	65351
GCA_002148135.1	SAMN05934578	unknown	N/A	Bacillus thuringiensis serovar sinensis	Scaffold	99.3399	0.247525	6003877	211202	211202
GCA_002148155.1	SAMN05934574	unknown	N/A	Bacillus thuringiensis serovar medellin	Scaffold	98.6111	0.911455	7437736	81798	81798
GCA_002150025.1	SAMN05442528	Surface of International Space Station	N/A	Bacillus sp. JEM-1	Contig	99.2284	0.419657	5438531	144526	144526
GCA_002151195.2	SAMN06227047	desert sand	N/A	Bacillus safensis	Chromosome	99.5851	0.622407	3695202	3695202	904421
GCA_002151665.1	SAMN05442532	Surface of International Space Station	N/A	Bacillus sp. S1-R4H1-FB	Scaffold	99.2284	0.5719	5286083	98914	98914
GCA_002153395.1	SAMN06368306	soil	N/A	Bacillus subtilis	Scaffold	99.291	0.260223	4134805	137419	137418
GCA_002154115.1	SAMN06219885	external auditory canal	30 N 122 E	Bacillus velezensis	Contig	99.6283	0.247831	3840093	926766	926766
GCA_002155005.2	SAMN06297988	desert	N/A	Bacillus safensis	Chromosome	99.5851	0	3813401	3813401	152993
GCA_002155045.1	SAMN06298242	Heavy crude-oil contaminated soil sample	N/A	Bacillus intestinalis	Scaffold	99.3762	0.39653	4042051	573250	573250
GCA_002157265.1	SAMN06759456	infected bulbs	N/A	Bacillus velezensis	Complete Genome	99.8141	0.123916	3922711	3922711	3922711
GCA_002163815.1	SAMN05425708	elk droppings	N/A	Bacillus subtilis	Complete Genome	99.7479	0.198265	4282516	4282516	4282516
GCA_002165455.1	SAMN03951123	N/A	40.20 N 120.20 E	Bacillus velezensis	Scaffold	99.8141	0.2943	4014477	3970137	1241451
GCA_002173495.1	SAMN07125920	food	N/A	Bacillus atrophaeus	Complete Genome	99.1701	0.533491	4180819	4180819	4180819
GCA_002173615.1	SAMN07125936	food	N/A	Bacillus subtilis subsp. subtilis	Complete Genome	99.7522	0.193618	4199283	4190134	4190134
GCA_002173695.1	SAMN07125937	food	N/A	Bacillus subtilis subsp. subtilis	Complete Genome	99.3893	0.495663	3988602	3988602	3988602
GCA_002173715.1	SAMN07125938	food	N/A	Bacillus subtilis subsp. subtilis	Complete Genome	99.4424	0.495663	3988649	3988649	3988649
GCA_002174275.1	SAMN05730644	missing	N/A	Bacillus pumilus	Contig	99.5851	0.622407	3691880	72588	72588
GCA_002184245.1	SAMN06197294	N/A	Missing	Bacillus thuringiensis	Complete Genome	98.8683	0.533001	5675543	5420545	5420545
GCA_002192235.1	SAMN06231161	Lycium barbarum L. rhizosphere	N/A	Bacillus velezensis	Complete Genome	99.698	0	3929760	3929760	3929760
GCA_002192515.1	SAMN06689774	culture	N/A	Bacillus thuringiensis	Complete Genome	98.8354	0.218621	5246329	5246329	5246329
GCA_002199125.1	SAMN07163329	Baby Wipes	missing	Bacillus cereus	Scaffold	99.2284	0.308642	5724585	94754	93395
GCA_002199165.1	SAMN07163290	Baby Wipes	missing	Bacillus cereus	Scaffold	99.0741	0.799359	5146259	211657	185994
GCA_002199185.1	SAMN07163276	Baby Wipes	missing	Bacillus cereus	Scaffold	98.1481	0.176367	4956800	173062	173062
GCA_002199205.1	SAMN07163275	Baby Wipes	missing	Bacillus cereus	Contig	99.0741	0.799359	5193816	211078	211078
GCA_002199225.1	SAMN07163272	Baby Wipes	missing	Bacillus cereus	Scaffold	99.0741	0.804503	5200628	225588	225586
GCA_002199265.1	SAMN07163264	Baby Wipes	missing	Bacillus cereus	Scaffold	98.7654	0.490717	5192028	159792	159792
GCA_002199285.1	SAMN07163262	Baby Wipes	missing	Bacillus cereus	Contig	98.1481	0.176367	4956178	220074	220074
GCA_002199315.1	SAMN07163260	Baby Wipes	missing	Bacillus cereus	Scaffold	98.1481	0.176367	4954837	181348	171188
GCA_002199335.1	SAMN07163257	Baby Wipes	missing	Bacillus cereus	Scaffold	99.2284	0.70592	5923882	55080	55006
GCA_002199365.1	SAMN07163325	Baby Wipes	missing	Bacillus cereus	Scaffold	99.0741	0.95368	5204942	186343	157413
GCA_002199405.1	SAMN07163324	Baby Wipes	missing	Bacillus cereus	Scaffold	99.0741	0.799359	5141253	159228	159228
GCA_002199425.1	SAMN07163323	Baby Wipes	missing	Bacillus cereus	Contig	99.0741	0.799359	5191185	102070	102070
GCA_002199445.1	SAMN07163321	Baby Wipes	missing	Bacillus cereus	Scaffold	99.0741	0.799359	5190629	186249	186247
GCA_002199465.1	SAMN07163320	Baby Wipes	missing	Bacillus cereus	Scaffold	98.1481	0.176367	4939725	126121	126119
GCA_002199505.1	SAMN07163268	Baby Wipes	missing	Bacillus cereus	Scaffold	99.0741	0.799359	5192287	183599	147697
GCA_002199525.1	SAMN07163263	Baby Wipes	missing	Bacillus cereus	Scaffold	99.0741	0.799359	5196087	184321	184321
GCA_002199615.1	SAMN07163255	Baby Wipes	missing	Bacillus cereus	Scaffold	98.534	0.609935	5180890	91170	91170
GCA_002199625.1	SAMN07163254	Baby Wipes	missing	Bacillus cereus	Scaffold	98.6111	0.687096	5102924	78304	73149
GCA_002199635.1	SAMN07163253	Baby Wipes	missing	Bacillus cereus	Scaffold	98.9198	0.308642	5446849	168104	168102
GCA_002199645.1	SAMN07163289	Baby Wipes	missing	Bacillus cereus	Scaffold	98.3025	0.433568	5499864	197769	197769
GCA_002199675.1	SAMN07163331	Baby Wipes	missing	Bacillus cereus	Scaffold	98.9198	0.0587889	5256296	57403	57403
GCA_002199695.1	SAMN07163330	Baby Wipes	missing	Bacillus cereus	Scaffold	99.0741	0.799359	5190292	103466	89413
GCA_002199705.1	SAMN07163328	Baby Wipes	missing	Bacillus cereus	Scaffold	98.9969	0.963968	5186743	38045	37783
GCA_002199745.1	SAMN07163322	Baby Wipes	missing	Bacillus cereus	Scaffold	98.1481	0.485009	4939969	79812	78193
GCA_002199755.1	SAMN07163326	Baby Wipes	missing	Bacillus cereus	Scaffold	99.0741	0.799359	5192579	172071	172071
GCA_002199805.1	SAMN07163316	Baby Wipes	missing	Bacillus cereus	Scaffold	99.0741	0.799359	5140821	172625	165601
GCA_002199815.1	SAMN07163292	Baby Wipes	missing	Bacillus cereus	Scaffold	99.0741	0.799359	5196105	193320	193320
GCA_002199825.1	SAMN07163291	Baby Wipes	missing	Bacillus cereus	Scaffold	98.1481	0.63933	4963932	306070	228652
GCA_002199845.1	SAMN07163277	Baby Wipes	missing	Bacillus cereus	Scaffold	98.9198	0.799359	5201175	256936	225325
GCA_002199895.1	SAMN07163273	Baby Wipes	missing	Bacillus cereus	Scaffold	98.1481	0.176367	4948095	183283	183283
GCA_002199955.1	SAMN07163261	Baby Wipes	missing	Bacillus cereus	Scaffold	99.0741	0.799359	5142041	142593	135291
GCA_002200005.1	SAMN07205612	food product	missing	Bacillus mycoides	Scaffold	99.3399	0.200377	5456363	201459	179482
GCA_002200015.1	SAMN07205637	Baby Wipes	missing	Bacillus cereus	Scaffold	96.2277	0.32724	5478803	128895	101874
GCA_002200025.1	SAMN07205616	food product	missing	Bacillus mycoides	Contig	98.6799	0.353607	5233832	189905	189905
GCA_002200055.1	SAMN07205618	food product	missing	Bacillus cereus	Scaffold	97.6852	0.308642	6314530	53327	53327
GCA_002200075.1	SAMN07205619	stool	missing	Bacillus cereus	Scaffold	98.7654	0.493827	5643421	100996	100996
GCA_002200085.1	SAMN07205610	food product	missing	Bacillus cereus	Contig	99.2284	0.308642	5992149	142006	142004
GCA_002200125.1	SAMN07205615	stool	missing	Bacillus cereus	Scaffold	98.7654	0.596708	5700422	58489	56439
GCA_002200135.1	SAMN07205606	food product	missing	Bacillus mycoides	Scaffold	99.3399	0.933784	5635141	181498	158433
GCA_002200145.1	SAMN07205620	stool	missing	Bacillus cereus	Scaffold	98.7654	0.627572	5775715	104679	104679
GCA_002200175.1	SAMN07205609	food product	missing	Bacillus cereus	Scaffold	98.9198	0.617284	6417642	46526	46526
GCA_002200185.1	SAMN07205611	food product	missing	Bacillus cereus	Scaffold	98.9198	0.773375	5792949	105360	105360
GCA_002200215.1	SAMN07205604	food product	missing	Bacillus wiedmannii	Scaffold	99.3399	0	5513190	213236	213234
GCA_002201555.1	SAMN07163287	Baby Wipes	missing	Bacillus cereus	Scaffold	99.2284	0.821759	5768940	156769	143764
GCA_002201645.1	SAMN07163266	Baby Wipes	missing	Bacillus cereus	Scaffold	99.0741	0.799359	5197987	182703	133223
GCA_002201665.1	SAMN07163332	Baby Wipes	missing	Bacillus cereus	Scaffold	99.0226	0.313786	5310980	237391	236085
GCA_002201685.1	SAMN07163267	Baby Wipes	missing	Bacillus cereus	Scaffold	99.0741	0.827417	5199476	439051	439047
GCA_002201705.1	SAMN07163288	Baby Wipes	missing	Bacillus cereus	Scaffold	99.2284	0.359911	5565150	210942	179022
GCA_002201875.1	SAMN07204494	sediment	N/A	Bacillus sp. MD-5	Complete Genome	99.8141	0.123916	4161448	4161448	4161448
GCA_002201935.1	SAMN07204199	food	N/A	Bacillus velezensis	Complete Genome	98.9515	0	4001762	4001762	4001762
GCA_002201955.1	SAMN07204268	food	N/A	Bacillus subtilis subsp. subtilis	Complete Genome	99.4424	0.495663	3988630	3988630	3988630
GCA_002201975.1	SAMN07204271	food	N/A	Bacillus velezensis	Complete Genome	99.1191	0.704771	4209189	4185524	4185524
GCA_002201995.1	SAMN07204274	food	N/A	Bacillus subtilis subsp. subtilis	Complete Genome	99.4228	0.503408	4169187	4086692	4086692
GCA_002202035.1	SAMN07211386	food	N/A	Bacillus subtilis subsp. subtilis	Complete Genome	99.8141	0.123916	4147173	4147173	4147173
GCA_002202055.1	SAMN07212162	N/A	N/A	Bacillus subtilis	Complete Genome	99.6902	0.123916	4065429	4065429	4065429
GCA_002204665.1	SAMN07174738	maize rhizosphere	N/A	Bacillus velezensis	Scaffold	99.6468	0.194519	3905592	642735	195609
GCA_002205435.1	SAMN07187745	soil	26.98 N 94.64 E	Bacillus subtilis	Chromosome	99.5497	0.123916	4093698	4093698	157848
GCA_002205715.1	SAMN07248583	Root endosphere	N/A	Bacillus velezensis	Complete Genome	99.8141	0.123916	3900066	3893083	3893083
GCA_002208785.2	SAMN06173354	Colorado Serum Co., Anthrax Spore Vaccine	Not Applicable	Bacillus anthracis	Complete Genome	99.2284	0.154321	5410440	5228806	5228806
GCA_002209305.1	SAMN03459122	daqu	N/A	Bacillus amyloliquefaciens	Complete Genome	99.4382	0.566266	3897521	3897521	3897521
GCA_002209985.1	SAMN07259826	soil	N/A	Bacillus sp. K2I17	Scaffold	99.3399	0.412541	6112111	142492	142492
GCA_002211135.1	SAMN06163041	industrial effluent	N/A	Bacillus sp. MB353a	Contig	99.2284	0.764575	5489947	390825	390825
GCA_002211235.1	SAMN07277156	potato rhizosphere	N/A	Bacillus intestinalis	Scaffold	99.5621	0.768278	4216713	447231	447231
GCA_002214705.1	SAMN05300203	Korean fermented food	N/A	Bacillus cereus	Complete Genome	98.8117	0	5369104	5369104	5369104
GCA_002214725.1	SAMN05300199	Korean fermented food	N/A	Bacillus cereus	Complete Genome	99.2284	0.159465	5448353	5218997	5218997
GCA_002214765.1	SAMN05411284	Sesame leaf	35.145499 N 126.87383399 E	Bacillus cereus	Complete Genome	99.2181	0.35296	5358595	5358595	5358595
GCA_002215175.1	SAMN05300204	Korean fermented food	N/A	Bacillus cereus	Complete Genome	99.1512	0	5721108	5329684	5329684
GCA_002216085.1	SAMN07270555	mushroom substrate	N/A	Bacillus subtilis	Complete Genome	99.8141	0.552994	4169021	4072531	4072531
GCA_002216125.1	SAMN05300194	Korean fermented food	N/A	Bacillus cereus	Complete Genome	99.0226	0.375514	5600741	5498820	5498820
GCA_002216755.1	SAMN07311555	N/A	not collected	Bacillus velezensis	Complete Genome	99.6283	0.542131	4020691	4013317	4013317
GCA_002218325.1	SAMN06323232	soil	N/A	Bacillus sp. M13(2017)	Scaffold	99.2003	0.679012	5873661	309359	309359
GCA_002220075.1	SAMN07303434	wheat sourdough	N/A	Bacillus subtilis	Chromosome	99.8141	0.247831	4215606	4215606	225072
GCA_002220285.1	SAMN05506965	Salad	35.17101397 N 126.84115439 E	Bacillus cereus	Complete Genome	99.3399	0.165017	5836971	5365433	5365433
GCA_002224345.1	SAMN07357037	rhizosphere	N/A	Bacillus cereus C1L	Complete Genome	99.1255	0.460984	6047547	5312355	5312355
GCA_002233595.1	SAMN06646346	Kombucha	N/A	Bacillus sp. KbaL1	Contig	99.0741	0.308642	5667538	238319	238319
GCA_002233615.1	SAMN06646345	Kambucha	N/A	Bacillus sp. KbaB1	Contig	99.0741	0.493827	5456391	206731	206731
GCA_002233635.1	SAMN04589793	N/A	N/A	Bacillus anthracis	Scaffold	99.2284	0.154321	5450054	472345	472345
GCA_002236895.1	SAMN07367816	N/A	39.59 N 116.21 E	Bacillus licheniformis	Complete Genome	99.0318	0	4287720	4287720	4287720
GCA_002237515.1	SAMN07371515	N/A	37.13 N 117.00 E	Bacillus velezensis	Complete Genome	99.6654	0	3979382	3979382	3979382
GCA_002237975.1	SAMN06348996	pear	N/A	Bacillus sp. LYLB4	Contig	99.6283	0.0161629	4124505	585277	585277
GCA_002238395.1	SAMN07371516	field soil	N/A	Bacillus velezensis	Complete Genome	99.8141	0.123916	3872560	3847297	3847297
GCA_002243325.2	SAMN07411923	Traditional fermented soybean paste(Doenjang)	N/A	Bacillus velezensis	Complete Genome	99.8141	0.495663	4162569	4162569	4162569
GCA_002243495.1	SAMN07430096	N/A	N/A	Bacillus atrophaeus	Complete Genome	99.1701	0.533491	4325818	4325818	4325818
GCA_002245385.1	SAMN07414470	crown	N/A	Bacillus velezensis	Contig	99.8141	0.0796601	4163884	2281117	2281117
GCA_002250435.1	SAMN07298180	pectoralis pouch	N/A	Bacillus safensis	Contig	99.5851	0.414938	3754490	954574	954574
GCA_002250885.2	SAMN07367963	Mashed potatoes	47.4 N 8.6 E	Bacillus cytotoxicus	Complete Genome	98.8506	0	4352623	4215994	4215994
GCA_002250905.2	SAMN07367962	Mashed potatoes	47.4 N 8.6 E	Bacillus cytotoxicus	Complete Genome	98.8506	0	4345725	4225378	4225378
GCA_002250925.2	SAMN07367961	Mashed potatoes	47.4 N 8.6 E	Bacillus cytotoxicus	Complete Genome	98.8506	0	4317210	4196763	4196763
GCA_002250945.2	SAMN07367959	Mashed potatoes	47.4 N 8.6 E	Bacillus cytotoxicus	Complete Genome	98.8506	0	4162397	4082665	4082665
GCA_002250965.2	SAMN07367958	Mashed potatoes	47.4 N 8.6 E	Bacillus cytotoxicus	Complete Genome	98.8506	0	4303547	4220037	4220037
GCA_002251005.2	SAMN07367964	Mashed potatoes	47.4 N 8.6 E	Bacillus cytotoxicus	Complete Genome	98.8506	0	4336492	4252957	4252957
GCA_002251045.2	SAMN07367956	Mashed potatoes	47.4 N 8.6 E	Bacillus cytotoxicus	Complete Genome	98.8506	0	4389357	4252735	4252735
GCA_002251055.2	SAMN07367955	Mashed potatoes	47.4 N 8.6 E	Bacillus cytotoxicus	Complete Genome	98.8506	0	4282094	4147576	4147576
GCA_002251115.2	SAMN07367957	Mashed potatoes	47.4 N 8.6 E	Bacillus cytotoxicus	Complete Genome	98.8506	0	4381771	4245145	4245145
GCA_002268645.2	SAMN07141968	N/A	38.3 N 116.83 E	Bacillus thuringiensis	Contig	98.9198	0.308642	6423884	52412	52412
GCA_002269175.1	SAMN07482639	N/A	N/A	Bacillus subtilis	Complete Genome	99.7398	0.123916	4014255	4014255	4014255
GCA_002269195.1	SAMN07482641	N/A	N/A	Bacillus subtilis	Complete Genome	99.8141	0.193618	4196031	4196031	4196031
GCA_002269275.1	SAMN07503201	sewage water	N/A	Bacillus sp. 1s-1	Complete Genome	98.9627	0	4166290	4166290	4166290
GCA_002269705.1	SAMN05846289	soil	22.49 N 102.41 W	Bacillus velezensis	Contig	99.6283	0.418216	4017761	331379	331379
GCA_002271355.1	SAMN07372739	uncut heroin sample	N/A	Bacillus velezensis	Contig	99.8141	0.0413052	4018145	307058	307058
GCA_002271405.1	SAMN07372733	uncut heroin sample	N/A	Bacillus sp. 7788	Contig	99.5851	0	3587530	103234	103234
GCA_002271425.1	SAMN07372731	uncut heroin sample	N/A	Bacillus subtilis	Contig	99.7761	0.291202	4050009	203135	203135
GCA_002271465.1	SAMN07372728	uncut heroin sample	N/A	Bacillus licheniformis	Contig	98.8589	0.414938	4288329	145278	145278
GCA_002271485.1	SAMN07372719	uncut heroin sample	N/A	Bacillus licheniformis	Contig	98.9627	0	4132098	172952	172952
GCA_002271505.1	SAMN07372716	uncut heroin sample	N/A	Bacillus paralicheniformis	Contig	99.5851	0.0180408	4510669	210515	210515
GCA_002271515.1	SAMN07372711	uncut heroin sample	N/A	Bacillus velezensis	Contig	99.8141	0.247831	3818934	265212	265212
GCA_002271715.1	SAMN07372727	uncut heroin sample	N/A	Bacillus licheniformis	Contig	99.2393	0	4220124	115453	115453
GCA_002271725.1	SAMN07372726	uncut heroin sample	N/A	Bacillus licheniformis	Contig	98.8589	0	4281041	159630	159630
GCA_002271775.1	SAMN07372710	uncut heroin sample	N/A	Bacillus siamensis	Contig	99.0706	0.123916	3718317	276365	276365
GCA_002272005.1	SAMN07372695	uncut heroin sample	N/A	Bacillus licheniformis	Contig	98.9627	0	4322140	95006	95006
GCA_002272155.1	SAMN07372679	uncut heroin sample	N/A	Bacillus paralicheniformis	Contig	99.5851	0.135841	4296492	94497	94497
GCA_002272285.1	SAMN07372729	uncut heroin sample	N/A	Bacillus velezensis	Contig	98.8848	0.123916	3869452	300710	300710
GCA_002272305.1	SAMN07372725	uncut heroin sample	N/A	Bacillus licheniformis	Contig	98.8243	0	4135285	71923	71923
GCA_002272315.1	SAMN07372724	uncut heroin sample	N/A	Bacillus licheniformis	Contig	98.8243	0	4198297	118775	118775
GCA_002272335.1	SAMN07372723	uncut heroin sample	N/A	Bacillus licheniformis	Contig	98.9627	0	4162028	182452	182452
GCA_002272365.1	SAMN07372722	uncut heroin sample	N/A	Bacillus licheniformis	Contig	98.8589	0	4350557	133452	133452
GCA_002272375.1	SAMN07372718	uncut heroin sample	N/A	Bacillus subtilis	Contig	99.8141	0.123916	4027135	191042	191042
GCA_002272395.1	SAMN07372720	uncut heroin sample	N/A	Bacillus licheniformis	Contig	98.7924	0.37504	4255506	86621	86621
GCA_002272405.1	SAMN07372715	uncut heroin sample	N/A	Bacillus subtilis	Contig	99.8099	0.20691	4046866	359106	359106
GCA_002272455.1	SAMN07372714	uncut heroin sample	N/A	Bacillus licheniformis	Contig	98.8589	0	4255145	159644	159644
GCA_002272465.1	SAMN07372712	uncut heroin sample	N/A	Bacillus velezensis	Contig	99.8141	0.218918	3955074	262893	262893
GCA_002272565.1	SAMN07372700	uncut heroin sample	N/A	Bacillus velezensis	Contig	99.8141	0	3939409	151515	151515
GCA_002276265.1	SAMN07514823	Garden soil	N/A	Bacillus velezensis	Contig	99.6121	0.562931	4291535	137134	137134
GCA_002276315.1	SAMN07372732	uncut heroin sample	N/A	Bacillus safensis	Contig	99.5851	0.207469	3734956	135049	135049
GCA_002276325.1	SAMN07372717	uncut heroin sample	N/A	Bacillus licheniformis	Contig	98.9778	0.550287	4178026	24854	24854
GCA_002277775.1	SAMN07285925	potato rhizosphere	N/A	Bacillus subtilis	Scaffold	99.8141	0.346964	4271280	964698	551988
GCA_002277915.1	SAMN07498358	spleen	N/A	Bacillus anthracis	Complete Genome	99.2284	0.617284	5546495	5245242	5245242
GCA_002278635.1	SAMN07442101	soil	N/A	Bacillus sp. X2(2017)	Contig	99.7522	0.63014	4125163	245478	245478
GCA_002287765.1	SAMN07448224	N/A	N/A	Bacillus toyonensis	Contig	99.2739	0.660066	5908065	5393204	5393204
GCA_002287835.1	SAMN07550340	N/A	N/A	Bacillus toyonensis	Contig	97.2848	0.118003	5950282	3582817	3582817
GCA_002290105.1	SAMN07593956	marine sediments in Liaodong Bay	N/A	Bacillus cereus	Complete Genome	99.2284	0.468107	5308319	5279524	5279524
GCA_002290305.1	SAMN07598856	dental plaque	36.03 N 103.50 E	Bacillus subtilis	Complete Genome	99.4424	0.517791	4072939	4072939	4072939
GCA_002310315.1	SAMN07606107	traditional fermented soybean products	N/A	Bacillus velezensis	Complete Genome	99.8099	0.495663	4085488	4085488	4085488
GCA_002327165.1	SAMN07606138	Traditional fermented soybean pastes	N/A	Bacillus velezensis	Complete Genome	99.6283	0.542131	3989154	3989154	3989154
GCA_002338765.1	SAMN06453463	N/A	N/A	Bacillus subtilis	Scaffold	95.3532	0.247831	3869972	1015692	925135
GCA_002356575.1	SAMD00026520	N/A	missing	Bacillus anthracis	Complete Genome	99.2284	0.154321	5504652	5228065	5228065
GCA_002382215.1	SAMN06457339	N/A	N/A	Bacillus pumilus	Scaffold	99.1701	0	3514125	172791	78653
GCA_002385135.1	SAMN06454526	N/A	N/A	Bacillus thuringiensis	Scaffold	99.0099	0.100843	5214908	227130	102476
GCA_002393225.1	SAMN07594137	Doejnang (High-salt fermented soybean)	N/A	Bacillus paralicheniformis	Complete Genome	98.7552	0.0180408	4535069	4535069	4535069
GCA_002419985.1	SAMN06452236	N/A	N/A	Bacillus amyloliquefaciens	Scaffold	99.6902	0.123916	3810180	1001695	292175
GCA_002421265.1	SAMN06453426	N/A	N/A	Bacillus pumilus	Scaffold	99.5851	0	3655845	374826	129894
GCA_002443015.2	SAMN07311132	air	N/A	Bacillus altitudinis	Complete Genome	99.5851	0.207469	3844795	3812575	3812575
GCA_002443095.1	SAMN07665165	blood	35.85 N 127.14 E	Bacillus glycinifermentans	Complete Genome	99.4813	0.93361	4659467	4659467	4659467
GCA_002457815.1	SAMN03333287	N/A	45.903621 N 12.108665 E	Bacillus licheniformis	Contig	99.0941	0	4208275	77942	77942
GCA_002504205.1	SAMN07690117	Cropfield soil	N/A	Bacillus cereus	Chromosome	99.177	0.31582	5204644	5204644	1488263
GCA_002504225.1	SAMN07690118	forest soil	N/A	Bacillus cereus	Chromosome	99.177	0.102881	5186653	5186653	642634
GCA_002504325.1	SAMN07690960	N/A	23.20 N 113.30 E	Bacillus licheniformis	Complete Genome	98.9627	0	4260287	4260287	4260287
GCA_002525685.1	SAMN07523111	missing	N/A	Bacillus anthracis	Contig	99.2284	0.154321	5362963	435896	435896
GCA_002525695.1	SAMN07523109	missing	N/A	Bacillus anthracis	Contig	99.2284	0.154321	5345676	1052356	1052356
GCA_002525705.1	SAMN07523108	missing	N/A	Bacillus anthracis	Contig	99.2284	0.154321	5358909	729795	729795
GCA_002525715.1	SAMN07523112	missing	N/A	Bacillus anthracis	Contig	99.2284	0.154321	5364310	331476	331476
GCA_002525765.1	SAMN07523106	missing	N/A	Bacillus anthracis	Contig	99.2284	0.154321	5354685	511538	511538
GCA_002525775.1	SAMN07523107	missing	N/A	Bacillus anthracis	Contig	99.2284	0.154321	5357360	454397	454397
GCA_002525785.1	SAMN07523110	missing	N/A	Bacillus anthracis	Contig	99.2284	0.154321	5347571	482670	482670
GCA_002530775.1	SAMN07205603	food product	missing	Bacillus cereus	Scaffold	99.2284	0.308642	5268910	57974	56491
GCA_002530785.1	SAMN07205607	food product	missing	Bacillus cereus	Scaffold	99.0741	0.802469	5175541	123794	123794
GCA_002530795.1	SAMN07205605	food product	missing	Bacillus cereus	Scaffold	98.9198	0.756228	5720597	46124	46122
GCA_002550055.1	SAMN07598715	root	N/A	Bacillus thuringiensis	Scaffold	98.8999	0.437769	6164715	172471	165553
GCA_002550095.1	SAMN07598713	core	N/A	Bacillus pseudomycoides	Scaffold	99.422	0	5679448	123401	123399
GCA_002550115.1	SAMN07598710	plant core	N/A	Bacillus cereus	Scaffold	99.2284	0	5330431	157348	126243
GCA_002550145.1	SAMN07598705	soil	N/A	Bacillus pseudomycoides	Scaffold	99.422	0.0642261	5813926	119435	119431
GCA_002550155.1	SAMN07598704	core	N/A	Bacillus cereus	Scaffold	99.0998	0.507281	5960179	186958	170693
GCA_002550185.1	SAMN07598701	root	N/A	Bacillus thuringiensis	Scaffold	99.3399	0.357536	5879059	125791	102172
GCA_002550225.1	SAMN07598698	leaf	N/A	Bacillus wiedmannii	Scaffold	99.3399	0.49505	5925901	61369	58232
GCA_002550255.1	SAMN07598695	core	N/A	Bacillus pseudomycoides	Scaffold	99.4253	0.718391	5608268	80843	80773
GCA_002550285.1	SAMN07598690	core	N/A	Bacillus toyonensis	Scaffold	99.3399	0.399425	5884326	60109	60109
GCA_002550295.1	SAMN07598688	core	N/A	Bacillus thuringiensis	Scaffold	98.9439	0.180018	5655486	196398	196396
GCA_002550315.1	SAMN07598685	core	N/A	Bacillus cereus	Scaffold	98.6111	0.308642	5716291	252629	252625
GCA_002550355.1	SAMN07598667	leaf	N/A	Bacillus toyonensis	Scaffold	99.3399	0.440044	5991951	115727	105188
GCA_002550365.1	SAMN07598684	core	N/A	Bacillus cereus	Scaffold	99.2284	0.661602	5882309	201173	201167
GCA_002550375.1	SAMN07598676	plant core	N/A	Bacillus cereus	Scaffold	98.9949	0.585416	5943482	197674	171687
GCA_002550395.1	SAMN07598663	missing	N/A	Bacillus anthracis	Scaffold	99.2284	0.00514403	5382601	139532	139532
GCA_002550435.1	SAMN07598661	plant core	N/A	Bacillus cereus	Scaffold	99.3399	0.610561	5782436	127712	118807
GCA_002550445.1	SAMN07598657	core	N/A	Bacillus pseudomycoides	Scaffold	99.422	0	5742877	98573	89615
GCA_002550455.1	SAMN07598662	core	N/A	Bacillus thuringiensis	Scaffold	99.2739	0.907591	6242555	184264	184256
GCA_002550475.1	SAMN07598655	plant root	N/A	Bacillus anthracis	Scaffold	99.2284	0.529101	5561486	214447	178460
GCA_002550515.1	SAMN07598654	core	N/A	Bacillus cereus	Scaffold	99.177	0.339506	5948385	212290	212284
GCA_002550525.1	SAMN07598651	root	N/A	Bacillus toyonensis	Scaffold	99.3399	0.313249	5687732	279223	242119
GCA_002550545.1	SAMN07598650	missing	N/A	Bacillus toyonensis	Scaffold	99.3399	0.377422	5589695	221251	138331
GCA_002550555.1	SAMN07598646	core	N/A	Bacillus cereus	Scaffold	99.2284	0.705693	6005053	187301	187301
GCA_002550605.1	SAMN07598634	plant core	N/A	Bacillus thuringiensis	Scaffold	99.2299	0	5585308	167678	129550
GCA_002550635.1	SAMN07598643	missing	N/A	Bacillus wiedmannii	Scaffold	99.3399	0.973597	5683230	303847	229561
GCA_002550645.1	SAMN07598637	core	N/A	Bacillus sp. AFS094611	Scaffold	99.2284	0.47766	5592442	171739	157731
GCA_002550675.1	SAMN07598630	plant	N/A	Bacillus cereus	Scaffold	99.3399	0.825083	5194851	211077	194198
GCA_002550685.1	SAMN07598628	plant leaf	N/A	Bacillus pseudomycoides	Scaffold	99.422	0	5524615	61929	61927
GCA_002550705.1	SAMN07598627	core	N/A	Bacillus cereus	Scaffold	99.177	0	5901205	234861	234845
GCA_002550725.1	SAMN07598626	root	N/A	Bacillus toyonensis	Scaffold	99.3399	0.707455	5838556	76808	76804
GCA_002550745.1	SAMN07598620	soil	N/A	Bacillus thuringiensis	Scaffold	99.3399	0.775578	6278357	98590	98581
GCA_002550785.1	SAMN07598610	core	N/A	Bacillus thuringiensis	Scaffold	99.1489	0.649933	5942350	249165	249161
GCA_002550815.1	SAMN07598608	soil	N/A	Bacillus cereus	Scaffold	99.0099	0.777935	5512254	273884	255055
GCA_002550855.1	SAMN07598614	soil	N/A	Bacillus cereus	Scaffold	97.0297	0.70132	5006169	232599	232595
GCA_002550875.1	SAMN07598598	grainbin dust	N/A	Bacillus wiedmannii	Scaffold	99.3399	0	5320584	350846	183366
GCA_002550895.1	SAMN07598606	soil	N/A	Bacillus cereus	Scaffold	98.0198	0.722929	6156778	111152	109231
GCA_002550915.1	SAMN07598597	core	N/A	Bacillus thuringiensis	Scaffold	99.3399	0.0825083	5830212	154133	149425
GCA_002550925.1	SAMN07598603	leaf	N/A	Bacillus toyonensis	Scaffold	99.3399	0.212406	6011826	82025	80463
GCA_002550955.1	SAMN07598592	core	N/A	Bacillus thuringiensis	Scaffold	99.3399	0.110011	6070776	174584	174584
GCA_002550975.1	SAMN07598590	core	N/A	Bacillus toyonensis	Scaffold	99.3399	0.212406	5929582	127025	116978
GCA_002551005.1	SAMN07598595	leaf	N/A	Bacillus pseudomycoides	Scaffold	99.4253	0.612409	4687467	103406	103406
GCA_002551545.1	SAMN07598584	core	N/A	Bacillus wiedmannii	Scaffold	99.3399	0	5398999	160019	160013
GCA_002551565.1	SAMN07598589	root	N/A	Bacillus toyonensis	Scaffold	99.3399	0.707455	5895492	96628	96619
GCA_002551615.1	SAMN07598581	grainbin dust	N/A	Bacillus thuringiensis	Scaffold	99.3399	0.478548	6589068	142222	132387
GCA_002551625.1	SAMN07598579	core	N/A	Bacillus cereus	Scaffold	99.177	0	6092379	210419	208481
GCA_002551635.1	SAMN07598578	core	N/A	Bacillus cereus	Scaffold	99.177	0.694444	5663684	114205	102774
GCA_002551665.1	SAMN07598720	N/A	N/A	Bacillus cereus	Scaffold	98.6111	0.609935	5115745	160710	160708
GCA_002551695.1	SAMN07598718	plant core	N/A	Bacillus thuringiensis	Scaffold	99.2739	0.715072	5755358	154841	154839
GCA_002551705.1	SAMN07598716	leaf	N/A	Bacillus toyonensis	Scaffold	99.3399	0.905475	5982889	181087	179880
GCA_002551725.1	SAMN07598712	core	N/A	Bacillus toyonensis	Scaffold	99.3399	0.245409	6029620	129182	121113
GCA_002551775.1	SAMN07598708	leaf	N/A	Bacillus cereus	Scaffold	99.2284	0.617284	5792959	325901	207423
GCA_002551795.1	SAMN07598702	soil	N/A	Bacillus pseudomycoides	Scaffold	99.422	0	5641772	93545	93545
GCA_002551805.1	SAMN07598699	core	N/A	Bacillus thuringiensis	Scaffold	99.3399	0.247525	6101487	216406	202422
GCA_002551855.1	SAMN07598696	plant core	N/A	Bacillus cereus	Scaffold	99.2409	0.605061	5665668	149873	149867
GCA_002551885.1	SAMN07598692	plant core	N/A	Bacillus thuringiensis	Scaffold	99.2739	0.715072	5763454	143443	126200
GCA_002551895.1	SAMN07598691	leaf	N/A	Bacillus thuringiensis	Scaffold	99.2299	0	5903196	157075	157071
GCA_002551935.1	SAMN07598686	soil	N/A	Bacillus cereus	Scaffold	99.0099	0.997957	5828017	148078	146476
GCA_002551965.1	SAMN07598682	core	N/A	Bacillus toyonensis	Scaffold	99.3399	0	5999107	197488	180011
GCA_002551975.1	SAMN07598681	core	N/A	Bacillus cereus	Scaffold	99.1255	0.462963	5985663	168286	168282
GCA_002552015.1	SAMN07598680	core	N/A	Bacillus cereus	Scaffold	99.2284	0	5912203	135557	126785
GCA_002552035.1	SAMN07598677	root	N/A	Bacillus thuringiensis	Scaffold	99.2739	0.737074	5964703	122845	110935
GCA_002552055.1	SAMN07598679	root	N/A	Bacillus toyonensis	Scaffold	99.3399	0.110011	5992260	110503	110501
GCA_002552095.1	SAMN07598674	core	N/A	Bacillus thuringiensis	Scaffold	99.1255	0.462963	5975109	192612	192612
GCA_002552115.1	SAMN07598673	core	N/A	Bacillus cereus	Scaffold	99.2284	0.694444	5767199	238937	238933
GCA_002552195.1	SAMN07598666	core	N/A	Bacillus cereus	Scaffold	99.3399	0.363036	5801492	210442	210438
GCA_002552205.1	SAMN07598664	grainbin dust	N/A	Bacillus wiedmannii	Scaffold	99.0099	0.269527	6127360	244341	244332
GCA_002552225.1	SAMN07598660	core	N/A	Bacillus toyonensis	Scaffold	99.3399	0.275028	5893396	258381	258369
GCA_002552245.1	SAMN07598659	leaf	N/A	Bacillus thuringiensis	Scaffold	99.3249	0.330033	6265430	66201	66199
GCA_002552275.1	SAMN07598658	core	N/A	Bacillus cereus	Scaffold	99.2284	0.37868	5969957	201824	197258
GCA_002552295.1	SAMN07598656	core	N/A	Bacillus cereus	Scaffold	99.3399	0.353607	5782883	194206	194204
GCA_002552315.1	SAMN07598653	core	N/A	Bacillus cereus	Scaffold	99.2284	0.738762	5895134	266809	266807
GCA_002552325.1	SAMN07598652	excrement	N/A	Bacillus thuringiensis	Scaffold	99.2574	0.068364	5715063	139950	139950
GCA_002552335.1	SAMN07598648	root	N/A	Bacillus cereus	Scaffold	99.177	0.808348	6002298	91850	88838
GCA_002552395.1	SAMN07598645	leaf	N/A	Bacillus thuringiensis	Scaffold	99.3399	0.698903	6302729	266550	242522
GCA_002552405.1	SAMN07598641	core	N/A	Bacillus toyonensis	Scaffold	99.3399	0.212406	5869735	149247	149234
GCA_002552415.1	SAMN07598639	missing	N/A	Bacillus thuringiensis	Scaffold	99.3399	0.247525	6163486	107035	107033
GCA_002552455.1	SAMN07598636	core	N/A	Bacillus cereus	Scaffold	99.2284	0.31582	5749200	223210	219384
GCA_002552465.1	SAMN07598632	core	N/A	Bacillus cereus	Scaffold	99.1512	0	6087827	208519	208515
GCA_002552485.1	SAMN07598631	core	N/A	Bacillus cereus	Scaffold	99.177	0.154321	6118066	192172	192170
GCA_002552505.1	SAMN07598622	plant core	N/A	Bacillus cereus	Scaffold	99.2284	0.507281	5705006	239198	217225
GCA_002552535.1	SAMN07598621	core	N/A	Bacillus anthracis	Scaffold	99.2284	0.262657	5561922	179976	150018
GCA_002552545.1	SAMN07598619	root	N/A	Bacillus toyonensis	Scaffold	99.3399	0.65245	5915994	131044	119174
GCA_002552575.1	SAMN07598613	core	N/A	Bacillus pseudomycoides	Scaffold	99.4253	0.775862	5645385	54433	54169
GCA_002552615.1	SAMN07598612	tree leaf	N/A	Bacillus toyonensis	Scaffold	99.0099	0.822967	5819519	144250	136587
GCA_002552635.1	SAMN07598607	core	N/A	Bacillus cereus	Scaffold	99.0226	0.705467	6235361	120237	89564
GCA_002552675.1	SAMN07598605	root	N/A	Bacillus toyonensis	Scaffold	99.3399	0.0220022	6053554	241733	208660
GCA_002552685.1	SAMN07598602	plant	N/A	Bacillus toyonensis	Scaffold	99.3399	0.377422	5817917	258444	258432
GCA_002552715.1	SAMN07598596	grainbin dust	N/A	Bacillus pseudomycoides	Scaffold	99.422	0	5678597	175466	150935
GCA_002552725.1	SAMN07598594	plant	N/A	Bacillus cereus	Contig	99.2284	0.661602	6062214	266809	266807
GCA_002552745.1	SAMN07598593	core	N/A	Bacillus cereus	Scaffold	98.3498	0.83294	5879605	211752	211748
GCA_002552775.1	SAMN07598591	soil	N/A	Bacillus toyonensis	Scaffold	99.3399	0.165017	5840381	340736	247972
GCA_002552785.1	SAMN07598585	leaf	N/A	Bacillus toyonensis	Scaffold	99.2849	0.847085	6131846	135603	105105
GCA_002552805.1	SAMN07598580	core	N/A	Bacillus cereus	Scaffold	99.2284	0.494011	6007270	34445	34415
GCA_002552815.1	SAMN07598722	missing	N/A	Bacillus pseudomycoides	Scaffold	99.4253	0.143678	5442844	50814	49909
GCA_002552875.1	SAMN07598719	core	N/A	Bacillus cereus	Contig	99.2284	0.31582	5732384	236658	236654
GCA_002552895.1	SAMN07598717	core	N/A	Bacillus cereus	Scaffold	99.2284	0.661602	5878800	239464	239460
GCA_002552905.1	SAMN07598714	core	N/A	Bacillus thuringiensis	Scaffold	97.0297	0.0990099	6105045	167390	137409
GCA_002552915.1	SAMN07598711	leaf	N/A	Bacillus thuringiensis	Scaffold	99.3399	0	6039093	131271	130636
GCA_002552975.1	SAMN07598703	root	N/A	Bacillus toyonensis	Scaffold	99.3399	0.872472	5928675	157212	157206
GCA_002552985.1	SAMN07598689	leaf	N/A	Bacillus thuringiensis	Scaffold	98.0198	0.0990099	6160538	102173	101413
GCA_002552995.1	SAMN07598687	leaf	N/A	Bacillus cereus	Scaffold	99.0741	0.996656	5906770	324638	253700
GCA_002553035.1	SAMN07598678	core	N/A	Bacillus thuringiensis	Scaffold	99.3399	0	6010361	196001	182655
GCA_002553045.1	SAMN07598671	missing	N/A	Bacillus thuringiensis	Scaffold	99.3249	0.330033	5820937	173171	143497
GCA_002553055.1	SAMN07598669	leaf	N/A	Bacillus thuringiensis	Scaffold	99.3399	0.165017	6085840	172930	155696
GCA_002553115.1	SAMN07598649	plant leaf	N/A	Bacillus pseudomycoides	Scaffold	99.422	0	5655638	115265	115263
GCA_002553125.1	SAMN07598638	core	N/A	Bacillus wiedmannii	Scaffold	98.0198	0.440044	5526157	28418	28416
GCA_002553185.1	SAMN07598629	tree leaf	N/A	Bacillus cereus	Contig	99.2284	0	5424036	206343	206341
GCA_002553205.1	SAMN07598625	core	N/A	Bacillus thuringiensis	Scaffold	99.1489	0	6026494	210369	210363
GCA_002553235.1	SAMN07598624	soil	N/A	Bacillus cereus	Scaffold	99.2284	0.576132	5477933	172266	172262
GCA_002553255.1	SAMN07598623	plant core	N/A	Bacillus cereus	Scaffold	99.0741	0.509457	5910033	61047	61044
GCA_002553265.1	SAMN07598617	plant core	N/A	Bacillus anthracis	Scaffold	99.2284	0.262657	5511319	191071	190280
GCA_002553275.1	SAMN07598611	core	N/A	Bacillus pseudomycoides	Scaffold	99.422	0.0963391	5710933	96199	96195
GCA_002553315.1	SAMN07598600	leaf	N/A	Bacillus thuringiensis	Scaffold	99.3249	0	6251002	77946	76279
GCA_002553325.1	SAMN07598604	root	N/A	Bacillus toyonensis	Scaffold	99.3399	0	5989380	264107	223438
GCA_002553345.1	SAMN07598599	plant	N/A	Bacillus cereus	Scaffold	98.9198	0	5438787	266756	266750
GCA_002553375.1	SAMN07598588	root	N/A	Bacillus toyonensis	Scaffold	99.3399	0.740459	5979176	186836	158454
GCA_002553395.1	SAMN07598587	core	N/A	Bacillus cereus	Scaffold	99.1512	0	6092197	209596	168361
GCA_002553405.1	SAMN07598586	core	N/A	Bacillus wiedmannii	Scaffold	99.3399	0	5324573	186160	186158
GCA_002553415.1	SAMN07598582	plant core	N/A	Bacillus toyonensis	Scaffold	99.3399	0.212406	5960659	136507	133973
GCA_002554835.1	SAMN07597488	missing	N/A	Bacillus wiedmannii	Scaffold	99.3399	0	5531413	103075	97376
GCA_002554865.1	SAMN07597492	leaf	N/A	Bacillus toyonensis	Scaffold	99.3399	0	5420485	136329	135045
GCA_002554885.1	SAMN07597489	soil	N/A	Bacillus pseudomycoides	Scaffold	99.422	0.0642261	5660575	120358	96309
GCA_002554905.1	SAMN07597469	soil	N/A	Bacillus toyonensis	Scaffold	99.3399	0	5996256	135054	132871
GCA_002554925.1	SAMN07597467	core	N/A	Bacillus toyonensis	Scaffold	99.3399	0.817466	5893568	150213	148988
GCA_002554935.1	SAMN07597471	soil	N/A	Bacillus mycoides	Scaffold	99.3399	0.541411	5810988	153247	127357
GCA_002554965.1	SAMN07597462	core	N/A	Bacillus toyonensis	Scaffold	99.3399	0.707455	6339365	149474	149470
GCA_002554975.1	SAMN07597459	plant core	N/A	Bacillus wiedmannii	Scaffold	99.3399	0	5366590	136322	136320
GCA_002555005.1	SAMN07597458	soil	N/A	Bacillus pseudomycoides	Scaffold	99.4253	0.718391	5204562	77716	77708
GCA_002555055.1	SAMN07597447	plant	N/A	Bacillus toyonensis	Scaffold	99.3399	0.872472	5791529	139987	135207
GCA_002555085.1	SAMN07597435	core	N/A	Bacillus wiedmannii	Scaffold	99.3399	0	5346578	211671	211665
GCA_002555095.1	SAMN07597430	core	N/A	Bacillus wiedmannii	Scaffold	99.2739	0.49505	5642517	136478	117367
GCA_002555115.1	SAMN07597426	soil	N/A	Bacillus toyonensis	Scaffold	99.3399	0.487433	5825764	188577	176817
GCA_002555145.1	SAMN07597416	core	N/A	Bacillus pseudomycoides	Scaffold	99.422	0.0963391	5663439	121069	112556
GCA_002555155.1	SAMN07597412	root	N/A	Bacillus wiedmannii	Scaffold	99.3399	0	5862502	145754	145748
GCA_002555205.1	SAMN07597406	Core; Other Plant	N/A	Bacillus cereus	Scaffold	99.3399	0.153765	5603960	198379	182811
GCA_002555225.1	SAMN07597420	soil	N/A	Bacillus toyonensis	Scaffold	99.3399	0.165017	5593149	128908	111876
GCA_002555245.1	SAMN07597390	core	N/A	Bacillus pseudomycoides	Scaffold	99.422	0	5803440	86841	85428
GCA_002555265.1	SAMN07597409	root	N/A	Bacillus wiedmannii	Scaffold	99.0099	0.110011	5990230	209692	175411
GCA_002555275.1	SAMN07597404	core	N/A	Bacillus pseudomycoides	Scaffold	99.4253	0.775862	5545009	65778	65213
GCA_002555305.1	SAMN07597389	leaf	N/A	Bacillus wiedmannii	Scaffold	99.3399	0	5535807	189093	144837
GCA_002555315.1	SAMN07597395	soil	N/A	Bacillus toyonensis	Scaffold	99.3399	0.330033	6008497	127808	121422
GCA_002555345.1	SAMN07597498	core	N/A	Bacillus toyonensis	Scaffold	99.3399	0.643282	5875087	154869	92454
GCA_002555365.1	SAMN07597481	Plant; Oats	N/A	Bacillus thuringiensis	Scaffold	98.9198	0.308642	6381065	44987	44034
GCA_002555385.1	SAMN07597383	leaf	N/A	Bacillus wiedmannii	Scaffold	99.3399	0.297898	6101045	61265	60266
GCA_002555415.1	SAMN07597479	core	N/A	Bacillus pseudomycoides	Scaffold	99.422	0.289017	5695468	147433	143190
GCA_002555465.1	SAMN07597432	core	N/A	Bacillus toyonensis	Scaffold	99.3399	0.399425	6018597	216032	215840
GCA_002555485.1	SAMN07597392	grainbin dust	N/A	Bacillus wiedmannii	Scaffold	99.1749	0.715072	6042815	137369	84209
GCA_002555505.1	SAMN07597378	core	N/A	Bacillus wiedmannii	Scaffold	99.3399	0	5597731	146883	142501
GCA_002555555.1	SAMN07597398	plant core	N/A	Bacillus wiedmannii	Scaffold	99.3399	0.165017	5463295	125820	125818
GCA_002555585.1	SAMN07597365	leaf	N/A	Bacillus toyonensis	Scaffold	99.3399	0	6139271	105403	105403
GCA_002555605.1	SAMN07597376	core	N/A	Bacillus toyonensis	Scaffold	99.3399	0.377422	5948739	101801	96955
GCA_002555645.1	SAMN07597363	core	N/A	Bacillus wiedmannii	Scaffold	99.3399	0.275028	5720248	200581	188937
GCA_002555665.1	SAMN07597357	soil	N/A	Bacillus wiedmannii	Scaffold	99.3399	0.434543	5309062	168362	163744
GCA_002555675.1	SAMN07597367	core	N/A	Bacillus pseudomycoides	Scaffold	99.422	0	5642363	123400	123398
GCA_002555685.1	SAMN07597352	leaf	N/A	Bacillus pseudomycoides	Scaffold	99.422	0	5805784	147159	147159
GCA_002555725.1	SAMN07597349	soil	N/A	Bacillus pseudomycoides	Scaffold	99.422	0.0963391	5901674	113391	113386
GCA_002555735.1	SAMN07597342	root	N/A	Bacillus wiedmannii	Scaffold	99.0099	0.10451	5988035	157445	154043
GCA_002555765.1	SAMN07597362	soil	N/A	Bacillus toyonensis	Scaffold	99.3399	0.212406	5874577	125990	113905
GCA_002555785.1	SAMN07597345	root	N/A	Bacillus pseudomycoides	Scaffold	99.4253	0.775862	5595470	91003	86034
GCA_002555805.1	SAMN07597332	plant	N/A	Bacillus toyonensis	Scaffold	99.3399	0.377422	5641144	153760	153756
GCA_002555845.1	SAMN07597323	soil	N/A	Bacillus toyonensis	Scaffold	99.3399	0.165017	5539290	374978	260859
GCA_002555855.1	SAMN07597311	missing	N/A	Bacillus wiedmannii	Scaffold	99.2574	0	5403970	143648	127618
GCA_002555885.1	SAMN07597321	core	N/A	Bacillus wiedmannii	Scaffold	99.3399	0	5555845	109644	97575
GCA_002555905.1	SAMN07597317	root	N/A	Bacillus toyonensis	Scaffold	99.3399	0.322417	5953267	173105	153843
GCA_002555915.1	SAMN07597295	leaf	N/A	Bacillus toyonensis	Scaffold	99.3399	0.563066	5974930	117042	117038
GCA_002555945.1	SAMN07597294	leaf	N/A	Bacillus wiedmannii	Contig	99.3399	0.247525	6044329	138010	138006
GCA_002555975.1	SAMN07597293	soil	N/A	Bacillus toyonensis	Scaffold	99.3399	0.465431	5867337	57941	57941
GCA_002555995.1	SAMN07597307	soil	N/A	Bacillus pseudomycoides	Scaffold	99.4253	0.775862	5510516	62953	59006
GCA_002556015.1	SAMN07597290	core	N/A	Bacillus toyonensis	Scaffold	99.3399	0.377422	5633095	138284	138273
GCA_002556045.1	SAMN07597289	grainbin dust	N/A	Bacillus pseudomycoides	Scaffold	99.422	0.0578035	5770990	125766	119137
GCA_002556065.1	SAMN07597275	soil	N/A	Bacillus wiedmannii	Scaffold	99.3399	0.165017	5361228	148373	144603
GCA_002556085.1	SAMN07597268	leaf	N/A	Bacillus wiedmannii	Scaffold	99.0099	0.248311	5529661	46651	46169
GCA_002556095.1	SAMN07597272	core	N/A	Bacillus wiedmannii	Scaffold	99.3399	0.0660066	5397449	207919	201079
GCA_002556125.1	SAMN07597262	missing	N/A	Bacillus toyonensis	Scaffold	99.3399	0	5993084	237427	173411
GCA_002556135.1	SAMN07597251	core	N/A	Bacillus toyonensis	Scaffold	99.3399	0.707455	6232241	108812	108810
GCA_002556175.1	SAMN07597248	core	N/A	Bacillus wiedmannii	Scaffold	99.3399	0	5571479	298382	298380
GCA_002556225.1	SAMN07597252	missing	N/A	Bacillus toyonensis	Scaffold	99.3399	0.817466	5895589	36904	36687
GCA_002556235.1	SAMN07597237	root	N/A	Bacillus pseudomycoides	Scaffold	99.422	0.0642261	5634527	112372	112368
GCA_002556265.1	SAMN07597245	leaf	N/A	Bacillus toyonensis	Scaffold	99.3399	0.165017	6086086	108146	108144
GCA_002556275.1	SAMN07597239	core	N/A	Bacillus wiedmannii	Scaffold	99.3399	0	5516454	257683	199941
GCA_002556325.1	SAMN07597234	soil	N/A	Bacillus toyonensis	Scaffold	99.3399	0.165017	5538868	257588	196970
GCA_002556385.1	SAMN07597285	leaf	N/A	Bacillus pseudomycoides	Scaffold	99.422	0.0963391	5732941	148299	142719
GCA_002556405.1	SAMN07597258	plant core	N/A	Bacillus wiedmannii	Scaffold	99.0099	0.330033	5228392	195781	171896
GCA_002556425.1	SAMN07597276	leaf	N/A	Bacillus wiedmannii	Scaffold	99.3399	0.10301	5884781	184456	184450
GCA_002556435.1	SAMN07597240	plant	N/A	Bacillus toyonensis	Scaffold	99.3399	0.913333	5908366	130156	121508
GCA_002556505.1	SAMN07597259	core	N/A	Bacillus pseudomycoides	Scaffold	99.4253	0.775862	5642235	77967	72239
GCA_002556525.1	SAMN07672787	cotton rhizosphere soil	38.5 N 115.5 E	Bacillus subtilis subsp. subtilis	Complete Genome	99.8141	0.318238	4192617	4192617	4192617
GCA_002556565.1	SAMN07722662	Fusarium culture contamination in plate	N/A	Bacillus velezensis	Complete Genome	99.8141	0.103357	3972310	3972310	3972310
GCA_002556675.1	SAMN07597623	core	N/A	Bacillus toyonensis	Scaffold	99.3399	0.65245	5912053	132062	132062
GCA_002556705.1	SAMN07597619	core	N/A	Bacillus toyonensis	Scaffold	99.3399	0.707455	5881333	165066	165062
GCA_002556715.1	SAMN07597613	core	N/A	Bacillus toyonensis	Scaffold	99.3399	0.88033	5991812	236935	186837
GCA_002556745.1	SAMN07597612	core	N/A	Bacillus wiedmannii	Scaffold	99.3399	0.00550055	5395160	141196	135322
GCA_002556765.1	SAMN07597614	core	N/A	Bacillus toyonensis	Scaffold	99.3399	0.377422	5958263	161356	158297
GCA_002556775.1	SAMN07597607	core	N/A	Bacillus toyonensis	Scaffold	99.3399	0.165017	5863704	176007	176005
GCA_002556805.1	SAMN07597604	core	N/A	Bacillus toyonensis	Contig	99.3399	0	5965720	152862	152860
GCA_002556825.1	SAMN07597602	leaf	N/A	Bacillus wiedmannii	Scaffold	99.0099	0.10451	5939251	123666	121075
GCA_002556835.1	SAMN07597609	excrement	N/A	Bacillus toyonensis	Scaffold	99.3399	0	5918539	166002	166000
GCA_002556855.1	SAMN07597606	Core; Other Plant	N/A	Bacillus cereus	Scaffold	99.1639	0.943344	5946595	41761	41554
GCA_002556885.1	SAMN07597605	leaf	N/A	Bacillus toyonensis	Scaffold	99.3399	0.330033	5853843	242977	242967
GCA_002556905.1	SAMN07597594	Seed; Soybean	N/A	Bacillus wiedmannii	Scaffold	99.3399	0.352035	5546264	153824	153822
GCA_002556915.1	SAMN07597593	missing	N/A	Bacillus wiedmannii	Scaffold	99.3399	0	5491785	334726	252219
GCA_002556945.1	SAMN07597589	leaf	N/A	Bacillus toyonensis	Scaffold	99.3399	0	6088780	132885	130331
GCA_002556955.1	SAMN07597599	root	N/A	Bacillus toyonensis	Scaffold	99.3399	0.65245	5894798	137981	137973
GCA_002557015.1	SAMN07597591	soil	N/A	Bacillus wiedmannii	Scaffold	99.0099	0	5546855	59325	58217
GCA_002557045.1	SAMN07597587	leaf	N/A	Bacillus toyonensis	Scaffold	99.3399	0.377422	5614076	169921	165127
GCA_002557065.1	SAMN07597586	missing	N/A	Bacillus pseudomycoides	Scaffold	99.422	0.160565	5666318	54227	51275
GCA_002557085.1	SAMN07597568	core	N/A	Bacillus wiedmannii	Scaffold	99.2574	0	5404686	132543	123221
GCA_002557115.1	SAMN07597563	plant	N/A	Bacillus toyonensis	Scaffold	99.3399	0	6020054	130777	120019
GCA_002557145.1	SAMN07597574	core	N/A	Bacillus toyonensis	Scaffold	99.3399	0.278412	5893380	194767	180426
GCA_002557155.1	SAMN07597581	soil	N/A	Bacillus wiedmannii	Scaffold	99.3399	0.0330033	5676524	134656	112818
GCA_002557185.1	SAMN07597561	core	N/A	Bacillus wiedmannii	Scaffold	99.3399	0.275028	5742985	217870	152720
GCA_002557205.1	SAMN07597556	core	N/A	Bacillus wiedmannii	Scaffold	99.3399	0	5358024	98666	96750
GCA_002557225.1	SAMN07597555	root	N/A	Bacillus toyonensis	Scaffold	99.3399	0.817466	5971255	79347	72901
GCA_002557245.1	SAMN07597562	missing	N/A	Bacillus pseudomycoides	Scaffold	99.422	0	5869470	145002	111299
GCA_002557255.1	SAMN07597549	soil	N/A	Bacillus toyonensis	Scaffold	99.3399	0.377422	5567444	305020	252766
GCA_002557285.1	SAMN07597558	soil	N/A	Bacillus pseudomycoides	Scaffold	99.4253	0.775862	5534852	61317	59007
GCA_002557295.1	SAMN07597545	missing	N/A	Bacillus wiedmannii	Scaffold	99.3399	0.412541	5334297	252658	252654
GCA_002557315.1	SAMN07597542	core	N/A	Bacillus wiedmannii	Contig	99.3399	0	5493997	261311	261307
GCA_002557345.1	SAMN07597539	core	N/A	Bacillus wiedmannii	Scaffold	99.0099	0.10451	5748897	255775	240897
GCA_002557355.1	SAMN07597553	soil	N/A	Bacillus wiedmannii	Scaffold	99.3399	0.00785793	5617898	149790	148846
GCA_002557385.1	SAMN07597537	root	N/A	Bacillus pseudomycoides	Scaffold	99.422	0.0642261	5619311	122144	112964
GCA_002557395.1	SAMN07597531	soil	N/A	Bacillus pseudomycoides	Scaffold	99.422	0	5664897	37612	36908
GCA_002557405.1	SAMN07597527	soil	N/A	Bacillus wiedmannii	Scaffold	99.3399	0.660066	5529279	161161	148326
GCA_002557445.1	SAMN07597522	core	N/A	Bacillus toyonensis	Scaffold	99.3399	0.817466	5961611	153019	150225
GCA_002557465.1	SAMN07597533	leaf	N/A	Bacillus pseudomycoides	Scaffold	99.422	0.0642261	5603220	121789	121783
GCA_002557475.1	SAMN07597517	leaf	N/A	Bacillus wiedmannii	Scaffold	99.3399	0	5369054	155827	155827
GCA_002557555.1	SAMN07597509	core	N/A	Bacillus toyonensis	Scaffold	99.3399	0.563066	5855572	228867	225830
GCA_002557585.1	SAMN07597519	core	N/A	Bacillus pseudomycoides	Scaffold	99.422	0.674374	5902411	62260	61564
GCA_002557595.1	SAMN07597507	core	N/A	Bacillus wiedmannii	Scaffold	99.3399	0.330033	5618543	238458	238456
GCA_002557665.1	SAMN07597506	missing	N/A	Bacillus wiedmannii	Scaffold	99.3399	0.330033	5639125	152285	143360
GCA_002557835.1	SAMN07597626	plant	N/A	Bacillus pseudomycoides	Scaffold	99.422	0.0642261	5710664	112466	102279
GCA_002557845.1	SAMN07597630	core	N/A	Bacillus wiedmannii	Scaffold	99.3399	0	5659876	176769	134745
GCA_002557855.1	SAMN07597627	leaf	N/A	Bacillus wiedmannii	Scaffold	99.3399	0.158016	5975308	124685	123519
GCA_002557865.1	SAMN07597624	leaf	N/A	Bacillus toyonensis	Scaffold	99.3399	0.817466	5898734	143901	143895
GCA_002557925.1	SAMN07597421	core	N/A	Bacillus cereus	Scaffold	99.177	0.43012	6005644	141002	140998
GCA_002557995.1	SAMN07597405	plant	N/A	Bacillus cereus	Scaffold	99.2284	0.0843382	5708655	107141	107141
GCA_002558005.1	SAMN07597408	leaf	N/A	Bacillus sp. AFS012607	Scaffold	99.3399	0.825083	5909231	289383	228948
GCA_002558015.1	SAMN07597414	core	N/A	Bacillus thuringiensis	Scaffold	99.2574	0.220022	6467543	58306	52474
GCA_002558035.1	SAMN07597403	plant	N/A	Bacillus thuringiensis	Scaffold	99.1639	0	6075424	135384	133380
GCA_002558075.1	SAMN07597400	root	N/A	Bacillus thuringiensis	Scaffold	99.2299	0.185519	5929364	162064	162060
GCA_002558085.1	SAMN07597401	core	N/A	Bacillus cereus	Scaffold	99.177	0.35296	5982350	210769	185070
GCA_002558125.1	SAMN07597419	core	N/A	Bacillus cereus	Scaffold	99.177	0.507281	5976817	171535	171293
GCA_002558165.1	SAMN07597417	core	N/A	Bacillus cereus	Scaffold	99.177	0.0771605	5654926	209550	197942
GCA_002558195.1	SAMN07597410	plant core	N/A	Bacillus anthracis	Scaffold	99.2284	0	5173390	126748	107921
GCA_002558205.1	SAMN07597407	core	N/A	Bacillus cereus	Scaffold	98.6111	0.617284	5225847	313150	292219
GCA_002558235.1	SAMN07597402	root	N/A	Bacillus thuringiensis	Scaffold	99.2739	0.90209	6259421	160832	153138
GCA_002558245.1	SAMN07597399	plant core	N/A	Bacillus cereus	Scaffold	99.177	0.41227	5627559	305590	280892
GCA_002558275.1	SAMN07597333	soil	N/A	Bacillus cereus	Scaffold	98.1848	0.172874	5982155	130329	129986
GCA_002558285.1	SAMN07597331	core	N/A	Bacillus cereus	Scaffold	99.177	0.720165	5917042	82568	82559
GCA_002558315.1	SAMN07597328	core	N/A	Bacillus cereus	Scaffold	99.3399	0.377181	5771229	198057	179367
GCA_002558335.1	SAMN07597329	leaf	N/A	Bacillus thuringiensis	Scaffold	99.3399	0.0235738	6292044	167261	159548
GCA_002558355.1	SAMN07597326	soil	N/A	Bacillus thuringiensis	Scaffold	99.2739	0.220022	5781692	134957	123973
GCA_002558365.1	SAMN07597327	core	N/A	Bacillus cereus	Scaffold	98.8683	0.584441	5860592	79118	79116
GCA_002558375.1	SAMN07597325	leaf	N/A	Bacillus cereus	Scaffold	99.2284	0.334362	5770616	167687	135829
GCA_002558385.1	SAMN07597324	leaf	N/A	Bacillus thuringiensis	Scaffold	99.3399	0.680693	6138536	78821	76509
GCA_002558435.1	SAMN07597322	core	N/A	Bacillus cereus	Scaffold	99.1255	0.462963	5954270	153769	151049
GCA_002558445.1	SAMN07597316	soil	N/A	Bacillus cereus	Scaffold	99.2284	0.385802	5714746	312927	232756
GCA_002558465.1	SAMN07597315	core	N/A	Bacillus cereus	Scaffold	99.2284	0.964506	5746006	177456	174163
GCA_002558475.1	SAMN07597312	core	N/A	Bacillus cereus	Scaffold	98.9198	0.135779	5801206	204988	193815
GCA_002558525.1	SAMN07597306	root	N/A	Bacillus thuringiensis	Scaffold	99.3399	0.407957	6705616	66354	59308
GCA_002558545.1	SAMN07597305	leaf	N/A	Bacillus thuringiensis	Scaffold	99.2739	0.330033	5594011	247719	215950
GCA_002558555.1	SAMN07597304	plant	N/A	Bacillus thuringiensis	Scaffold	99.1639	0.330033	5925878	315851	257481
GCA_002558595.1	SAMN07597303	plant	N/A	Bacillus thuringiensis	Scaffold	99.3399	0.247525	6150353	89546	85822
GCA_002558615.1	SAMN07597298	plant	N/A	Bacillus cereus	Scaffold	99.2284	0.262021	5599458	157564	157564
GCA_002558635.1	SAMN07597296	root	N/A	Bacillus thuringiensis	Scaffold	99.3399	0.068364	5839434	177070	168102
GCA_002558645.1	SAMN07597297	plant	N/A	Bacillus cereus	Scaffold	98.9198	0.308642	6312137	53385	50417
GCA_002558665.1	SAMN07597292	core	N/A	Bacillus cereus	Scaffold	99.1512	0.834987	6151000	167445	167445
GCA_002558675.1	SAMN07597291	core	N/A	Bacillus anthracis	Scaffold	99.2284	0.164976	5656892	201036	201030
GCA_002558705.1	SAMN07597288	core	N/A	Bacillus cereus	Scaffold	99.177	0.0411523	5705132	192046	192038
GCA_002558735.1	SAMN07597286	core	N/A	Bacillus cereus	Scaffold	99.2284	0.617284	5807580	198159	198157
GCA_002558765.1	SAMN07597283	core	N/A	Bacillus cereus	Scaffold	99.0741	0.617284	5960853	106941	106937
GCA_002558795.1	SAMN07597282	plant	N/A	Bacillus thuringiensis	Scaffold	99.2299	0.294672	5664943	293257	207078
GCA_002558815.1	SAMN07597280	seed	N/A	Bacillus thuringiensis	Scaffold	99.3399	0.423542	6373109	113699	113699
GCA_002558875.1	SAMN07597277	soil	N/A	Bacillus cereus	Scaffold	99.0099	0.330033	5732373	130426	120968
GCA_002558905.1	SAMN07597270	core	N/A	Bacillus anthracis	Scaffold	99.2284	0.746632	5526457	158494	158490
GCA_002558915.1	SAMN07597271	root	N/A	Bacillus thuringiensis	Scaffold	99.1749	0.907591	6052136	176494	160368
GCA_002558955.1	SAMN07597267	plant	N/A	Bacillus cereus	Scaffold	96.8097	0.49505	4950061	239104	167783
GCA_002558975.1	SAMN07597265	soil	N/A	Bacillus cereus	Scaffold	98.6799	0.997957	5932332	140049	128380
GCA_002558985.1	SAMN07597263	plant	N/A	Bacillus cereus	Scaffold	99.177	0.800491	6036099	106391	106387
GCA_002558995.1	SAMN07597261	leaf	N/A	Bacillus thuringiensis	Scaffold	99.3399	0	5441887	210229	210227
GCA_002559035.1	SAMN07597249	leaf	N/A	Bacillus cereus	Scaffold	99.177	0	5828541	282661	282661
GCA_002559045.1	SAMN07597238	root	N/A	Bacillus cereus	Scaffold	99.0099	0.531982	5848120	80961	77637
GCA_002559055.1	SAMN07597260	core	N/A	Bacillus cereus	Scaffold	99.177	0.35296	5979459	138084	129979
GCA_002559065.1	SAMN07597253	core	N/A	Bacillus cereus	Scaffold	99.2284	0.308642	5852042	134946	134944
GCA_002559125.1	SAMN07597314	core	N/A	Bacillus cereus	Scaffold	99.177	0.0911897	6270794	191986	173196
GCA_002559135.1	SAMN07597319	core	N/A	Bacillus cereus	Scaffold	99.2739	0.165017	5621209	138438	121762
GCA_002559195.1	SAMN07597313	soil	N/A	Bacillus cereus	Scaffold	98.1848	0.172874	5953605	57655	57118
GCA_002559215.1	SAMN07597310	leaf	N/A	Bacillus cereus	Scaffold	97.3597	0.411232	5098664	136394	133238
GCA_002559225.1	SAMN07597300	core	N/A	Bacillus cereus	Scaffold	99.2284	0.308642	5473465	209729	209725
GCA_002559275.1	SAMN07597273	leaf	N/A	Bacillus cereus	Scaffold	99.177	0	5743244	508013	508007
GCA_002559295.1	SAMN07597279	leaf	N/A	Bacillus thuringiensis	Scaffold	99.3249	0.725156	6378306	242318	242316
GCA_002559355.1	SAMN07597264	leaf	N/A	Bacillus cereus	Scaffold	99.177	0.39298	6087535	331863	198734
GCA_002559365.1	SAMN07597257	plant	N/A	Bacillus cereus	Scaffold	99.2284	0.494011	6024851	42916	42496
GCA_002559375.1	SAMN07597256	plant core	N/A	Bacillus anthracis	Scaffold	99.2284	0.102881	5518723	203973	188101
GCA_002559425.1	SAMN07597254	core	N/A	Bacillus cereus	Scaffold	99.2284	0.705693	5821244	197350	197342
GCA_002559435.1	SAMN07597247	core	N/A	Bacillus cereus	Scaffold	99.177	0.507281	5959697	177217	171325
GCA_002559495.1	SAMN07597244	core	N/A	Bacillus cereus	Scaffold	99.0741	0.617284	5870610	69778	69778
GCA_002559505.1	SAMN07597243	core	N/A	Bacillus cereus	Scaffold	99.2284	0.661602	5773159	138757	138751
GCA_002559535.1	SAMN07597242	core	N/A	Bacillus thuringiensis	Scaffold	99.3399	0.825083	5932808	211230	186436
GCA_002559545.1	SAMN07597236	core	N/A	Bacillus cereus	Scaffold	99.177	0.679012	6102105	111903	104677
GCA_002559605.1	SAMN07597620	plant core	N/A	Bacillus anthracis	Scaffold	99.2284	0	5255555	164082	152448
GCA_002559645.1	SAMN07597622	leaf	N/A	Bacillus cereus	Scaffold	99.177	0.925926	6097096	95015	95015
GCA_002559665.1	SAMN07597618	core	N/A	Bacillus cereus	Scaffold	99.4253	0.646552	5471447	119614	116426
GCA_002559685.1	SAMN07597617	core	N/A	Bacillus cereus	Scaffold	99.2284	0.694444	5752518	171269	171265
GCA_002559715.1	SAMN07597616	plant core	N/A	Bacillus cereus	Scaffold	99.2284	0.385802	5726017	272839	272839
GCA_002559735.1	SAMN07597611	core	N/A	Bacillus cereus	Scaffold	99.177	0.679012	6120628	164381	124923
GCA_002559755.1	SAMN07597608	plant core	N/A	Bacillus anthracis	Scaffold	99.2233	0	5260327	169887	157530
GCA_002559765.1	SAMN07597615	core	N/A	Bacillus cereus	Scaffold	99.177	0.488683	5939218	218293	218285
GCA_002559785.1	SAMN07597603	core	N/A	Bacillus anthracis	Scaffold	99.2284	0.411523	5933195	105843	94985
GCA_002559825.1	SAMN07597601	leaf	N/A	Bacillus thuringiensis	Scaffold	99.1199	0.0173702	6101693	166410	166410
GCA_002559855.1	SAMN07597600	core	N/A	Bacillus thuringiensis	Scaffold	98.8999	0.165017	5907020	135360	128012
GCA_002559865.1	SAMN07597597	soil	N/A	Bacillus cereus	Scaffold	99.0099	0.508408	5530154	161846	158566
GCA_002559875.1	SAMN07597598	soil	N/A	Bacillus thuringiensis	Scaffold	99.3399	0.0825083	6233011	118989	118987
GCA_002559915.1	SAMN07597595	core	N/A	Bacillus cereus	Scaffold	99.2284	0.964506	5693789	197953	162716
GCA_002559935.1	SAMN07597590	soil	N/A	Bacillus cereus	Scaffold	99.3399	0	5177916	563493	563481
GCA_002559945.1	SAMN07597592	root	N/A	Bacillus cereus	Scaffold	99.177	0.617284	6122598	79419	79415
GCA_002559955.1	SAMN07597588	missing	N/A	Bacillus thuringiensis	Scaffold	99.2928	0.220022	6196723	18393	18268
GCA_002560035.1	SAMN07597580	core	N/A	Bacillus cereus	Scaffold	99.2284	0.308642	5885824	286681	286669
GCA_002560055.1	SAMN07597579	soil	N/A	Bacillus thuringiensis	Scaffold	99.2739	0.654565	5995797	110173	106640
GCA_002560075.1	SAMN07597578	core	N/A	Bacillus cereus	Scaffold	99.177	0.617284	6046737	168331	156357
GCA_002560095.1	SAMN07597577	missing	N/A	Bacillus cereus	Scaffold	99.177	0.925926	5809866	29843	29841
GCA_002560105.1	SAMN07597576	leaf	N/A	Bacillus cereus	Scaffold	99.2284	0.661602	5998491	203899	203889
GCA_002560115.1	SAMN07597575	core	N/A	Bacillus cereus	Scaffold	99.2284	0.507281	5376444	238786	238782
GCA_002560145.1	SAMN07597573	root	N/A	Bacillus cereus	Scaffold	99.3399	0.540625	5978089	194129	194129
GCA_002560175.1	SAMN07597572	core	N/A	Bacillus cereus	Scaffold	99.2284	0	5991422	179843	179839
GCA_002560185.1	SAMN07597571	core	N/A	Bacillus anthracis	Scaffold	98.9198	0.617284	5339997	202080	202076
GCA_002560215.1	SAMN07597570	plant core	N/A	Bacillus cereus	Scaffold	99.1489	0	5719021	332178	305918
GCA_002560255.1	SAMN07597567	core	N/A	Bacillus cereus	Scaffold	99.2284	0.661602	5963808	174386	163152
GCA_002560265.1	SAMN07597566	soil	N/A	Bacillus cereus	Scaffold	99.177	0.200617	6051916	179897	165565
GCA_002560295.1	SAMN07597564	soil	N/A	Bacillus cereus	Scaffold	99.177	0.925926	5856760	96846	96846
GCA_002560305.1	SAMN07597565	plant core	N/A	Bacillus thuringiensis	Scaffold	99.0099	0.510051	5737245	208542	202529
GCA_002560325.1	SAMN07597560	soil	N/A	Bacillus cereus	Scaffold	99.3399	0	5183233	325203	325193
GCA_002560335.1	SAMN07597559	plant core	N/A	Bacillus thuringiensis	Scaffold	99.2739	0.264026	5877435	114553	105168
GCA_002560375.1	SAMN07597557	plant core	N/A	Bacillus cereus	Scaffold	97.7298	0.838441	5705213	100880	93986
GCA_002560385.1	SAMN07597554	core	N/A	Bacillus cereus	Scaffold	98.8683	0.0771605	5999580	197415	197411
GCA_002560395.1	SAMN07597552	plant core	N/A	Bacillus cereus	Scaffold	99.2284	0.308642	5688348	340039	292493
GCA_002560415.1	SAMN07597551	soil	N/A	Bacillus cereus	Scaffold	99.2284	0.494011	6027484	42233	42233
GCA_002560455.1	SAMN07597550	plant core	N/A	Bacillus thuringiensis	Scaffold	99.2739	0.165017	5565061	347318	347306
GCA_002560465.1	SAMN07597548	core	N/A	Bacillus thuringiensis	Scaffold	99.3399	0.192519	6166584	125015	111179
GCA_002560475.1	SAMN07597547	root	N/A	Bacillus cereus	Scaffold	99.3399	0.0235738	5820591	99849	99172
GCA_002560515.1	SAMN07597544	core	N/A	Bacillus thuringiensis	Scaffold	99.3399	0.825083	6214964	242581	242579
GCA_002560525.1	SAMN07597546	core	N/A	Bacillus cereus	Scaffold	99.177	0.720165	5829260	109072	93561
GCA_002560535.1	SAMN07597543	core	N/A	Bacillus anthracis	Scaffold	98.9198	0.308642	5300675	259774	230508
GCA_002560575.1	SAMN07597541	leaf	N/A	Bacillus sp. AFS023182	Scaffold	99.4253	0.159642	5262581	108397	103853
GCA_002560605.1	SAMN07597540	leaf	N/A	Bacillus thuringiensis	Scaffold	99.1749	0.907591	6093134	80543	76431
GCA_002560615.1	SAMN07597536	plant core	N/A	Bacillus cereus	Scaffold	98.6799	0.649065	6354929	140450	140448
GCA_002560645.1	SAMN07597535	leaf	N/A	Bacillus thuringiensis	Contig	99.3399	0.0825083	6211040	109497	109497
GCA_002560675.1	SAMN07597534	core	N/A	Bacillus anthracis	Scaffold	98.9198	0.514403	5261128	255985	188623
GCA_002560715.1	SAMN07597529	core	N/A	Bacillus cereus	Scaffold	99.177	0.308642	5849610	116846	107986
GCA_002560735.1	SAMN07597528	plant core	N/A	Bacillus cereus	Scaffold	99.3399	0.445545	5772123	158739	143447
GCA_002560775.1	SAMN07597526	soil	N/A	Bacillus cereus	Scaffold	99.0099	0.673424	5558389	270102	238236
GCA_002560795.1	SAMN07597525	missing	N/A	Bacillus cereus	Scaffold	99.0099	0.605322	5823358	45525	45019
GCA_002560805.1	SAMN07597521	soil	N/A	Bacillus thuringiensis	Scaffold	99.2739	0.264026	5790720	161801	154289
GCA_002560815.1	SAMN07597520	root	N/A	Bacillus thuringiensis	Scaffold	99.3399	0.825083	5868172	181881	165524
GCA_002560855.1	SAMN07597516	core	N/A	Bacillus thuringiensis	Scaffold	99.3399	0.440044	6022066	148194	100921
GCA_002560875.1	SAMN07597497	core	N/A	Bacillus thuringiensis	Scaffold	99.3399	0.825083	5895589	211206	186803
GCA_002560885.1	SAMN07597494	core	N/A	Bacillus thuringiensis	Scaffold	99.3399	0.330033	5865590	118188	110334
GCA_002560915.1	SAMN07597491	missing	N/A	Bacillus cereus	Scaffold	99.177	0.925926	6191539	24885	24677
GCA_002560925.1	SAMN07597486	soil	N/A	Bacillus thuringiensis	Scaffold	99.2739	0.264026	5822467	198000	197991
GCA_002560945.1	SAMN07597485	soil	N/A	Bacillus cereus	Scaffold	98.0198	0.172874	5860820	63504	57067
GCA_002560955.1	SAMN07597484	core	N/A	Bacillus cereus	Scaffold	99.2284	0	5904115	205216	205210
GCA_002560985.1	SAMN07597482	soil	N/A	Bacillus sp. AFS018417	Scaffold	99.4253	0.359195	4652556	110712	110710
GCA_002561035.1	SAMN07597477	core	N/A	Bacillus cereus	Scaffold	99.2284	0.385802	5745930	199833	199833
GCA_002561045.1	SAMN07597475	grainbin dust	N/A	Bacillus thuringiensis	Scaffold	99.3399	0.973597	6018851	175173	175169
GCA_002561055.1	SAMN07597476	plant core	N/A	Bacillus anthracis	Scaffold	99.2284	0	5155840	291806	291793
GCA_002561095.1	SAMN07597474	soil	N/A	Bacillus cereus	Scaffold	99.177	0.661602	5954170	245432	218613
GCA_002561115.1	SAMN07597472	plant core	N/A	Bacillus cereus	Scaffold	99.2284	0.35296	5858068	203570	184416
GCA_002561135.1	SAMN07597470	core	N/A	Bacillus cereus	Scaffold	99.177	0.740741	6213017	110917	110915
GCA_002561175.1	SAMN07597466	missing	N/A	Bacillus thuringiensis	Scaffold	99.1749	0.907591	6043272	173987	170224
GCA_002561205.1	SAMN07597461	core	N/A	Bacillus cereus	Scaffold	99.177	0	6074493	188341	174110
GCA_002561235.1	SAMN07597460	root	N/A	Bacillus cereus	Scaffold	99.0099	0.714679	5569893	270009	270003
GCA_002561255.1	SAMN07597457	core	N/A	Bacillus cereus	Scaffold	99.177	0.462963	5767061	216560	216554
GCA_002561265.1	SAMN07597455	plant core	N/A	Bacillus cereus	Scaffold	98.9949	0.593274	5831025	129341	108751
GCA_002561275.1	SAMN07597454	plant core	N/A	Bacillus thuringiensis	Scaffold	99.2299	0	5402158	324358	303680
GCA_002561295.1	SAMN07597453	plant core	N/A	Bacillus cereus	Scaffold	99.4253	0.574713	4796567	151675	148924
GCA_002561355.1	SAMN07597449	missing	N/A	Bacillus cereus	Scaffold	99.2284	0.494011	6002805	40120	39590
GCA_002561375.1	SAMN07597450	leaf	N/A	Bacillus thuringiensis	Scaffold	99.3399	0.825083	5853046	115667	97723
GCA_002561385.1	SAMN07597446	core	N/A	Bacillus cereus	Scaffold	99.0741	0.154321	5787630	164883	160549
GCA_002561395.1	SAMN07597445	soil	N/A	Bacillus anthracis	Scaffold	99.2284	0.293522	5527081	207551	177300
GCA_002561435.1	SAMN07597443	tree leaf	N/A	Bacillus sp. AFS015896	Scaffold	97.3597	0.411232	5010794	67325	67315
GCA_002561475.1	SAMN07597440	soil	N/A	Bacillus thuringiensis	Scaffold	99.3399	0	6072917	78038	76212
GCA_002561555.1	SAMN07597436	plant	N/A	Bacillus anthracis	Scaffold	99.2284	0.262657	5549660	203846	202970
GCA_002561565.1	SAMN07597428	soil	N/A	Bacillus cereus	Scaffold	99.3399	0	5185484	325404	325394
GCA_002561575.1	SAMN07597429	plant core	N/A	Bacillus cereus	Scaffold	99.2284	0.154321	5779325	257558	234769
GCA_002561585.1	SAMN07597423	root	N/A	Bacillus thuringiensis	Scaffold	99.3399	0.440044	5936084	115406	103438
GCA_002561635.1	SAMN07597422	core	N/A	Bacillus cereus	Scaffold	99.2284	0.462963	5809111	259951	259949
GCA_002561645.1	SAMN07597397	core	N/A	Bacillus thuringiensis	Scaffold	99.3399	0.120505	6000010	167112	167110
GCA_002561665.1	SAMN07597388	root	N/A	Bacillus thuringiensis	Scaffold	99.3399	0.907543	6465077	118888	118886
GCA_002561715.1	SAMN07597387	plant	N/A	Bacillus cereus	Scaffold	99.2284	0.412992	5938848	37381	37379
GCA_002561735.1	SAMN07597384	leaf	N/A	Bacillus thuringiensis	Scaffold	99.3399	0.275896	5969309	192193	164460
GCA_002561745.1	SAMN07597496	core	N/A	Bacillus cereus	Scaffold	99.177	0.308642	5883385	238229	219870
GCA_002561795.1	SAMN07597495	plant core	N/A	Bacillus thuringiensis	Scaffold	99.2299	0.212406	5458035	148491	141232
GCA_002561805.1	SAMN07597487	core	N/A	Bacillus cereus	Scaffold	98.8683	0.198639	5524217	200463	166196
GCA_002561825.1	SAMN07597478	plant core	N/A	Bacillus thuringiensis	Scaffold	98.9439	0.123762	5935112	58034	58030
GCA_002561845.1	SAMN07597468	core	N/A	Bacillus anthracis	Scaffold	99.2284	0.879941	5640508	216495	209992
GCA_002561885.1	SAMN07597456	core	N/A	Bacillus cereus	Scaffold	99.2284	0.767422	5822599	59858	55081
GCA_002561915.1	SAMN07597451	soil	N/A	Bacillus cereus	Scaffold	99.0099	0.673424	5751000	159910	159910
GCA_002561925.1	SAMN07597444	core	N/A	Bacillus cereus	Scaffold	98.5597	0.163323	6383421	123914	121458
GCA_002561965.1	SAMN07597438	plant core	N/A	Bacillus cereus	Scaffold	99.177	0.176367	5935684	297592	297588
GCA_002561985.1	SAMN07597434	core	N/A	Bacillus cereus	Scaffold	99.3399	0.113154	5918341	155220	155218
GCA_002562015.1	SAMN07597427	core	N/A	Bacillus cereus	Scaffold	99.2284	0.661602	5882135	210995	209616
GCA_002562035.1	SAMN07597424	core	N/A	Bacillus thuringiensis	Scaffold	99.2739	0.437294	5828945	50838	50838
GCA_002562055.1	SAMN07597394	plant core	N/A	Bacillus thuringiensis	Scaffold	99.2739	0.715072	5660994	127833	127833
GCA_002562085.1	SAMN07597391	core	N/A	Bacillus cereus	Scaffold	99.177	0.720165	6003279	88697	87144
GCA_002562115.1	SAMN07597381	soil	N/A	Bacillus cereus	Scaffold	96.6997	0.811331	5093814	201479	149154
GCA_002562125.1	SAMN07597385	soil	N/A	Bacillus cereus	Scaffold	99.177	0.290497	6011774	271871	210478
GCA_002562145.1	SAMN07597380	soil	N/A	Bacillus cereus	Scaffold	99.0099	0.777935	5480275	196145	196139
GCA_002562165.1	SAMN07597379	core	N/A	Bacillus cereus	Scaffold	99.177	0.0843382	6127803	201057	201057
GCA_002562205.1	SAMN07597373	soil	N/A	Bacillus thuringiensis	Scaffold	99.3399	0	5824770	228444	228431
GCA_002562215.1	SAMN07597374	plant core	N/A	Bacillus cereus	Scaffold	99.2284	0.00717772	5262315	194917	194913
GCA_002562255.1	SAMN07597372	soil	N/A	Bacillus cereus	Scaffold	99.3399	0.528053	5736573	46237	45527
GCA_002562265.1	SAMN07597371	soil	N/A	Bacillus cereus	Scaffold	99.2284	0	5895485	203558	203552
GCA_002562285.1	SAMN07597370	core	N/A	Bacillus cereus	Scaffold	99.1255	0	5628667	327910	327908
GCA_002562295.1	SAMN07597368	tree leaf	N/A	Bacillus thuringiensis	Scaffold	99.2299	0	5785051	368016	368006
GCA_002562335.1	SAMN07597366	core	N/A	Bacillus cereus	Scaffold	99.177	0.617284	6007860	110416	104458
GCA_002562345.1	SAMN07597364	root	N/A	Bacillus cereus	Scaffold	99.177	0	6017920	210368	210364
GCA_002562355.1	SAMN07597360	plant core	N/A	Bacillus cereus	Scaffold	99.3399	0.335534	5652794	101734	99199
GCA_002562365.1	SAMN07597361	core	N/A	Bacillus cereus	Scaffold	99.2284	0.514403	6063551	149914	148701
GCA_002562415.1	SAMN07597359	tree leaf	N/A	Bacillus thuringiensis	Scaffold	98.9439	0.180018	5705198	328081	328074
GCA_002562425.1	SAMN07597358	core	N/A	Bacillus thuringiensis	Scaffold	99.2299	0.412886	5913212	89967	81870
GCA_002562465.1	SAMN07597355	soil	N/A	Bacillus cereus	Scaffold	98.1848	0.180732	5932594	181804	181785
GCA_002562495.1	SAMN07597354	core	N/A	Bacillus cereus	Scaffold	99.1255	0.385802	5662421	170372	170366
GCA_002562505.1	SAMN07597353	core	N/A	Bacillus cereus	Scaffold	99.177	0.0617284	6248801	240088	216193
GCA_002562555.1	SAMN07597348	core	N/A	Bacillus cereus	Scaffold	99.2284	0.308642	5777085	223014	197874
GCA_002562575.1	SAMN07597346	soil	N/A	Bacillus cereus	Scaffold	98.9198	0.0597871	5721126	381237	381233
GCA_002562595.1	SAMN07597344	missing	N/A	Bacillus cereus	Scaffold	99.177	0	6000781	29858	28745
GCA_002562625.1	SAMN07597343	core	N/A	Bacillus cereus	Scaffold	99.3399	0.113154	5815957	190561	134709
GCA_002562645.1	SAMN07597341	core	N/A	Bacillus cereus	Scaffold	98.1848	0.667924	5895777	93250	93250
GCA_002562665.1	SAMN07597340	core	N/A	Bacillus thuringiensis	Scaffold	99.1749	0.891089	6073469	158337	158335
GCA_002562715.1	SAMN07597338	core	N/A	Bacillus cereus	Scaffold	99.2284	0.352734	6069811	78939	69803
GCA_002562725.1	SAMN07597337	core	N/A	Bacillus cereus	Scaffold	99.2284	0.661602	5881131	197716	197712
GCA_002562735.1	SAMN07597336	soil	N/A	Bacillus cereus	Scaffold	99.177	0.507281	5935498	227988	197099
GCA_002562775.1	SAMN07597335	soil	N/A	Bacillus cereus	Scaffold	96.9817	0.721947	4903427	71818	68989
GCA_002562795.1	SAMN07597334	soil	N/A	Bacillus cereus	Scaffold	98.0198	0.172874	6009860	167918	167916
GCA_002562915.1	SAMN07597632	leaf	N/A	Bacillus thuringiensis	Scaffold	99.3399	0	5915657	194256	194252
GCA_002562925.1	SAMN07597633	core	N/A	Bacillus cereus	Scaffold	99.177	0.102881	6123267	206444	206436
GCA_002562955.1	SAMN07597628	missing	N/A	Bacillus cereus	Scaffold	99.177	0.0411523	5640727	228139	214475
GCA_002562975.1	SAMN07597631	core	N/A	Bacillus thuringiensis	Scaffold	99.3399	0.825083	5936057	186586	186582
GCA_002562985.1	SAMN07597629	core	N/A	Bacillus cereus	Scaffold	99.2284	0.659906	6031429	34504	34063
GCA_002563005.1	SAMN07597625	soil	N/A	Bacillus cereus	Scaffold	99.3399	0.616062	5835784	131487	131485
GCA_002563025.1	SAMN07597523	core	N/A	Bacillus cereus	Scaffold	99.2284	0.494011	6007829	37396	36727
GCA_002563045.1	SAMN07597518	leaf	N/A	Bacillus thuringiensis	Scaffold	99.3399	0.825083	5898871	140268	130590
GCA_002563075.1	SAMN07597513	core	N/A	Bacillus cereus	Scaffold	99.177	0	5496792	257228	237749
GCA_002563095.1	SAMN07597511	plant core	N/A	Bacillus cereus	Scaffold	99.2284	0.308642	5072563	256176	187873
GCA_002563115.1	SAMN07597510	core	N/A	Bacillus anthracis	Scaffold	99.2284	0.591876	5676206	175830	173445
GCA_002563125.1	SAMN07597508	core	N/A	Bacillus cereus	Scaffold	99.2284	0.655864	5709259	286439	249916
GCA_002563145.1	SAMN07597505	root	N/A	Bacillus thuringiensis	Scaffold	99.3399	0	6178940	89607	84644
GCA_002563165.1	SAMN07597514	core	N/A	Bacillus thuringiensis	Scaffold	99.0649	0.49505	5812815	186072	186068
GCA_002563195.1	SAMN07597503	core	N/A	Bacillus cereus	Scaffold	98.6799	0.942951	5841244	153921	147936
GCA_002563205.1	SAMN07597504	soil	N/A	Bacillus thuringiensis	Scaffold	99.3399	0	6215531	47866	47866
GCA_002563235.1	SAMN07597502	root	N/A	Bacillus cereus	Scaffold	99.177	0.925926	5833255	84605	84597
GCA_002563275.1	SAMN07597499	root	N/A	Bacillus thuringiensis	Scaffold	99.3399	0.0825083	6225824	82710	82708
GCA_002563635.1	SAMN04487878	N/A	36.8100 N 121.7900 W	Bacillus sp. es.036	Contig	100	0.551876	4342857	3645868	3645868
GCA_002564205.1	SAMN02744762	N/A	not collected	Bacillus sp. YF23	Contig	98.6799	0.330033	5820595	2075788	2075788
GCA_002564325.1	SAMN06718839	N/A	unknown	Bacillus sp. CX-1	Contig	98.9627	0	4600757	171377	171377
GCA_002564355.1	SAMN07598573	soil	N/A	Bacillus cereus	Scaffold	99.177	0.507281	5958249	262276	245470
GCA_002564375.1	SAMN07598564	core	N/A	Bacillus cereus	Scaffold	99.177	0	6067758	198481	198481
GCA_002564405.1	SAMN07598575	soil	N/A	Bacillus thuringiensis	Scaffold	99.1639	0.657791	5958485	159111	153426
GCA_002564415.1	SAMN07598570	core	N/A	Bacillus cereus	Scaffold	98.3498	0.83294	5868157	240571	212456
GCA_002564425.1	SAMN07598567	core	N/A	Bacillus cereus	Scaffold	98.8683	0.0771605	5934210	223036	223030
GCA_002564505.1	SAMN07598566	soil	N/A	Bacillus thuringiensis	Scaffold	99.3399	0.220022	6462279	83835	71676
GCA_002564545.1	SAMN07598560	plant core	N/A	Bacillus thuringiensis	Scaffold	99.2299	0.0412541	5457801	559628	553254
GCA_002564555.1	SAMN07598561	soil	N/A	Bacillus cereus	Scaffold	97.0297	0.330033	4839723	162248	162246
GCA_002564585.1	SAMN07598562	core	N/A	Bacillus cereus	Scaffold	99.177	0.713042	6076989	184806	146337
GCA_002564605.1	SAMN07598548	soil	N/A	Bacillus cereus	Scaffold	99.177	0	5918891	328668	328668
GCA_002564625.1	SAMN07598542	core	N/A	Bacillus cereus	Scaffold	99.2284	0.661602	5927275	203601	170422
GCA_002564645.1	SAMN07598540	plant core	N/A	Bacillus thuringiensis	Scaffold	99.2739	0.220022	5890098	136157	125267
GCA_002564655.1	SAMN07598525	plant	N/A	Bacillus cereus	Scaffold	98.6799	0.997957	5871145	184858	182987
GCA_002564695.1	SAMN07598518	root	N/A	Bacillus cereus	Scaffold	99.177	0.308642	6153896	167894	167884
GCA_002564775.1	SAMN07598497	core	N/A	Bacillus cereus	Scaffold	99.177	0	5843604	369490	307444
GCA_002564805.1	SAMN07598492	core	N/A	Bacillus cereus	Scaffold	99.177	0.102881	6108718	204603	204588
GCA_002564815.1	SAMN07598491	plant core	N/A	Bacillus cereus	Scaffold	99.3399	0.921735	5798897	136509	136505
GCA_002564835.1	SAMN07598482	missing	N/A	Bacillus cereus	Scaffold	99.177	0.411523	6077879	147189	147185
GCA_002564865.1	SAMN07598476	core	N/A	Bacillus cereus	Scaffold	99.177	0.0771605	5908378	271925	271923
GCA_002564895.1	SAMN07598459	core	N/A	Bacillus anthracis	Scaffold	99.2284	0.257202	5529343	99882	99882
GCA_002564915.1	SAMN07598457	plant core	N/A	Bacillus cereus	Scaffold	98.1848	0.337891	5898114	134030	134022
GCA_002564945.1	SAMN07598450	plant core	N/A	Bacillus cereus	Scaffold	98.0598	0.975955	5662293	125201	118803
GCA_002564955.1	SAMN07598558	soil	N/A	Bacillus thuringiensis	Scaffold	99.2739	0.264026	5753778	127933	104635
GCA_002564965.1	SAMN07598453	core	N/A	Bacillus cereus	Scaffold	98.3498	0.83294	5889898	117099	117095
GCA_002565005.1	SAMN07598445	core	N/A	Bacillus cereus	Scaffold	99.177	0.507281	5892261	203320	203310
GCA_002565025.1	SAMN07598442	root	N/A	Bacillus cereus	Scaffold	99.177	0.925926	5953061	143770	142988
GCA_002565035.1	SAMN07598438	soil	N/A	Bacillus cereus	Scaffold	99.67	0.418042	5649939	189733	189729
GCA_002565055.1	SAMN07598426	root	N/A	Bacillus cereus	Scaffold	99.2284	0.0900206	5587438	136645	136641
GCA_002565085.1	SAMN07598425	tree leaf	N/A	Bacillus thuringiensis	Scaffold	99.3399	0.451045	5607914	163115	141400
GCA_002565105.1	SAMN07598424	plant core	N/A	Bacillus thuringiensis	Scaffold	99.2739	0.372662	6115769	115974	115972
GCA_002565115.1	SAMN07598423	core	N/A	Bacillus cereus	Scaffold	99.177	0	5889787	351470	351468
GCA_002565175.1	SAMN07598406	core	N/A	Bacillus cereus	Scaffold	99.177	0	5760506	137472	137470
GCA_002565225.1	SAMN07598563	plant	N/A	Bacillus cereus	Scaffold	98.9198	0.347222	5698693	32193	32193
GCA_002565235.1	SAMN07598553	plant	N/A	Bacillus cereus	Scaffold	99.3399	0.418042	5748511	144835	144835
GCA_002565245.1	SAMN07598547	plant core	N/A	Bacillus cereus	Scaffold	99.046	0.970244	5802422	419008	276472
GCA_002565265.1	SAMN07598544	missing	N/A	Bacillus thuringiensis	Scaffold	99.1749	0.825083	5950067	199793	155063
GCA_002565305.1	SAMN07598538	core	N/A	Bacillus cereus	Scaffold	99.177	0.0171468	5867109	222123	209444
GCA_002565315.1	SAMN07598537	soil	N/A	Bacillus cereus	Scaffold	99.2284	0.308642	5769583	410416	197227
GCA_002565345.1	SAMN07598532	soil	N/A	Bacillus cereus	Scaffold	98.3498	0.667924	5860750	167606	126973
GCA_002565385.1	SAMN07598528	core	N/A	Bacillus thuringiensis	Contig	99.3399	0.182387	6010835	159115	159115
GCA_002565405.1	SAMN07598527	soil	N/A	Bacillus cereus	Scaffold	99.177	0	5920287	355148	355140
GCA_002565425.1	SAMN07598513	soil	N/A	Bacillus cereus	Scaffold	98.0198	0.172874	5998020	36383	35947
GCA_002565435.1	SAMN07598511	plant core	N/A	Bacillus thuringiensis	Scaffold	99.2299	0	5691959	331813	256025
GCA_002565465.1	SAMN07598506	core	N/A	Bacillus cereus	Scaffold	99.1489	0	5856091	304537	304537
GCA_002565505.1	SAMN07598503	leaf	N/A	Bacillus cereus	Scaffold	99.177	0.308642	5767281	209797	209793
GCA_002565525.1	SAMN07598498	plant core	N/A	Bacillus cereus	Scaffold	99.2284	0	5540491	259595	259589
GCA_002565565.1	SAMN07598488	core	N/A	Bacillus cereus	Scaffold	99.177	0.462963	5805825	180987	175009
GCA_002565575.1	SAMN07598485	plant core	N/A	Bacillus cereus	Scaffold	99.177	0.198639	5438059	271216	263982
GCA_002565605.1	SAMN07598475	plant core	N/A	Bacillus cereus	Scaffold	99.3399	0.533553	5843836	295977	295969
GCA_002565615.1	SAMN07598472	core	N/A	Bacillus cereus	Scaffold	99.2284	0.507281	5871071	184640	170145
GCA_002565645.1	SAMN07598471	core	N/A	Bacillus cereus	Scaffold	99.2284	0.462963	5863399	295077	295077
GCA_002565655.1	SAMN07598469	core	N/A	Bacillus cereus	Scaffold	99.2284	0.308642	5886553	188912	188912
GCA_002565685.1	SAMN07598462	soil	N/A	Bacillus cereus	Scaffold	99.177	0.308642	5748892	193561	193555
GCA_002565695.1	SAMN07598455	plant core	N/A	Bacillus cereus	Scaffold	98.6649	0.585416	5839159	216766	216762
GCA_002565725.1	SAMN07598454	excrement	N/A	Bacillus cereus	Scaffold	99.2284	0.737311	5829655	148256	131712
GCA_002565735.1	SAMN07598451	core	N/A	Bacillus cereus	Scaffold	99.177	0.507281	5935073	230959	215635
GCA_002565765.1	SAMN07598437	root	N/A	Bacillus cereus	Scaffold	99.3399	0.432186	5955484	242576	181115
GCA_002565795.1	SAMN07598430	soil	N/A	Bacillus cereus	Scaffold	99.177	0	5908952	64874	64874
GCA_002565845.1	SAMN07598422	plant core	N/A	Bacillus thuringiensis	Scaffold	99.2299	0	5392955	370499	239297
GCA_002565865.1	SAMN07598421	soil	N/A	Bacillus cereus	Scaffold	98.8683	0.462963	5739226	326895	326891
GCA_002565885.1	SAMN07598420	soil	N/A	Bacillus cereus	Scaffold	99.2284	0.308642	5862557	171230	164805
GCA_002565895.1	SAMN07598419	soil	N/A	Bacillus cereus	Scaffold	99.0099	0.783828	5594157	265890	260205
GCA_002565905.1	SAMN07598415	grainbin dust	N/A	Bacillus thuringiensis	Scaffold	99.2739	0	5962385	110029	83757
GCA_002565945.1	SAMN07598409	insect	N/A	Bacillus thuringiensis	Scaffold	99.2739	0.84571	6018101	149249	149249
GCA_002565965.1	SAMN07598557	soil	N/A	Bacillus cereus	Scaffold	99.0099	0.673424	5540593	195960	195956
GCA_002566005.1	SAMN07598555	core	N/A	Bacillus cereus	Scaffold	99.177	0.617284	5795540	116399	114980
GCA_002566045.1	SAMN07598550	plant core	N/A	Bacillus cereus	Scaffold	99.2284	0.308642	5695936	238303	217277
GCA_002566085.1	SAMN07598536	core	N/A	Bacillus anthracis	Scaffold	99.2284	0.110058	5738003	132672	132670
GCA_002566105.1	SAMN07598541	soil	N/A	Bacillus cereus	Scaffold	99.0099	0.673424	5518257	184840	174440
GCA_002566145.1	SAMN07598531	plant core	N/A	Bacillus thuringiensis	Scaffold	99.2739	0.220022	5706228	143225	143223
GCA_002566185.1	SAMN07598523	core	N/A	Bacillus cereus	Scaffold	99.2284	0.694444	5750209	209361	193051
GCA_002566205.1	SAMN07598521	core	N/A	Bacillus cereus	Scaffold	99.2284	0.815923	5865320	204721	204721
GCA_002566215.1	SAMN07598516	soil	N/A	Bacillus cereus	Scaffold	98.1481	0.996322	6174339	35106	34778
GCA_002566225.1	SAMN07598509	plant core	N/A	Bacillus cereus	Scaffold	99.2284	0.964506	5724095	191910	191908
GCA_002566255.1	SAMN07598507	core	N/A	Bacillus cereus	Scaffold	99.2299	0.0235738	5824281	201652	201650
GCA_002566295.1	SAMN07598502	plant core	N/A	Bacillus thuringiensis	Scaffold	99.2739	0.345035	5688694	322703	219662
GCA_002566325.1	SAMN07598496	leaf	N/A	Bacillus thuringiensis	Scaffold	99.3399	0.0935094	5930923	208831	208825
GCA_002566355.1	SAMN07598493	core	N/A	Bacillus thuringiensis	Scaffold	99.0099	0.247525	6171635	160440	160438
GCA_002566365.1	SAMN07598490	core	N/A	Bacillus cereus	Scaffold	99.2284	0.308642	6104187	195859	188600
GCA_002566395.1	SAMN07598489	plant	N/A	Bacillus thuringiensis	Scaffold	99.2739	0.888089	5771649	132420	132414
GCA_002566425.1	SAMN07598484	leaf	N/A	Bacillus anthracis	Scaffold	99.0099	0.0205021	5915630	50579	50579
GCA_002566455.1	SAMN07598467	core	N/A	Bacillus cereus	Scaffold	99.2284	0.31582	5687383	236648	236644
GCA_002566485.1	SAMN07598458	plant core	N/A	Bacillus thuringiensis	Scaffold	99.2299	0.212406	5501366	262159	262151
GCA_002566525.1	SAMN07598460	plant	N/A	Bacillus cereus	Scaffold	99.3399	0.583058	5771552	173568	168757
GCA_002566535.1	SAMN07598456	leaf	N/A	Bacillus cereus	Scaffold	99.3399	0.465189	5759538	156643	156643
GCA_002566545.1	SAMN07598447	plant	N/A	Bacillus thuringiensis	Scaffold	98.5149	0.382288	5776026	15482	15480
GCA_002566555.1	SAMN07598439	root	N/A	Bacillus thuringiensis	Scaffold	99.3399	0.0990099	6304386	121434	101410
GCA_002566595.1	SAMN07598432	plant core	N/A	Bacillus cereus	Scaffold	99.3399	0.445545	6092162	252778	235316
GCA_002566605.1	SAMN07598429	leaf	N/A	Bacillus cereus	Contig	99.177	0.279657	5793240	169199	169193
GCA_002566645.1	SAMN07598416	leaf	N/A	Bacillus thuringiensis	Scaffold	99.3399	0.891089	6107005	174161	174161
GCA_002566665.1	SAMN07598414	core	N/A	Bacillus cereus	Scaffold	99.2284	0.738762	5867466	186837	186835
GCA_002566675.1	SAMN07598410	core	N/A	Bacillus cereus	Contig	99.1489	0.308642	5964597	153016	153010
GCA_002566705.1	SAMN07598398	core	N/A	Bacillus cereus	Scaffold	99.177	0.0617284	5915315	237265	223084
GCA_002566725.1	SAMN07598397	core	N/A	Bacillus cereus	Scaffold	98.9198	0.874486	5939123	206332	206324
GCA_002566775.1	SAMN07598395	core	N/A	Bacillus cereus	Scaffold	99.2284	0.308642	5681635	209550	209546
GCA_002566795.1	SAMN07598394	core	N/A	Bacillus cereus	Scaffold	98.8683	0.584441	5714156	132131	119018
GCA_002566825.1	SAMN07598391	plant core	N/A	Bacillus cereus	Scaffold	99.3399	0.528053	5647034	114521	107633
GCA_002566845.1	SAMN07598388	tree leaf	N/A	Bacillus cereus	Scaffold	99.4253	0.862069	4789675	105380	105380
GCA_002566855.1	SAMN07598389	core	N/A	Bacillus cereus	Scaffold	99.177	0.584441	5958823	215643	184578
GCA_002566885.1	SAMN07598387	core	N/A	Bacillus cereus	Scaffold	98.8683	0.720165	5984321	52992	47178
GCA_002566895.1	SAMN07598381	core	N/A	Bacillus cereus	Scaffold	99.2284	0.0771605	5758967	200819	197220
GCA_002566925.1	SAMN07598380	core	N/A	Bacillus cereus	Contig	99.1489	0.0771605	6307854	176648	176642
GCA_002566935.1	SAMN07598378	leaf	N/A	Bacillus thuringiensis	Scaffold	99.3399	0.275896	6065795	161404	152569
GCA_002567015.1	SAMN07598374	core	N/A	Bacillus cereus	Scaffold	99.2284	0.694444	5684105	208036	208032
GCA_002567055.1	SAMN07598371	core	N/A	Bacillus anthracis	Contig	99.2284	0.262657	5551151	321348	321342
GCA_002567065.1	SAMN07598367	leaf	N/A	Bacillus cereus	Scaffold	99.0226	0.334362	6043045	48308	42548
GCA_002567125.1	SAMN07598364	soil	N/A	Bacillus cereus	Scaffold	98.0198	0.180732	6048333	141156	141152
GCA_002567135.1	SAMN07598362	core	N/A	Bacillus cereus	Scaffold	99.3399	0.814474	6079989	194121	194119
GCA_002567145.1	SAMN07598359	soil	N/A	Bacillus cereus	Scaffold	99.2284	0.815923	5744381	103558	91401
GCA_002567185.1	SAMN07598358	plant	N/A	Bacillus cereus	Scaffold	96.9573	0.502907	4930238	59648	51262
GCA_002567205.1	SAMN07598356	core	N/A	Bacillus thuringiensis	Scaffold	99.2299	0.0660066	5675682	232921	232919
GCA_002567215.1	SAMN07598355	plant core	N/A	Bacillus cereus	Scaffold	98.1848	0.337891	5975870	127693	123990
GCA_002567225.1	SAMN07598354	core	N/A	Bacillus cereus	Scaffold	99.2284	0.661602	5925456	203874	203862
GCA_002567275.1	SAMN07598351	plant	N/A	Bacillus cereus	Scaffold	99.3399	0.253025	5706062	161376	157950
GCA_002567295.1	SAMN07598349	root	N/A	Bacillus thuringiensis	Scaffold	99.2299	0.350535	5835355	208681	176950
GCA_002567325.1	SAMN07598348	core	N/A	Bacillus cereus	Scaffold	99.2284	0.705693	6004959	97801	97799
GCA_002567335.1	SAMN07598347	soil	N/A	Bacillus cereus	Scaffold	99.0099	0.777935	5513240	212604	194904
GCA_002567355.1	SAMN07598346	core	N/A	Bacillus cereus	Scaffold	99.2284	0.617284	5738201	209411	197046
GCA_002567375.1	SAMN07598345	root	N/A	Bacillus cereus	Scaffold	99.2284	0.970244	5876175	84297	76826
GCA_002567405.1	SAMN07598343	core	N/A	Bacillus cereus	Scaffold	99.177	0	6119696	125019	125017
GCA_002567415.1	SAMN07598341	plant core	N/A	Bacillus cereus	Scaffold	99.177	0.308642	5705753	163988	163986
GCA_002567445.1	SAMN07598340	plant core	N/A	Bacillus cereus	Scaffold	99.177	0	5734696	179891	179887
GCA_002567475.1	SAMN07598337	core	N/A	Bacillus cereus	Scaffold	99.177	0	5539570	340840	340834
GCA_002567495.1	SAMN07598336	plant core	N/A	Bacillus cereus	Scaffold	99.3399	0.255383	5805188	109522	106276
GCA_002567525.1	SAMN07598335	core	N/A	Bacillus cereus	Scaffold	99.177	0	6084241	191989	191989
GCA_002567535.1	SAMN07598334	core	N/A	Bacillus cereus	Scaffold	99.177	0.800491	5951474	267718	204099
GCA_002567555.1	SAMN07598331	plant core	N/A	Bacillus cereus	Scaffold	99.1667	0.159465	5762690	212982	212976
GCA_002567585.1	SAMN07598330	core	N/A	Bacillus thuringiensis	Scaffold	99.1639	0.660066	5941876	48153	43870
GCA_002567595.1	SAMN07598328	soil	N/A	Bacillus cereus	Scaffold	99.0099	0.777935	5483347	271318	271308
GCA_002567605.1	SAMN07598324	core	N/A	Bacillus cereus	Scaffold	99.2284	0.308642	5899991	198068	198064
GCA_002567665.1	SAMN07598320	root	N/A	Bacillus cereus	Scaffold	99.67	0.418042	5661106	214624	197220
GCA_002567675.1	SAMN07598317	root	N/A	Bacillus cereus	Scaffold	99.177	0.0771605	5980966	596347	464574
GCA_002567705.1	SAMN07598313	core	N/A	Bacillus cereus	Scaffold	99.177	0	6120730	133279	127023
GCA_002567725.1	SAMN07598315	core	N/A	Bacillus cereus	Scaffold	99.2284	0.661602	5875033	223328	186601
GCA_002567745.1	SAMN07598311	root	N/A	Bacillus cereus	Scaffold	99.3399	0.0235738	5779753	149478	149474
GCA_002567755.1	SAMN07598312	plant core	N/A	Bacillus anthracis	Scaffold	98.9198	0.617284	5266565	207035	205817
GCA_002567785.1	SAMN07598310	tree leaf	N/A	Bacillus cereus	Scaffold	99.4253	0.574713	4790353	60439	60437
GCA_002567795.1	SAMN07598309	core	N/A	Bacillus cereus	Scaffold	99.177	0	6036148	133011	123150
GCA_002567815.1	SAMN07598306	core	N/A	Bacillus cereus	Scaffold	98.9198	0.308642	5838039	133224	122462
GCA_002567835.1	SAMN07598298	core	N/A	Bacillus cereus	Scaffold	99.2284	0.352734	6117885	199253	193472
GCA_002567875.1	SAMN07598286	root	N/A	Bacillus thuringiensis	Scaffold	99.3399	0.0825083	6212408	141429	139781
GCA_002567905.1	SAMN07598285	root	N/A	Bacillus thuringiensis	Scaffold	99.3399	0.825083	5909277	186991	186989
GCA_002567915.1	SAMN07598282	missing	N/A	Bacillus cereus	Scaffold	99.177	0.31582	6004500	217678	204169
GCA_002567955.1	SAMN07598280	leaf	N/A	Bacillus thuringiensis	Scaffold	99.3399	0.825083	5976535	211056	201247
GCA_002567985.1	SAMN07598279	soil	N/A	Bacillus cereus	Scaffold	99.177	0	5870779	216253	216247
GCA_002567995.1	SAMN07598278	plant core	N/A	Bacillus thuringiensis	Scaffold	99.2739	0.220022	5859580	60276	58647
GCA_002568015.1	SAMN07598272	core	N/A	Bacillus cereus	Scaffold	99.177	0.198639	5403763	175076	175076
GCA_002568045.1	SAMN07598271	insect	N/A	Bacillus thuringiensis	Scaffold	99.3399	0	6207885	147148	147148
GCA_002568055.1	SAMN07598269	soil	N/A	Bacillus thuringiensis	Scaffold	99.2299	0.432428	5538564	153880	153876
GCA_002568085.1	SAMN07598266	plant core	N/A	Bacillus thuringiensis	Scaffold	98.9198	0.462963	5280156	208239	199359
GCA_002568095.1	SAMN07598263	core	N/A	Bacillus cereus	Scaffold	98.8403	0	5809167	245560	196882
GCA_002568125.1	SAMN07598254	core	N/A	Bacillus cereus	Scaffold	99.2284	0.617284	6020263	197200	197194
GCA_002568135.1	SAMN07598251	soil	N/A	Bacillus cereus	Scaffold	99.177	0.308642	5962688	152483	134049
GCA_002568145.1	SAMN07598304	core	N/A	Bacillus cereus	Scaffold	98.9198	0.579921	5956737	219040	208090
GCA_002568175.1	SAMN07598299	root	N/A	Bacillus thuringiensis	Scaffold	99.3399	0.192519	6159910	102927	92390
GCA_002568235.1	SAMN07598275	plant core	N/A	Bacillus cereus	Scaffold	99.3399	0.363036	5788690	174315	174311
GCA_002568265.1	SAMN07598273	leaf	N/A	Bacillus cereus	Scaffold	99.2284	0.462963	5689097	250479	181633
GCA_002568285.1	SAMN07598267	soil	N/A	Bacillus thuringiensis	Scaffold	99.3399	0	6231162	149595	146314
GCA_002568295.1	SAMN07598258	missing	N/A	Bacillus cereus	Scaffold	99.177	0.0220459	5835041	194810	194804
GCA_002568375.1	SAMN07598244	core	N/A	Bacillus cereus	Scaffold	98.9198	0.045758	5438728	598777	598773
GCA_002568385.1	SAMN07598301	plant core	N/A	Bacillus thuringiensis	Scaffold	99.1639	0.621018	5774646	156973	139204
GCA_002568425.1	SAMN07598300	leaf	N/A	Bacillus cereus	Scaffold	99.3399	0.330033	5804066	141834	135709
GCA_002568445.1	SAMN07598294	core	N/A	Bacillus cereus	Scaffold	99.177	0	5857919	195665	186387
GCA_002568505.1	SAMN07598291	core	N/A	Bacillus cereus	Scaffold	99.1512	0.445816	5140399	93460	93458
GCA_002568515.1	SAMN07598287	soil	N/A	Bacillus thuringiensis	Scaffold	99.3399	0.0825083	6191468	204896	182971
GCA_002568525.1	SAMN07598274	root	N/A	Bacillus thuringiensis	Scaffold	99.3399	0.825083	5946724	158869	157735
GCA_002568565.1	SAMN07598264	core	N/A	Bacillus cereus	Scaffold	99.177	0.308642	5695545	214748	214738
GCA_002568595.1	SAMN07598259	leaf	N/A	Bacillus thuringiensis	Scaffold	99.1749	0.907591	6044710	60763	56630
GCA_002568645.1	SAMN07598565	missing	N/A	Bacillus pseudomycoides	Scaffold	99.422	0.0578035	5840531	163506	117333
GCA_002568655.1	SAMN07598571	grainbin dust	N/A	Bacillus pseudomycoides	Scaffold	99.422	0.0578035	5857425	95005	85403
GCA_002568685.1	SAMN07598549	soil	N/A	Bacillus wiedmannii	Scaffold	99.3399	0.330033	5745429	151421	143754
GCA_002568705.1	SAMN07598519	soil	N/A	Bacillus pseudomycoides	Scaffold	99.422	0.353243	5728547	58208	56769
GCA_002568725.1	SAMN07598515	leaf	N/A	Bacillus toyonensis	Scaffold	99.3399	0.770319	6016938	93525	89697
GCA_002568745.1	SAMN07598487	root	N/A	Bacillus toyonensis	Scaffold	99.3399	0.707455	6201084	108147	108145
GCA_002568765.1	SAMN07598486	root	N/A	Bacillus pseudomycoides	Scaffold	99.422	0.0642261	5627638	122188	122184
GCA_002568785.1	SAMN07598480	core	N/A	Bacillus wiedmannii	Scaffold	99.3399	0.467547	5599974	395614	306825
GCA_002568805.1	SAMN07598465	core	N/A	Bacillus wiedmannii	Scaffold	99.3399	0.110011	5648317	118710	112409
GCA_002568825.1	SAMN07598463	leaf	N/A	Bacillus toyonensis	Scaffold	99.3399	0	5978733	243323	208803
GCA_002568845.1	SAMN07598546	core	N/A	Bacillus toyonensis	Scaffold	96.0396	0.542439	5682013	374805	278201
GCA_002568855.1	SAMN07598529	core	N/A	Bacillus toyonensis	Scaffold	99.3399	0.275028	5818025	208323	190210
GCA_002568865.1	SAMN07598522	insect	N/A	Bacillus toyonensis	Scaffold	99.3399	0	6040649	129124	126479
GCA_002568875.1	SAMN07598452	core	N/A	Bacillus wiedmannii	Scaffold	99.3399	0.165017	5887060	200956	180759
GCA_002568925.1	SAMN07598446	soil	N/A	Bacillus wiedmannii	Scaffold	99.1749	0.10451	5588196	144400	137890
GCA_002568935.1	SAMN07598413	plant core	N/A	Bacillus mycoides	Scaffold	99.3399	0.738645	5633378	290872	223922
GCA_002568955.1	SAMN07598405	excrement	N/A	Bacillus wiedmannii	Scaffold	99.3399	0.165017	5482463	175251	143230
GCA_002569035.1	SAMN07598559	leaf	N/A	Bacillus toyonensis	Scaffold	99.3399	0	6018537	156081	156077
GCA_002569065.1	SAMN07598552	plant core	N/A	Bacillus toyonensis	Scaffold	99.3399	0.313249	5616824	244472	244470
GCA_002569075.1	SAMN07598554	soil	N/A	Bacillus pseudomycoides	Scaffold	99.422	0.160565	5737708	62816	62816
GCA_002569095.1	SAMN07598543	grainbin dust	N/A	Bacillus toyonensis	Scaffold	99.3399	0.278412	5918251	28341	28227
GCA_002569125.1	SAMN07598473	soil	N/A	Bacillus wiedmannii	Scaffold	99.3399	0.10451	5407295	116150	116144
GCA_002569165.1	SAMN07598444	insect	N/A	Bacillus wiedmannii	Scaffold	98.2673	0.330033	5726172	153530	153524
GCA_002569205.1	SAMN07598435	soil	N/A	Bacillus pseudomycoides	Scaffold	99.422	0	5672220	100701	100699
GCA_002569215.1	SAMN07598431	soil	N/A	Bacillus wiedmannii	Scaffold	99.3399	0.10451	5544810	163903	155133
GCA_002569225.1	SAMN07598440	soil	N/A	Bacillus pseudomycoides	Scaffold	99.422	0.7386	5748771	84546	82244
GCA_002569255.1	SAMN07598412	plant	N/A	Bacillus sp. AFS075960	Scaffold	99.3399	0.418042	6125336	101794	101792
GCA_002569275.1	SAMN07598407	Core; Other Plant	N/A	Bacillus thuringiensis	Scaffold	99.2284	0.360082	5637755	279360	265839
GCA_002569295.1	SAMN07598401	leaf	N/A	Bacillus toyonensis	Scaffold	99.3399	0.330033	5985864	151063	151061
GCA_002569335.1	SAMN07598533	Core; Other Plant	N/A	Bacillus cereus	Scaffold	99.3399	0.770077	5999991	90501	90501
GCA_002569365.1	SAMN07598530	grainbin dust	N/A	Bacillus toyonensis	Scaffold	99.3399	0.278412	5970435	181577	141738
GCA_002569385.1	SAMN07598526	soil	N/A	Bacillus mycoides	Scaffold	99.3399	0.361465	5581213	240031	213623
GCA_002569395.1	SAMN07598520	core	N/A	Bacillus toyonensis	Scaffold	99.3399	0.817466	5906198	132391	132389
GCA_002569425.1	SAMN07598514	soil	N/A	Bacillus toyonensis	Scaffold	99.3399	0.725156	6079255	251078	251068
GCA_002569455.1	SAMN07598504	plant	N/A	Bacillus toyonensis	Scaffold	99.3399	0.49505	5514718	169646	169644
GCA_002569465.1	SAMN07598501	leaf	N/A	Bacillus toyonensis	Scaffold	99.3399	0.817466	5932418	131397	130525
GCA_002569495.1	SAMN07598483	core	N/A	Bacillus toyonensis	Scaffold	99.3399	0.938478	6511502	53520	53520
GCA_002569515.1	SAMN07598481	core	N/A	Bacillus toyonensis	Scaffold	99.3399	0.65245	5925349	149240	149238
GCA_002569525.1	SAMN07598479	core	N/A	Bacillus toyonensis	Scaffold	99.3399	0.245409	5948481	153166	142473
GCA_002569565.1	SAMN07598478	leaf	N/A	Bacillus pseudomycoides	Scaffold	99.422	0.0578035	5577644	157281	157277
GCA_002569595.1	SAMN07598477	leaf	N/A	Bacillus wiedmannii	Scaffold	99.0099	0	5991849	72279	68153
GCA_002569645.1	SAMN07598466	Core; Corn	N/A	Bacillus thuringiensis	Scaffold	99.1255	0.462963	5941465	208488	197380
GCA_002569665.1	SAMN07598464	root	N/A	Bacillus wiedmannii	Scaffold	99.3399	0.0975098	5723261	171263	171257
GCA_002569675.1	SAMN07598448	core	N/A	Bacillus wiedmannii	Scaffold	99.3399	0	5356358	327618	270882
GCA_002569715.1	SAMN07598434	leaf	N/A	Bacillus wiedmannii	Scaffold	99.3399	0.0880088	6055543	104711	96094
GCA_002569745.1	SAMN07598436	core	N/A	Bacillus toyonensis	Scaffold	99.3399	0	6170209	116335	116288
GCA_002569755.1	SAMN07598418	core	N/A	Bacillus pseudomycoides	Scaffold	99.4253	0.775862	5526211	65375	62061
GCA_002569805.1	SAMN07598428	soil	N/A	Bacillus toyonensis	Scaffold	99.3399	0.275028	5687803	213136	213132
GCA_002569825.1	SAMN07598404	soil	N/A	Bacillus thuringiensis	Scaffold	99.177	0.507281	5925306	26190	26188
GCA_002569835.1	SAMN07598403	root	N/A	Bacillus toyonensis	Scaffold	99.3399	0.212406	5979761	140049	130611
GCA_002569895.1	SAMN07598392	leaf	N/A	Bacillus toyonensis	Scaffold	99.3399	0.165017	6112785	134444	134444
GCA_002569925.1	SAMN07598390	soil	N/A	Bacillus pseudomycoides	Scaffold	99.422	0.0963391	5841288	85316	85312
GCA_002569945.1	SAMN07598386	soil	N/A	Bacillus pseudomycoides	Scaffold	99.422	0.0642261	5706171	108451	101268
GCA_002569955.1	SAMN07598385	core	N/A	Bacillus toyonensis	Scaffold	99.3399	0.707455	6247870	108779	91471
GCA_002569985.1	SAMN07598384	leaf	N/A	Bacillus pseudomycoides	Scaffold	99.4253	0.143678	5488723	81662	78897
GCA_002569995.1	SAMN07598383	core	N/A	Bacillus wiedmannii	Scaffold	99.3399	0.165017	5783127	163641	139069
GCA_002570025.1	SAMN07598382	soil	N/A	Bacillus toyonensis	Scaffold	95.8746	0.149955	5401295	60542	60542
GCA_002570035.1	SAMN07598379	grainbin dust	N/A	Bacillus wiedmannii	Scaffold	99.3399	0.247525	6020338	202952	202950
GCA_002570045.1	SAMN07598373	grainbin dust	N/A	Bacillus toyonensis	Scaffold	99.3399	0.278412	5930425	37676	36959
GCA_002570065.1	SAMN07598372	leaf	N/A	Bacillus toyonensis	Scaffold	99.3399	0	5938609	56950	55219
GCA_002570115.1	SAMN07598368	leaf	N/A	Bacillus toyonensis	Scaffold	99.3399	0.330033	6080795	198338	198336
GCA_002570135.1	SAMN07598365	leaf	N/A	Bacillus wiedmannii	Scaffold	98.6579	0.397284	5341448	18317	18315
GCA_002570155.1	SAMN07598363	root	N/A	Bacillus toyonensis	Scaffold	99.3399	0.165017	6054702	208300	208288
GCA_002570165.1	SAMN07598361	leaf	N/A	Bacillus toyonensis	Scaffold	95.0495	0.165017	5765350	173409	136802
GCA_002570205.1	SAMN07598360	plant core	N/A	Bacillus toyonensis	Scaffold	99.3399	0.542439	5573737	191519	191517
GCA_002570225.1	SAMN07598357	Plant; Corn	N/A	Bacillus anthracis	Scaffold	98.9198	0.771605	5544905	89373	89371
GCA_002570255.1	SAMN07598350	core	N/A	Bacillus wiedmannii	Scaffold	99.3399	0.10301	5794425	328323	212686
[truncated: 4,379 more rows]

## Sheet: antiSMASH
Name	BGC count	LAP+RiPP-like	NRPS	betalactone	RiPP-like	terpene	siderophore	lassopeptide	lanthipeptide-class-i	cyclic-lactone-autoinducer	NRPS-like	RRE-containing	lanthipeptide-class-iii	NRPS+NRPS-like	LAP+thiopeptide	NRPS+transAT-PKS	PKS-like	transAT-PKS	NRPS+T3PKS+transAT-PKS	NRPS+betalactone+transAT-PKS	T3PKS	transAT-PKS-like	NRPS+RiPP-like	other	lanthipeptide-class-ii	NRPS+arylpolyene	sactipeptide	RiPP-like+thiopeptide	CDPS	CDPS+ladderane	ranthipeptide	ladderane	LAP+RRE-containing	ranthipeptide+sactipeptide	NRPS+PKS-like+T3PKS+transAT-PKS	NRPS+betalactone	glycocin	epipeptide	NRPS+T1PKS+ladderane	arylpolyene+ladderane	lanthipeptide-class-iv+thioamitides	LAP	T1PKS	NRPS+NRPS-like+T1PKS	NRPS+T1PKS	siderophore+terpene	NRPS+transAT-PKS-like	NRPS+PKS-like+T3PKS	NRPS+RRE-containing
GCA_000003645.1	6	1	1	1	2	1
GCA_000003925.1	11	1	3	1	2	1	1	1	1
GCA_000003955.1	9	1	1	1	2	1	1		1	1
GCA_000007825.1	10	1	1	1	2	1	1				1			1	1
GCA_000007845.1	7	1	2	1	1	1	1
GCA_000008005.1	7	1	1	1	3	1
GCA_000008165.1	7	1	2	1	1	1	1
GCA_000008425.1	11		2	1	1	1	1	1													1				1			1	1
GCA_000008445.1	7	1	2	1	1	1	1
GCA_000008505.1	6	1	1	1	1	1	1
GCA_000009045.1	14		2			2						1									1			1			1		1					1	1	1	1	1
GCA_000011625.1	7	1	2	1	1	1	1
GCA_000011645.1	11		2	1	1	1	1	1													1				1			1	1
GCA_000013065.1	8	1	2	1	1	1																			1		1
GCA_000015065.1	9	1	1	1	3	1	1																																			1
GCA_000015785.2	13		2			2											1	2	1	1	1		1	1									1
GCA_000017425.1	9	1	1	1	1	1					1	2																																1
GCA_000017885.4	10		1	2	1	1						1									1			1																					1	1
GCA_000018825.1	11	1	3	1	2	1	1	1																																					1
GCA_000021205.1	9	1	2	1	2	1	1				1
GCA_000021225.1	8	1	3	1	2	1
GCA_000021305.1	11	1	3	1	2	1	1				1																																						1
GCA_000021445.1	7	1	2	1	1	1	1
GCA_000021785.1	8	1	2	1	2	1	1
GCA_000022505.1	6	1	1	1	1	1	1
GCA_000022865.1	7	1	2	1	1	1	1
GCA_000092165.1	11	1	2	1	3	1	1				1															1
GCA_000143605.1	6	1	1	1	1	1	1
GCA_000146565.1	11		1			2			1											1	1		1						1						1
GCA_000155325.1	14		2			2						1									1			1			1		1					1	1	1	1	1
GCA_000155355.1	14		2			2						1									1			1			1		1					1	1	1	1	1
GCA_000155375.1	14		2			2						1							1		1			1			1		1					1		1	1	1
GCA_000160895.1	15	1	6	1	2	1	1				2																																		1
GCA_000160915.1	11	1	1	1	1	1	1															1							1													1					1
GCA_000160935.1	11	1	3	1	2	1	1				1
GCA_000160955.1	7	1	1	1	2	1	1
GCA_000160975.1	14	1	5	1	2	1	1	1			1														1
GCA_000161015.1	9	1	1	1	2	1	1																		2
GCA_000161035.1	11	1	3	1	3	1	1				1
GCA_000161055.1	10	1	2	1	3	1	1				1
GCA_000161075.1	10	1	3	1	4	1
GCA_000161095.1	12	1	3	1	4	1	1																																						1
GCA_000161115.1	10	1	2	1	2	1	1				1
GCA_000161135.1	9	1	2	1	2	1	1																											1
GCA_000161155.1	13	1	3	1	3	1	1	1			1														1
GCA_000161175.1	11	1	3	1	3	1	1				1
GCA_000161195.1	12	1	3	1	3	1	1	1			1
GCA_000161215.1	12	1	2	1	3	1	1	1			1														1
GCA_000161235.1	8		2	1	1	1	1
GCA_000161255.1	8	1		1	1	1	1					2																														1
GCA_000161275.1	13	1	3	1	3	1	1				1															1	1
GCA_000161295.1	14	1	3	1	3	1	1	1			1														2
GCA_000161315.1	15	1	3	1	2	1	1				1														1
GCA_000161335.1	14	1	3	1	5	1	1	1			1
GCA_000161355.1	10	1	3	1	2	1	1				1
GCA_000161415.1	15	1	5	1	1	1	1	1								1									2						1
GCA_000161435.1	13	1	4	1	1	1		1						1											1						1
GCA_000161455.1	15		7	1	1	1		1						2											1
GCA_000161475.1	10	1	1	1	3	1	1					1																	1
GCA_000161515.1	17	1	5	1	2	1	1				2	1													1																				1
GCA_000161535.1	13	1	3	1	3	1	1				1	1																														1
GCA_000161555.1	10	1	2		2	1	1	1			1																									1
GCA_000161575.1	10	1	3	1	1	1	1				1												1
GCA_000161615.1	15	1	5	1	2	1	1				1			1											1
GCA_000161635.1	10	1	2	1	2	1	2	1
GCA_000161655.1	11	2	2	1	1	1	1															1																									1
GCA_000161675.1	16	1	6	1	1	1	1				1			1		1
GCA_000161695.1	11	1	3	1	2	1	1					1														1
GCA_000161715.1	14	1	2	1	2	1	1		1		1												1								1	1
GCA_000161735.1	15	1	2		2	1	1				1	1	1										1									1				1
GCA_000165925.1	12		3		1	2									1					1	1						1					1			1
GCA_000167235.1	7	1	2	1	1	1	1
GCA_000167255.1	7	1	2	1	1	1	1
GCA_000167275.1	7	1	2	1	1	1	1
GCA_000167295.1	7	1	2	1	1	1	1
GCA_000167315.1	7	1	2	1	1	1	1
GCA_000167335.1	8	1	2	1	2	1	1
GCA_000171035.2	8	1	3	1	2	1
GCA_000172815.1	13	1	2	2	1	1						1									1			1									1												1	1
GCA_000177295.1	11	1	4		2	1	1																			1
GCA_000177595.1	12		2		1	2			1											1	1								1						1
GCA_000181595.1	8	1	2	1	2	1	1
GCA_000181615.1	10	1	3	1		1	1				1																																		1
GCA_000181635.1	10	1	1	1	2	1	1	1																								1
GCA_000181655.1	9	1	1	1	3	1	1																																			1
GCA_000181835.1	7	1	2	1	1	1	1
GCA_000181915.1	7	1	2	1	1	1	1
GCA_000181935.1	7	1	2	1	1	1	1
GCA_000181995.1	7	1	2	1	1	1	1
GCA_000182055.1	7	1	2	1	1	1	1
GCA_000183765.2	19		8			2										1					1	1		1			1							1	1	1									1
GCA_000186085.1	14		2			2						1									1			1			1		1					1	1	1	1	1
GCA_000186125.1	12		2	1	2	1	1	1													1				1			1	1
GCA_000186745.1	11		2			2			1		1										1			1			1								1	1
GCA_000190515.1	10	1	2	1	1	1			1														1																			1
GCA_000193355.1	12	1	4	1	2	1	1				1	1
GCA_000195515.1	10		1			2							1				1		1	1	1		1	1
GCA_000196735.1	11		2			2							1				1		1	1	1		1	1
GCA_000204275.1	10		1			2							1				1		1	1	1		1	1
GCA_000204685.2	16		7			2									1	1					1						1					1			1	1
GCA_000204705.2	16		6		1	2									1	1					1						1					1			1	1
GCA_000204725.2	18		7		1	2					1				1	1					1						1					1			1	1
GCA_000204745.2	17		7			2					1				1	1					1						1					1			1	1
GCA_000204765.2	17		7		1	2									1	1					1						1					1			1	1
GCA_000204785.2	17		7		1	2									1	1					1						1					1			1	1
GCA_000204805.2	14		4		1	2									1	1					1						1					1			1	1
GCA_000204825.2	17		7		1	2									1	1					1						1					1			1	1
GCA_000204845.2	17		7		1	2									1	1					1						1					1			1	1
GCA_000204865.2	18		8		1	2									1	1					1						1					1			1	1
GCA_000204885.2	18		8		1	2									1	1					1						1					1			1	1
GCA_000204905.2	19		9			2									1	1					1						1					1				1											1
GCA_000209795.2	9		2		1	2															1			1			1									1
GCA_000219895.1	7	1	2	1	1	1	1
GCA_000221645.1	10		1			2							1				1		1	1	1		1	1
GCA_000225935.1	16		4	2	2	2	1				1	2									1			1
GCA_000227465.1	12		2			2			1											1	1			1			1		1						1			1
GCA_000227485.1	10		1			2															1		1	1			1								1	1		1
GCA_000230755.2	18		7			2															1			1			1		1					1	1	1	1	1
GCA_000238655.1	12	1	2	1	2	1	1				1			1																	1
GCA_000238675.1	4			1			1			1											1
GCA_000239195.1	9	1	1	1	3	1	1																																			1
GCA_000242855.2	12		1			2											1	2	1	1	1		1	1	1
GCA_000245035.2	12		4	1		2												1			1	1					1
GCA_000256545.1	6	1	1	1	2	1
GCA_000258125.2	10		2	1		1	1	1													1				1			1	1
GCA_000258885.1	8	1	2	1	2	1	1
GCA_000259365.1	11		2			2									1						1			1			1								1	1									1
GCA_000259405.1	13		1			2											1	2	1	1	1		1	1	1							1
GCA_000260535.1	13		4	1	1	1	1	1													1				1			1	1
GCA_000260555.1	12		3	1	1	1	1	1													1				1			1	1
GCA_000262045.1	16		6			2											1	1	1	1	1	1	1									1
GCA_000262385.1	14		2			2											1	2	1	1	1		1	1	1
GCA_000262755.1	6	1			1	1	1				1										1
GCA_000264255.1	13		3	2	2	1						1									1			1										1												1
GCA_000264395.1	20		8			2									1	1					1	2					1					1			1	1											1
GCA_000275785.1	29		11			2					1						1	2		1	2	5	1	1																							1
GCA_000278385.1	7	1	2	1	1	1	1
GCA_000283675.1	8	1	3	1	2	1
GCA_000283695.1	13		1			2											1	2	1	1	1		1	1									1
GCA_000284395.1	14		2			2											1	2	1	1	1		1	1	1
GCA_000290655.1	12	1	3	1	2	1	1	1																																					1
GCA_000290675.1	11	1	3	1	2	1	1	1																																					1
GCA_000290695.1	12	1	3	1	3	1	1	1	1
GCA_000290715.1	14	1	1	1	5	1	1				1			1											1
GCA_000290735.1	12	1	3	1	3	1	1				1
GCA_000290775.1	11	1	3	1	2	1	1				1
GCA_000290795.1	11	1	3	1	2	1	1	1			1
GCA_000290815.1	15	1	3	1	3	1	1	1			1														1																	1
GCA_000290835.1	14	1	3	1	3	1	1	1			1	1																														1
GCA_000290855.1	9	1	1	1	3	1		1																	1
GCA_000290875.1	7	1	1	1	1	1																			1
GCA_000290895.1	13	1	3	1	3	1	1	1	1						1
GCA_000290915.1	11	1	2	1	3	1	1	1
GCA_000290935.2	11	1	3	1	5	1
GCA_000290955.1	17	1	3	1	4	1	1		2		1			1																															1
GCA_000290995.1	10	1	3	1	4	1
GCA_000291015.1	13	1	3	1	3	1	1	1			1														1
GCA_000291035.1	13	1	5	1	2	1	1				1	1
GCA_000291055.1	9	1	1	1	2	1	1	1																							1
GCA_000291075.1	11	1	1	1	2	1	1	1					1
GCA_000291095.1	13	1	2	1	3	1	1	1			1														1																	1
GCA_000291115.1	14	1	3	1	3	1	1	1			1														1																	1
GCA_000291135.1	8	1	1	1	3	1	1
GCA_000291175.1	9	1	2	1	2	1	1																																						1
GCA_000291195.1	14		3	1	2	1	1				1														1						1	1																	1
GCA_000291215.1	11	1	2	1	3	1	1				1
GCA_000291235.1	9	1	3	1	3	1
GCA_000291275.1	6	1	1	1	2	1
GCA_000291295.1	11	1	1	1	2	1	1	1														1
GCA_000291315.1	13	1	3	1	3	1	1	1	1																												1
GCA_000291335.1	13	1	3	1	3	1	1	1	1																												1
GCA_000291355.1	6	1		1	2	1	1
GCA_000291375.1	11	1	2	1	4	1	1	1
GCA_000291395.1	11	1	2	1	3	1	1	1			1
GCA_000291415.1	15	1	3	1	3	1	1				1	1													1							2
GCA_000291435.1	12	1	3	1	2	1	1				1	1
GCA_000291455.1	13	1	3	1	3	1	1				1																1
GCA_000291475.1	10	1	1	1	2	1	1	1																	2
GCA_000291495.1	9	1	2	1	3	1	1
GCA_000291535.1	12	1	3	1	2	1	1				1	1
GCA_000291665.1	9	1	1	1	3	1	1				1
GCA_000292415.1	7	1	1	1	2	1																			1
GCA_000292455.1	14	1	3	1	3	1	1				1		1																													1							1
GCA_000292565.1	6	1	2	1		1	1
GCA_000292705.1	13	1	3	1	3	1	1				1		1																																				1
GCA_000293505.1	13	1	2	1	3	1	1	1			1														1																	1
GCA_000293525.1	12	1	2	1	3	1	1	1			1														1
GCA_000293545.1	9	1	2	1	2	1	1	1
GCA_000293565.1	8	1	2	1	2	1	1
GCA_000293605.1	13	1	3	1	3	1	1	1	1																												1
GCA_000293685.1	11	1	4	1	2	1	1				1
GCA_000293705.1	16	1	4	1	3	1	1	1								1															2	1
GCA_000293725.1	12	1	4	1	2	1	1				1	1
GCA_000293745.1	13	1	2	1	3	1	1	1			1														1																	1
GCA_000293765.1	14		2			2						1									1			1			1		1					1	1	1	1	1
GCA_000295695.2	7	1	2	1	1	1	1
GCA_000299035.1	11	1	4	1	1	1	1							1																															1
GCA_000299555.2	10		1	2	1	1						1									1			1																						1
GCA_000299615.1	16		5			2											1	2	1	1	1		1	1	1
GCA_000300475.1	13	1	1	1	3	1	1	1			1														1						1	1
GCA_000300535.1	13		3	1	2	1					1	3									1																									1
GCA_000309525.1	7	1	1	1	2	1	1
GCA_000310045.1	7	1	2	1	1	1	1
GCA_000315975.1	11		3	1		1	1	1													1				1			1	1
GCA_000319475.1	13		1			2											1	2	1	1	1		1	1								1	1
GCA_000319695.1	7	1	2	1	1	1	1
GCA_000319715.1	7	1	2	1	1	1	1
GCA_000319735.1	17	1	4	1	4	1	1				2			1															1
GCA_000321395.1	11		2			2															1			1			1		1					1	1	1
GCA_000330805.1	12		1			2											1	2	1	1			1	1	1							1
GCA_000338315.1	5	1	1	1	1	1
GCA_000338735.1	10		2			2							1								1			1			1								1	1
GCA_000338755.1	10	1	3	1	2	1	1				1
GCA_000340295.1	10		2			1															1			1			1		1									1
GCA_000341665.1	15	1	5	1	2	1	1		1		1	1
GCA_000341775.1	19		7			2						1									1			1			1		1					1	1	1	1	1
GCA_000341875.1	12		2			2											1	2	1	1	1		1	1
GCA_000344745.1	14		2			2						1									1			1			1		1					1	1	1	1	1
GCA_000349795.1	10		2			2							1								1			1			1								1	1
GCA_000353245.1	8		1	1		1						1									1			1																						1
GCA_000359425.1	7	1	2	1	1	1	1
GCA_000359445.1	7	1	2	1	1	1	1
GCA_000359465.1	7	1	2	1	1	1	1
GCA_000374885.1	15		5	1	1	1	1	1			1					1									2
GCA_000374965.1	11		4	1	1	1		1																	2
GCA_000382845.1	12	1	4	1	3	1	1				1
GCA_000383235.1	8	1	1	1		1	1	1				1		1
GCA_000385965.2	11		2			2									1					1	1						1								1
GCA_000398785.1	19	1	5	1	4	1	1		3		1																																	1
GCA_000398945.1	13	1	3	1	2	1	1				1														1																								1
GCA_000398985.1	10	1	2	1	3	1	1	1
GCA_000399005.1	16	1	3	1	2	1	1		1		1																				1	1					1
GCA_000399045.1	11	1	3	1	2	1	1	1	1
GCA_000399065.1	16	1	2	1	2	1	1		1		1			1																	1	1					1
GCA_000399085.1	16	1	2	1	2	1	1		1		1	1		1																		1					1
GCA_000399105.1	16	1	3	1	2	1	1		1		1	1																				1					1
GCA_000399165.1	9	1	1	1	2	1	1	1																							1
GCA_000399185.1	14	1	3	1	2	1	1				1														2																								1
GCA_000399205.1	11	1	3	1	5	1
GCA_000399225.1	11	1	3	1	5	1
GCA_000399265.1	16	1	3	1	2	1	1		1		1	1																				1					1
GCA_000399285.1	9	1	1	1	3	1	1	1
GCA_000399305.1	13	1	3	1	4	1	1				1																																						1
GCA_000399325.1	14	1	3	1	3	1	1				1	1													1							1
GCA_000399345.1	12	1	4	1	1	1	1				1																1
GCA_000399365.1	12	1	4	1	1	1	1				1																1
GCA_000399385.1	13	1	4	1	4	1	1	1
GCA_000399405.1	13	1	2	1	3	1	1	1			1														1																	1
GCA_000399425.1	13	1	3	1	2	1	1	1	1																						1	1
GCA_000399445.1	13	1	2	1	3	1	1	1			1														1																	1
GCA_000399505.1	11	1	4	1		1	1				1																1
GCA_000399525.1	8	1	1	2	1	1	1	1
GCA_000399545.1	11	1	4	1	2	1	1				1
GCA_000399565.1	14	1	3	1	5	1	1				1					1
GCA_000399605.1	10		3	1	1	1		1																	1
GCA_000399625.1	9	1	2	1	2	1	1	1
GCA_000399645.1	11	1	2	1	2	1	1	1																								1
GCA_000408885.1	12		3		1	1	1	1													1							1	1							1
GCA_000408925.1	23		9			2											1	2	1	1	1	2	1	1									1
GCA_000409505.2	16		7		1	1	1	1													1							1	1							1
GCA_000409525.1	8			1		3	1					1									1
GCA_000409585.1	20		10	1		2			1			1									1			1			1		1						1
GCA_000410835.1	23		9			2											1	2	1	1	1	2	1	1									1
GCA_000412315.1	13	1	3	1	3	1	1	1			1														1
GCA_000412975.1	14	1	4	1	2	1	1				1	1																			1	1
GCA_000437335.1	1									1
GCA_000440035.1	5	1	1	1	1	1
GCA_000440055.1	5	1	1	1	1	1
GCA_000444215.1	12		1	2	1	1						1	1	1							1			1																					1	1
GCA_000444805.1	10		3	2	1	1						1									1																									1
GCA_000455565.1	12		1			2											1	2	1	1	1		1	1
GCA_000455585.1	14		2			2							1				1	2	1	1	1		1	1								1
GCA_000465445.1	12		3		1	1	1	1													1							1	1							1
GCA_000465655.1	21		9			2											1	2	1	1	1		1	1	1
GCA_000468975.2	13	1	3	1	1	1	1				1	1													1		1																		1
GCA_000468995.3	11	1	3	1	1	1	1				1																1
GCA_000469015.2	18		5			2											1	2	1	1	1	2	1	1	1
GCA_000469135.2	6			1		1	2														1																					1
GCA_000477395.2	13		4	1	1	1	1	1													1				1			1	1
GCA_000482345.1	9		1	1	2	1	2	1
GCA_000493375.1	13		2			2											1	2	1	1	1		1	1
GCA_000494835.1	13		2			2											1	2	1	1	1		1	1									1
GCA_000496285.1	7	1	2			1	1	1			1
GCA_000497345.1	20		9			2															1	3		1			1								1	1											1
GCA_000497485.1	13		2			2						1									1			1			1		1					1	1	1		1
GCA_000497525.2	11	1	2	1	3	1	1		1		1
GCA_000498695.1	4							1				1									1
GCA_000500145.1	8					3	1	1	1												1
GCA_000500585.1	12	1	4	1	3	1	1	1
GCA_000507005.1	17		6			2						1	2								1			1			1		1						1	1
GCA_000507145.1	14		6			2														1	1			1			1											1
GCA_000508125.2	13		1			2											1	2	1	1	1		1	1	1							1
GCA_000508145.1	13		4	2	1	1						2									1			1																						1
GCA_000508265.1	13		1			2										1	1	2	1	1	1		1	1	1
GCA_000512775.2	7	1	2	1	1	1	1
GCA_000512835.2	7	1	2	1	1	1	1
GCA_000513755.1	18		5		1	2											1	2	1	1		2	1	1	1
GCA_000514135.1	8					3	1	1				1									1
GCA_000514175.1	7					3	1														1								1
GCA_000517985.1	12	1	3	1	3	1	1	1	1
GCA_000518025.1	10	1	2	1	2	1	1				1				1
GCA_000518945.1	7		1							1		2									1
GCA_000520915.1	20	1	10	1	2	1	1				2					1
GCA_000521345.1	7	1	2	1	1	1	1
GCA_000523045.1	14		2			2						1									1			1			1		1					1	1	1		1
GCA_000530375.1	12	1	3	1	3	1	1				1														1
GCA_000534935.2	7	1	2	1	1	1	1
GCA_000558965.1	8	1	2	1	2	1	1
GCA_000558985.1	8	1	2	1	2	1	1
GCA_000559005.1	8	1	2	1	2	1	1
GCA_000559145.1	16		4			2							1				1	2	1	1	1		1	1									1
GCA_000571955.1	17	1	5	1	1	1	1		1		2	1		1											1																				1
GCA_000582885.1	15		4			2						1									1			1			1		1					1	1	1		1
GCA_000583065.1	12		2			2											1	2	1	1	1		1	1
GCA_000583105.1	7	1	2	1	1	1	1
GCA_000585275.1	7	1	2	1	1	1	1
GCA_000585975.1	7	1	2			1	1				1	1
GCA_000586495.1	6					2						1									1
GCA_000590455.1	11		1	2	2	1					1	1									1			1																						1
GCA_000600315.1	8	1	2	1	1	1	1				1
GCA_000603965.1	12		4	1		1	1	1													1				1			1	1
GCA_000603985.1	13		4	1		1	1	1			1										1				1			1	1
GCA_000604165.1	14		5		1	1	1	1													1							1	1							1
GCA_000604385.1	11		3	2	1	1						1									1																								1	1
GCA_000633295.1	14	1	7	1	1	1	1				1	1
GCA_000635895.2	14	1	3	1	3	1	1				1																				1														1
GCA_000685725.1	12		1			2											1	2	1	1	1		1	1
GCA_000688755.1	9	1	1	1	1	1	1					2
GCA_000688795.1	13	1	4	1	2	1	1				1																1
GCA_000691145.1	13		3	2	3	1						1									1			1																						1
GCA_000691165.1	13		4	2	1	1						1									1			1									1													1
GCA_000691185.1	14		3			2					1	1									1			1			1		1						1	1
GCA_000691485.4	12		2	2	1	2						1									1			1																					1	1
GCA_000695465.1	13		4	1		1	1	1			1										1				1			1	1
GCA_000696285.1	17		3		1	2											1	2		1	1		1	1	1							1	1
GCA_000696615.1	19		7			2						1									1			1			1		1					1	1	1	1	1
GCA_000696635.1	19		7			2						1									1			1			1		1					1	1	1	1	1
GCA_000697515.2	8	1	2	1	2	1	1
GCA_000697535.2	7	1	2	1	1	1	1
GCA_000697555.2	7	1	2	1	1	1	1
GCA_000699465.1	14		2			2						1									1			1			1		1					1	1	1	1	1
GCA_000699525.1	14		2			2						1									1			1			1		1					1	1	1	1	1
GCA_000701305.1	10		2	1	1	1						1									1			1												1										1
GCA_000706705.1	11		2			2			1												1			1			1		1						1	1
GCA_000710255.1	14	1	5	1	1	1	2				1																1
GCA_000712615.1	19	1	10	1		1					3																																		1
GCA_000714495.3	12		2	2	1	2						1									1			1																					1	1
GCA_000715185.1	16		5	2		1						1									1			1								1	1												1	1
GCA_000715205.1	12		3	2		2	1					1									1			1																					1
GCA_000724125.1	16		6			2		1	1												1			1			1								1	1		1
GCA_000725325.1	7	1	1	1	1	1	1							1
GCA_000732055.1	17		5			2					2						1	2	1		1		1	1
GCA_000732465.1	7	1	2	1	1	1	1
GCA_000735115.1	16		6			2															1			1			1		1					1	1	1	1
GCA_000737405.1	13		2			2						1									1			1			1		1					1	1	1		1
GCA_000738015.1	17		6		1	2					1				1						1			1			1								1	1								1
GCA_000740475.1	13		2			2						1									1			1			1		1					1	1	1		1
GCA_000740485.1	14		3			2						1									1			1			1		1					1	1	1		1
GCA_000740715.1	21		9			2											1	2	1	1	1		1	1	1
GCA_000740925.2	7	1	2	1	1	1	1
GCA_000742315.1	7	1	2	1	1	1	1
GCA_000742655.1	7	1	2	1	1	1	1
GCA_000742675.1	12		3		1	2									1					1	1						1					1			1
GCA_000742695.1	7	1	2	1	1	1	1
GCA_000742855.1	7		2	1	1	1		1
GCA_000742875.1	7	1	2	1	1	1	1
GCA_000742895.1	7	1	2	1	1	1	1
GCA_000743195.1	9	1	3	1	3	1
GCA_000743215.1	11		1			2			1											1	1		1						1						1
GCA_000743235.1	13		4		1	2									1					1	1						1					1			1
GCA_000743805.1	7	1	2	1	1	1	1
GCA_000743815.1	12	1	4	1	2	1	1				1																																		1
GCA_000743825.1	8	1	2	1	2	1	1
GCA_000743865.1	8	1	2	1	2	1																												1
GCA_000746035.1	18		5			2											1	2	1	1	1	2	1	1	1
GCA_000746135.1	8	1		1		1	1	1				3
GCA_000746865.1	9	1	1	1	2	1	1																		2
GCA_000746885.1	14		5		1	1	1	1													1							1	1							1
GCA_000746965.1	11		5	1	1	1		1			1
GCA_000747335.1	8	1	2	1	2	1	1
GCA_000747345.1	4		1		1	1															1
GCA_000747375.1	8	1	2	1	2	1	1
GCA_000747545.1	13	1	4	1	2	1	1				1																1
GCA_000747645.1	14		6		2	2															1			1			1									1
GCA_000747705.1	13		2			2							1				1	1	1	1	1		1	1								1
GCA_000750045.1	21		8			2											1	2	1	1	1	2	1	1	1
GCA_000769515.1	15		2			2									1	1	1	1	1	1	1	1	1	1									1
GCA_000769555.1	13		2			2											1	2	1	1	1		1	1
GCA_000772125.1	10		1			2							1				1		1	1	1		1	1
GCA_000772165.1	12		1			2											1	2	1	1	1		1	1
GCA_000772205.1	12		1			2											1	2	1	1	1		1	1
GCA_000773635.1	12	1	3	1	2	1	1				1																																		2
GCA_000782835.1	11		2			2						1									1			1			1								1	1		1
GCA_000782875.1	7	1	2	1	1	1	1
GCA_000782885.1	7	1	2	1	1	1	1
GCA_000782895.1	8	1	2	1	2	1	1
GCA_000782905.1	8	1	2	1	2	1	1
GCA_000782955.1	7	1	2	1	1	1	1
GCA_000782975.1	7	1	2	1	1	1	1
GCA_000782995.1	7	1	2	1	1	1	1
GCA_000783015.1	7	1	2	1	1	1	1
GCA_000783035.1	7	1	2	1	1	1	1
GCA_000783055.1	7	1	2	1	1	1	1
GCA_000783075.1	7	1	2	1	1	1	1
GCA_000783095.1	7	1	2	1	1	1	1
GCA_000783115.1	7	1	2	1	1	1	1
GCA_000783135.1	7	1	2	1	1	1	1
GCA_000783155.1	6		2	1	1	1	1
GCA_000783165.1	7	1	2	1	1	1	1
GCA_000783195.1	7	1	2	1	1	1	1
GCA_000783215.1	7	1	2	1	1	1	1
GCA_000783235.1	7	1	2	1	1	1	1
GCA_000784675.1	24		11			2										1	1	2	1	1	1	2	1	1
GCA_000786145.2	20		9			2											1	2	1	1	1		1	1
GCA_000789275.1	14		2			2						1									1			1			1		1					1	1	1	1	1
GCA_000789295.1	14		2			2						1									1			1			1		1					1	1	1	1	1
GCA_000789315.1	10	1	1	1	2	1	1					2
GCA_000789425.2	10		2	2	1	1						1									1			1																						1
GCA_000793525.1	7	1	2	1	1	1	1
GCA_000793545.1	7	1	2	1	1	1	1
GCA_000793565.1	7	1	2	1	1	1	1
GCA_000798615.1	17		5		1	2			1								1	1	1	1	1	1	1
GCA_000800825.1	10		2	2		1						1									1			1									1													1
GCA_000815145.1	12		2			2											1	2	1		1		1	1
GCA_000815275.2	12		1			2								1			1	2	1	1	1		1	1
GCA_000815295.1	10		2		1	2			1												1								1							1
GCA_000815365.1	12		3		1	1	1	1	1												1							1	1							1
GCA_000816555.1	12	1	3	1	2	1	1				1																1
GCA_000817575.1	13		2			2										1	1	2	1		1		1	1
GCA_000819585.1	12		2		1	2									1						1			1			1								1	1									1
GCA_000820865.2	2					1															1
GCA_000827045.1	14		2			2											1	2	1	1	1		1	1	1
GCA_000827065.1	14		2			2						1									1			1			1		1					1	1	1	1	1
GCA_000828345.1	8		1	2	1							1									1																								1	1
GCA_000828375.1	11		2	2	1	1						1									1			1										1												1
GCA_000828395.1	12		2	2	2	1						1									1			1									1													1
GCA_000828425.1	11		2	2	1	1						1									1			1									1													1
GCA_000828455.1	11		3	1	1	1						1									1			1																						1
GCA_000828495.1	11		3			2															1			1			1											1
GCA_000830595.1	11		2			2															1			1			1		1					1			1
GCA_000830605.1	11		2			2															1			1			1		1					1			1
GCA_000830635.1	13		4			2					1										1			1			1		1					1
GCA_000830645.1	11		2		2	2															1			1			1									1
GCA_000830715.1	13		4			2					1										1			1			1		1					1
GCA_000830735.1	11		3			2															1			1			1											1
GCA_000831065.1	15	1	4	1	2	1	1		1		1														1				1
GCA_000831505.1	7	1	2	1	1	1	1
GCA_000831655.1	12		2	2	2	1					1	1									1			1																						1
GCA_000832195.1	17		5		1	2			2												1			1			1		1						1	1		1
GCA_000832385.1	7	1	2	1	1	1	1
GCA_000832405.1	6	1	1	1	1	1	1
GCA_000832425.1	7	1	2	1	1	1	1
GCA_000832445.1	7	1	2	1	1	1	1
GCA_000832465.1	7	1	2	1	1	1	1
GCA_000832485.1	9	2	2	1	1	1	1
GCA_000832505.1	8	1	2	1	2	1	1
GCA_000832525.1	11	1	2	1	2	1	1					2
GCA_000832565.1	7	1	2	1	1	1	1
GCA_000832585.1	8	1	2	1	2	1	1
GCA_000832605.1	11	1	3	1	2	1	1	1	1
GCA_000832635.1	7	1	2	1	1	1	1
GCA_000832665.1	7	1	2	1	1	1	1
GCA_000832725.1	7	1	2	1	1	1	1
GCA_000832745.1	7	1	2	1	1	1	1
GCA_000832765.1	9	1	2	1	2	1	1																											1
GCA_000832785.1	7	1	2	1	1	1	1
GCA_000832805.1	10	1	1	1	2	1	1					2
GCA_000832825.1	9	1	1	1	3	1	1																																			1
GCA_000832845.1	8	1	1	1	2	1	1																		1
GCA_000832865.1	10	1	1	1	4	1	1																																			1
GCA_000832885.1	8		3	1	1	1		1
GCA_000832925.1	8	1	2	1	2	1	1
GCA_000832965.1	7	1	2	1	1	1	1
GCA_000833005.1	12		1			2											1	2	1	1	1		1	1	1
GCA_000833045.1	7	1	2	1	1	1	1
GCA_000833065.1	7	1	2	1	1	1	1
GCA_000833085.1	6	1	1	1	1	1	1
GCA_000833125.1	7	1	2	1	1	1	1
GCA_000833275.1	7	1	2	1	1	1	1
GCA_000833655.1	11	1	3	1	2	1	1				1																																						1
GCA_000835025.1	14	1	3	1	2	1	1				1		1																		1																		1
GCA_000835145.1	13		2			2											1	2	1	1	1		1	1	1
GCA_000835185.1	9	1	2	1	2	1	1																											1
GCA_000835235.1	12	1	3	1	2	1	1				1																1
GCA_000875715.1	7	1	2	1	1	1	1
GCA_000875875.2	12		1			2											1	2	1	1	1		1	1
GCA_000876525.1	12		3		1	1	1	1													1							1	1							1
GCA_000877815.1	14		2		1	2			2												1			1			1		1						1	1		1
GCA_000878525.1	11	1	3	1	2	1	1	1			1
GCA_000931375.1	9	1	3	1	1	1	1	1
GCA_000931815.1	11		1			2			1											1	1		1						1						1
GCA_000931825.1	12		1			2		1												1	1		1	1			1		1						1
GCA_000931835.1	12		2			2			1											1	1								1						1			1
GCA_000931845.1	13		1			2		1												1	1		1	1			1		1						1			1
GCA_000934165.1	17		6			2						1									1			1			1		1					1	1	1		1
GCA_000934885.1	25		11			2					1						1	2	1	1	1	2	1	1								1
GCA_000935315.1	12		2	2	1	1						1									1			1										1											1	1
GCA_000948235.1	8	1	2	1		1	1
GCA_000948245.1	11	1	2	1	2	1	1	1			1														1
GCA_000948275.1	10		2	1		1	1	1													1				1			1	1
GCA_000948325.1	9	1	2	1	2	1																																				2
GCA_000949525.1	14		4	2	2	1					1	1									1			1																						1
GCA_000952085.1	13		3	1	1	1	1	1			1			1							1							1	1
GCA_000952895.1	14		2			2						1									1			1			1		1					1	1	1	1	1
GCA_000953615.1	14		2			2						1									1			1			1		1					1	1	1	1	1
GCA_000959025.1	11		1			2			1											1	1		1						1
GCA_000960265.2	14		3			2											1	2	1	1	1		1	1	1
GCA_000966575.1	16		3		1	2					1						1	1	1		1	2																									1
GCA_000969665.1	13	1	5		1	1	2				1																1
GCA_000970445.1	14		6	1		1	1					1		1							1						1	1
GCA_000970655.1	9		2			2															1			1			1		1							1
GCA_000971535.1	8	1	1	1	1	1	1	1																	1
GCA_000971925.1	14		2			2						1									1			1			1		1					1	1	1	1	1
GCA_000972685.1	9		1	2	1	1						1									1			1																						1
GCA_000972825.1	13		4	2	1	1						1									1			1									1													1
GCA_000973485.1	12		1			2											1	2	1	1	1		1	1	1
GCA_000973585.1	13		1			2										1	1	2	1	1	1		1	1	1
GCA_000973605.1	10		2			2							1								1			1			1								1	1
GCA_000978375.1	10	1	3	1	2	1	1				1
GCA_000978495.1	12		2			2					1	1									1			1			1		1						1	1
GCA_000982455.1	11		2			2			1												1			1			1		1						1	1
GCA_000983035.1	17		8			2									1	1					1						1					1			1	1
GCA_000986655.1	11		3	1	1	2	1					1									1			1
GCA_000986915.1	7	1	2	1	1	1	1
GCA_000986935.1	7	1	2	1	1	1	1
GCA_000987785.1	9	1	1	1	2	1																			2																	1
GCA_000987825.1	13		1			2									1		1	2	1	1	1		1	1									1
GCA_000988345.1	12		1			2											1	2	1	1	1		1	1
GCA_001008565.1	13	1	4	1	3	1	1																						1																1
GCA_001008575.1	7	1	2	1	2	1
GCA_001008585.1	7	1	2	1	2	1
GCA_001008595.1	15	1	7	1	2	1	1				1																																		1
GCA_001008645.1	9	1	1	1	2	1	1																			1								1
GCA_001008655.1	10	1	3	1	2	1	1	1
GCA_001008665.1	13	1	3	1	2	1	1				1	1															1
GCA_001008695.1	8	1	2	1	2	1
GCA_001015005.1	6	1	2	1		1	1
GCA_001015025.1	7	1	2	1	1	1	1
GCA_001015095.1	9		2			2															1			1			1								1	1
GCA_001017485.1	13		4	1	1	1						2									1			1									1													1
GCA_001017635.1	12	1	3	1	2	1	1				1																1
GCA_001023595.1	12		1			2											1	2	1	1	1		1	1	1
GCA_001029865.1	10		2	1	1	1						1									1			1										1												1
GCA_001029875.1	10	1	1	1	1	1	1	1																		1						1
GCA_001038525.1	13		4	2	1	1						1									1			1																1						1
GCA_001038765.1	11		2	2	1	1						1									1			1										1												1
GCA_001038775.1	9		1	2	1	1						1									1			1																						1
GCA_001038845.1	11		2	2	2	1						1									1			1																						1
GCA_001038905.1	11		2	2	1	1						1									1			1										1												1
GCA_001038915.1	8		1	1	1	1						1									1			1																						1
GCA_001039015.1	11		2	2	2	1						1									1			1																						1
GCA_001042485.2	12		4			1	1	1													1							1	1							1
GCA_001043515.1	22		7			2					1				1		1	2	1	1	1	2	1	1									1
GCA_001043535.1	9		1	2	1	1						1									1			1																						1
GCA_001043655.1	7	1	2	1	1	1	1
GCA_001043695.1	11		2	2	1	1						1									1			1										1												1
GCA_001043765.1	11		2			2															1			1			1		1					1	1	1
GCA_001043795.1	9		1	2	1	1						1									1			1																						1
GCA_001044475.1	7	1	1	1	2	1																				1
GCA_001044485.1	10	1	3	1	2	1	1				1
GCA_001044555.1	7	1	1	1	2	1																																				1
GCA_001044565.1	11	1	2	1	3	1	1
GCA_001044575.1	12	1	3	1	3	1	1	1						1
GCA_001044585.1	7	1	1	1	2	1	1
GCA_001044635.1	8	1	1	1	4	1
GCA_001044645.1	11	1	3	1	2	1	1				1														1
GCA_001044655.1	13	1	4	1	4	1	1				1
GCA_001044715.1	11	1	2	1	3	1	1				1															1
GCA_001044735.1	8	1	2	1	2	1																												1
GCA_001044745.1	16	1	7	1	3	1	1	1
GCA_001044795.1	8	1	2	1	2	1																					1
GCA_001044815.1	15	1	3	1	3	1	1				1																															1			1
GCA_001044855.1	13	1	4	1	1	1	1				1	1															1
GCA_001044875.1	10	1	3	1	2	1	1				1
GCA_001044905.1	8	1	1	1	2	1	1		1
GCA_001044935.1	10	1	3	1	1	1	1	1	1
GCA_001044955.1	12	1	4	1		1	1				1	1															1
GCA_001050115.1	5			1			1			1											1						1
GCA_001050335.1	9	1	1	1	2						1	2																																1
GCA_001057075.1	18		9			2			1												1			1			1								1	1		1
GCA_001058585.1	16	1	9		1	1	1				1															1								1
GCA_001059175.1	9	1	3	1	1	1	1				1
GCA_001059825.1	7	1	1	1	1	1																																				1
GCA_001059875.1	7	1	1	1	1	1							1																													1
GCA_001077095.1	10	1	4	1	1	1	1				1
GCA_001077735.1	18		5			2											1	2	1	1	1	2	1	1	1
GCA_001175005.1	13		1			2											1	2	1	1	1		1	1	2
GCA_001182785.1	12	1	3	1	3	1	1				1														1
GCA_001183525.1	13		4	2		1						1									1			1									1												1	1
GCA_001183785.1	14	1	3	1	3	1	1				1																			1	1														1
GCA_001184225.1	12		1			2							1				1	1	1	1	1	1	1										1
GCA_001184755.1	14	1	2		1	1	1		1			1	1			1					1																										1
GCA_001187765.1	17		5			2						1									1			1			1		1					1	1	1	1	1
GCA_001188525.1	17		8			1	1	1						1							1							1	1							1
GCA_001191605.1	9		1	2	1	1						1									1			1																						1
GCA_001238465.1	12	1	3	1	2	1	1	1			1														1
GCA_001247635.1	12		1			2											1	2		1	1		1	1	1
GCA_001265125.1	11		2	2	1	2	1					1									1			1
GCA_001266815.1	17		5			2											1	2	1	1	1	2	1	1
GCA_001266825.1	17		6			2											1	2	1	1	1	1	1	1
GCA_001267695.1	22		10			2											1	2	1	1	1		1	1	1
GCA_001272985.1	8	1	2	1	2	1	1
GCA_001273005.1	7	1	2	1	1	1	1
GCA_001273025.1	8	1	2	1	2	1	1
GCA_001273045.1	7	1	2	1	1	1	1
GCA_001273065.1	7	1	2	1	1	1	1
GCA_001273085.1	7	1	2	1	1	1	1
GCA_001273105.1	7	1	2	1	1	1	1
GCA_001273125.1	6	1	2	1		1	1
GCA_001273145.1	6	1	2	1		1	1
GCA_001275045.2	12	1	2	1	3	1	1	1			1														1
GCA_001275645.1	14		3			1				1	1	1		1		1					1																								1
GCA_001276195.1	13	1	3	1	1	1	1				1	1																			1
GCA_001276995.1	7	1	2	1	1	1	1
GCA_001277085.1	7	1	2	1	1	1	1
GCA_001277915.1	11	1	3	1	2	1	1				1
GCA_001277955.1	7	1	2	1	1	1	1
GCA_001278435.1	7	1	2	1	1	1	1
GCA_001278635.1	22		9			2						1				1	1	2	1	1	1	1	1	1
GCA_001278955.1	12		2			2			1					1							1			1			1		1						1	1
GCA_001280845.1	7					2		1													1
GCA_001286765.1	15		4			2														1	1	2		1			1		1						1			1
GCA_001286825.1	11	1	4	1	1	1	1	1																																							1
GCA_001286865.1	15		6			2			1												1			1			1		1						1	1
GCA_001286945.1	25		8			2										1	1	2	1	1	1	3	1	1	1																						1
GCA_001286965.1	25		9			2										1	1	2	1	1	1	3	1	1																							1
GCA_001286985.1	12		4	1	1	1						1									1			1										1												1
GCA_001293645.1	4					2	1														1
GCA_001294785.1	17		3			2											1	2	1		1	2	1	1								1
GCA_001296435.1	17	1	5	1	2	1	1				1	1	1																	1	1	1
GCA_001307105.1	12		4	2		1						1									1			1	1																					1
GCA_001310635.1	4									1					1						1
GCA_001312785.1	13		3			2			1												1		1						1
GCA_001317525.1	12	1	4	1	3	1	1																		1
GCA_001342275.1	15		6			2							1								1			1			1								1	1
GCA_001402735.1	19	1	5	1	3	1	1				1	1																	1		1	1								1
GCA_001420655.1	14		4	2	2	1					1	1									1			1																						1
GCA_001420855.1	10	1	3	1	2	1	1				1
GCA_001426125.1	11		3	2	1	1						1									1			1																						1
GCA_001429365.1	9	1			1	3	1					1									1
GCA_001429385.1	7					3	1					1									1
GCA_001429445.1	12		2	2	1	1						1									1			1									1												1	1
GCA_001429465.1	15	1	3	1	3	1	1				1	1	1																		1
GCA_001429475.1	15	1	4	1	3	1	1				1	1																			1
GCA_001429825.1	6					3	1														1
GCA_001431145.1	11		1	2	2	1						1									1			1										1												1
GCA_001431285.1	20		6			2					1					1	1	2	1	1	1		1	1	1
GCA_001431785.1	11		1	2	2	1						1									1			1										1												1
GCA_001440465.1	13		2			2											1	2	1	1	1		1	1	1
GCA_001444515.1	13		4	2	1	1						1									1			1																					1	1
GCA_001444735.1	13		4	2	1	1						1									1			1																						1
GCA_001455345.1	8	1	2	1	2	1	1
GCA_001457015.1	11		3	2	1	1						1									1			1																						1
GCA_001461825.1	20		7			2											1	2	1	1	1		1	1	1
GCA_001461835.1	15		4			1									1		1	2	1	1	1	1	1	1
GCA_001461845.1	22		10			2											1	2	1	1	1		1	1	1
GCA_001465815.1	10		2			2							1								1			1			1								1	1
GCA_001468935.1	13		2	2	1	2						1									1			1								1													1	1
GCA_001469675.1	12		1			2											1	2	1	1	1		1	1	1
GCA_001482475.1	10		2	2	1	1						1									1			1																						1
GCA_001482495.1	10	1	3	1	2	1	1				1
GCA_001483885.1	15		1		1	2											1	2	1	1	1		1	1	2							1
GCA_001507755.1	20		10		1	1	1	1			1										1							1	1							1
GCA_001507765.1	19		10		1	1	1	1													1							1	1							1
GCA_001507775.1	12		4	1		1	1	1													1				1			1	1
GCA_001516885.1	5				1	2	1														1
GCA_001516895.1	4					2	1														1
GCA_001517185.1	16		2			2			1								1	2	1	1	1	2	1	1
GCA_001517195.1	12	1	4	1		1	1				1																1										1								1
GCA_001518875.1	10	1	3	1	2	1	1				1
GCA_001534785.1	14		4		1	2														1	1			1			1								1		1								1
GCA_001536925.1	13		1			2									1		1	2	1	1	1		1	1	1
GCA_001541905.1	13		2			2						1									1			1			1		1					1	1	1		1
GCA_001541985.1	11	1	2	1	3	1	1	1
GCA_001541995.1	9	1	2	1	2	1	1																											1
GCA_001543165.1	8		1	1	1	1						1									1			1																						1
GCA_001543225.1	7	1	2	1	1	1	1
GCA_001548175.1	12	1	3	1	2	1	1				1																																		1
GCA_001548215.1	9		1	2	1	1						1									1			1																						1
GCA_001553895.1	11		1			2											1	2	1	1	1		1	1
GCA_001558705.1	13		2			2										1	1	2	1	1	1		1	1
GCA_001563515.1	13	1	3	1	3	1	1				1														2
GCA_001565875.1	9		2		1	2															1			1			1									1
GCA_001566315.1	11		2	2		1						1									1			1									1	1												1
GCA_001566355.1	5	1	1	1	1	1
GCA_001566365.1	9	1	3	1	3	1
GCA_001566375.1	11	1	3	1	5	1
GCA_001566385.1	7	1	2	1	1	1							1
GCA_001566445.1	7	1	3	1	1	1
GCA_001566455.1	8	1	3	1	2	1
GCA_001566465.1	8	1	3	1	2	1
GCA_001566515.1	7	1	2	1	2	1
GCA_001566525.1	9	1	3	1	3	1
GCA_001566705.1	13	1	4	1	2	1	1				2							1
GCA_001578165.1	14		2	2	3	1					1	1									1			1																					1	1
GCA_001578205.1	11		2	2	1	1						1									1			1																					1	1
GCA_001579695.1	10	1	2	1	2	1	1				1			1
GCA_001583685.1	16	1	6	1	1	1	1				1	1																	1		1								1
GCA_001583695.1	11	1	4	1	2	1	1	1
GCA_001583705.1	12	1	4	1	2	1																				1	1							1
GCA_001583745.1	11	1	3	1	2	1	1				1
GCA_001583755.1	13	1	3	1	3	1	1	1			1														1
GCA_001583765.1	7	1	1	1	1	1							1																													1
GCA_001583875.1	14	1	7	1	1	1	1				2
GCA_001583955.1	12	1	3	1	2	1	1	1			1																																		1
GCA_001584005.1	10	1	2	1	3	1																			2
GCA_001584025.1	13	1	2	1	1	1	1	1			1			1																	1	1					1
GCA_001584035.1	8	1	1	2	1	1	1	1
GCA_001584065.1	8	1	1	1	2	1	1	1
GCA_001584085.1	15	1	5	1	2	1	1				1		1			1									1
GCA_001584325.1	13		3			2							1			1	1				1		1	1								1
GCA_001584335.1	16		6			2									1	1					1	1					1								1	1
GCA_001584345.1	16		4			2			1		1					1	1				1			1	1
GCA_001586105.1	12		1			2											1	2	1	1	1		1	1	1
GCA_001587195.1	13		4	1		1	1	1			1										1				1			1	1
GCA_001587285.1	12		4	1		1	1	1													1				1			1	1
GCA_001587315.1	12		4	1		1	1	1													1				1			1	1
GCA_001587325.1	17		6			2											1	2	2	1	1		1	1
GCA_001587355.1	12		4	1		1	1	1													1				1			1	1
GCA_001587405.1	14		7			2									1	1					1														1	1
GCA_001587435.1	14		4			2					1		1				1		1	1	1		1	1
GCA_001590835.1	22	1	12	1	1	1					3																																		1
GCA_001591925.1	15		5			2									1	1					1	1					1								1	1
GCA_001591985.1	5			1			1			1											1						1
GCA_001593395.2	14		3			2										1	1	2	1		1		1	1
GCA_001593765.1	14		1			2										1	1	2	1		1	1	1	1
GCA_001593785.1	13		2			2											1	2	1	1	1		1	1
GCA_001595725.1	13	1	4	1	1	1	1				1					1											1																		1
GCA_001596055.1	10		2	1		1	1	1													1				1			1	1
GCA_001596535.1	11		2			2															1			1			1		1					1	1	1
GCA_001596755.1	12		2			2											1	2	1		1		1	1
GCA_001597265.1	12		3		1	2									1					1	1						1					1			1
GCA_001598095.1	11	1	3	1	2	1	1				1
GCA_001604995.1	14		2			2						1									1			1			1		1					1	1	1	1	1
GCA_001611175.1	7	1	1	1	1	1	1	1
GCA_001614195.1	6		1			1	1	1		1											1
GCA_001617995.1	15		4			2									1		1	2	1	1	1		1	1
GCA_001618665.1	10	1	3	1	2	1	1				1
GCA_001619285.1	9	1	2	1	2	1	1				1
GCA_001619335.1	11	1	2	1	2	1	1	1																																					1
GCA_001619385.1	7	1	2	1	2	1
GCA_001619395.1	8	1	2	1	1	1	1				1
GCA_001619425.1	10	1	4	1	2	1	1
GCA_001619445.1	13	1	6	1	1	1	1				1														1
GCA_001619465.1	7	1	2	1	2	1
GCA_001619505.1	12	1	4	1	2	1	1	1	1
GCA_001619525.1	11	1	4	1	1	1	1				1					1
GCA_001619535.1	19		6			2					1	1									1			1			1		1					1	1	1	1	1
GCA_001619745.1	23		8			2					1					1	1	2	1	1	1	2	1	1	1
GCA_001625135.1	13		6			2															1			1			1								1	1
GCA_001634675.1	11		1			2											1	2	1	1	1		1	1
GCA_001635915.1	16	1	4	1	3	1	1		1		1					1									1																				1
GCA_001635955.1	16	1	4	1	3	1	1		1		1					1									1																				1
GCA_001635995.1	12	1	3		2	1	1	1			1														1											1
GCA_001639945.1	14		3			2											1	2	1	1			1	1	1							1
GCA_001639965.1	10		2			2									1					1	1						1								1
GCA_001640965.1	12	1	3	1	2	1	1				1																		1																				1
GCA_001641145.1	14		2			2						1									1			1			1		1					1	1	1	1	1
GCA_001642595.1	12		4	1		1	1	1													1				1			1	1
GCA_001645395.1	11	1	3	1	3	1	1	1
GCA_001645405.1	11	1	3	1	3	1	1	1
GCA_001645445.1	10	1	3	1	2	1	1	1
GCA_001645455.1	10	1	3	1	2	1	1	1
GCA_001645465.1	13	1	3	1	4	1	1	1			1
GCA_001645505.1	13	1	4	1	3	1	1						1																																1
GCA_001645525.1	11	1	3	1	3	1	1	1
GCA_001645535.1	11	1	3	1	3	1	1	1
GCA_001645555.1	10	1	3	1	2	1	1	1
GCA_001647945.1	16		5			2										1	1	2	1	1	1	1
GCA_001647965.1	18		4			2										1	1	2	1	1	1	2	1	1
GCA_001648135.1	6					3	1														1
GCA_001654475.1	7	1	2	1	1	1	1
GCA_001660525.1	11		2			2						1									1			1			1		1							1		1
GCA_001661555.1	17		7			2		1													1			1	2		1								1	1
GCA_001662915.1	21		8			2					3			1		1	1	1	1	1	1		1
GCA_001662955.1	11		2			2			1		1										1			1			1								1	1
GCA_001662975.1	13		4	1		1	1	1			1										1				1			1	1
GCA_001663575.1	25		9	1		2									1	1					1	4		1			2		1						1												1
GCA_001672595.1	15		1		1	2		1							1		1	2		1			1	1	1																						1
GCA_001672615.1	14		4			2					1		1				1		1	1	1		1	1
GCA_001675655.1	12		2	2	2	1						1									1			1																					1	1
GCA_001677055.1	14	1	2	1	5	1	1				1																		1
GCA_001677295.1	8	1	2	1	2	1	1
GCA_001677305.1	8	1	2	1	2	1	1
GCA_001677965.1	10	1	3	1	1	1	1				1														1
GCA_001677975.1	13		3	2	2	1						1									1			1									1													1
GCA_001679765.1	9	1	3	1	1	1	1				1
GCA_001682855.1	8		2			1		1		1	1																																1
GCA_001682865.1	12		2			2	1	1		1		1									1
GCA_001683065.1	7	1	2	1	1	1	1
GCA_001683095.1	7	1	2	1	1	1	1
GCA_001683135.1	7	1	2	1	1	1	1
GCA_001683155.1	7	1	2	1	1	1	1
GCA_001683175.1	7	1	2	1	1	1	1
GCA_001683215.1	7	1	2	1	1	1	1
GCA_001683235.1	7	1	2	1	1	1	1
GCA_001683255.1	7	1	2	1	1	1	1
GCA_001683275.1	7	1	2	1	1	1	1
GCA_001683295.1	7	1	2	1	1	1	1
GCA_001685035.1	2			1		1
GCA_001685565.1	13	1	2	1	5	1	1		1		1
GCA_001685645.1	12		1			2											1	2	1	1	1		1	1	1
GCA_001687085.1	9		1	2	1	1						1									1			1																						1
GCA_001687195.1	15		1		1	2		1							1		1	2		1			1	1	1																						1
GCA_001687745.1	12		1			2											1	2	1	1	1		1	1	1
GCA_001691515.1	13		3		1	1	1	1						1							1							1	1
GCA_001691735.1	15		6		1	1	1	1													1							1	1							1
GCA_001692115.1	19		6			2											1	2	1	1	1	2	1	1	1
GCA_001692675.1	15	1	4	1	3	1	1				1																				1	1
GCA_001697265.1	15		3			2						1									1			1			1		1					1	1	1	1	1
GCA_001699805.1	13	1	3	1	3	1	1				1																					1													1
GCA_001700735.1	11		1	2	2	1						1									1			1										1												1
GCA_001703495.1	14		2			2						1									1			1			1		1					1	1	1	1	1
GCA_001704095.1	11		2			2			1												1			1			1		1							1
GCA_001704975.1	12		2	2	1	2						1									1			1																					1	1
GCA_001705195.1	10		2			2											1		1	1	1			1
GCA_001709045.1	23		9			2					1						1	2	1	1	1	3		1									1
GCA_001709055.1	21		7			2			1							1	1	2	1	1	1	2	1	1
GCA_001709115.1	26		8			2					1					1	1	2	1	1	1	5	1	1
GCA_001717105.1	11		2			2									1						1			1			1									1									1
GCA_001719025.1	7	1	2	1	2	1
GCA_001719225.1	11		2			2			1												1			1			1		1						1	1
GCA_001720505.1	11		2			2															1			1			1		1					1	1	1
GCA_001721145.1	11	1	3	1	2	1	1				1
GCA_001721165.1	11	1	2	1	4	1	1				1
GCA_001723375.1	13		1			2										1	1	2	1	1	1		1	1	1
GCA_001723585.1	13		1			2									1		1	2	1	1	1		1	1	1
GCA_001726125.1	10		2	1		1	1	1													1				1			1	1
GCA_001729295.1	10	1	4	1		1	1				1														1
GCA_001729445.1	11	1	3	1		1	1				1															1			1		1
GCA_001742355.1	17		7			2			1												1			1			1		1						1	1		1
GCA_001742365.1	15		3			2					2	1									1			1			1		1					1	1	1
GCA_001746575.1	9		2		1	2															1			1			1									1
GCA_001747445.1	9		3			2															1			1			1									1
GCA_001748205.1	12		2		1	2									1						1			1			1		1							1
GCA_001750745.1	14		2			2						1									1			1			1		1					1	1	1	1	1
GCA_001752685.2	12		1			2									1		1	2	1	1	1		1	1
GCA_001756265.1	12	1	4	1	3	1	1																						1
GCA_001757675.1	11	1	3	1	2	1	1				1														1
GCA_001757685.1	11	1	3	1	2	1	1				1														1
GCA_001757695.1	9	1	3	1	1	1	1				1
GCA_001757745.1	14	1	3	1	2	1	1		1		1														1				1																1
GCA_001757755.1	13	1	4	1	3	1	1	1			1
GCA_001757775.1	12	1	3	1	2	1	1	1			2
GCA_001757785.1	8	1	2	1	1	1	1	1
GCA_001757825.1	8	1	2	1	1	1	1	1
GCA_001757875.1	9	1	2	1	1	1	1	1																								1
GCA_001757905.1	10	1	2	1	2	1	1	1																								1
GCA_001757915.1	8	1	2	1	1	1	1	1
GCA_001757935.1	9	1	2	1	1	1	1	1																								1
GCA_001757965.1	8	1	2	1	1	1	1	1
GCA_001757985.1	9	1	2	1	1	1	1	1																								1
GCA_001758015.1	10	1	2	1	2	1	1	1																								1
GCA_001758315.1	6	1	1	1	1	1	1
GCA_001766395.1	15		2	2	2	1						1									1			1								1	1	1											1	1
GCA_001808235.1	9		2			2															1			1			1								1	1
GCA_001816185.2	11	1	4	1	2	1	1				1
GCA_001831375.1	7	1	1	1	3	1
GCA_001835485.1	7	1	2	1	1	1	1
GCA_001836235.1	11	1	3	1	1	1	1				1	1																											1
GCA_001854345.1	13		2			2										1	1	2	1	1			1	1
GCA_001855755.1	9	1	2	1	2	1	1	1
GCA_001857925.1	9		1	2	1	1					1	1									1																									1
GCA_001857985.1	11		1			2											1	2	1	1			1	1	1
GCA_001866725.1	7		1	1		2		1													1
GCA_001866745.1	14		4			2							1				1	1	1	1	1			1								1
GCA_001874385.1	13		1			2											1	2	1	1	1		1	1	1
GCA_001876515.1	14		6			2															1			1	1		1									1									1
GCA_001876555.1	14		5	1		1	1	1													1				1			1	1
GCA_001876655.1	14		4	1		1	1	1		1											1				1			1	1
GCA_001880115.1	13	1	4	1	1	1	1				1	1															1
GCA_001880125.1	13	1	5	1		1	2				1																1
GCA_001880305.1	11	1	2	1	2	1	1					1													1																								1
GCA_001883865.1	14	1	5	1	2	1	1				1															1					1
GCA_001883875.1	15	1	4	1	2	1	1				1																		2		1	1
GCA_001883885.1	9	1	1	1	2	1	1	1																					1
GCA_001883895.1	8	1	1	1	1	1	1					1													1
GCA_001883945.1	14	1	3	1	2	1	1				1														2				1		1
GCA_001883965.1	9	1	2	1	3	1	1
GCA_001883975.1	8	1	2	1	1	1	1				1
GCA_001883995.1	7	1	1	1	2	1																				1
GCA_001884025.1	7	1	1	1	2	1																																				1
GCA_001884105.1	9	1	1	1	1	1	1	1			1												1
GCA_001884125.1	11	1	3	1	3	1	1	1
GCA_001884135.1	10	1	2	1	2	1	1	1	1
GCA_001884145.1	9	1	1	1	2	1	1		1			1
GCA_001884185.1	11	1	4	1	1	1	1																				1
GCA_001884215.1	8	1	1	1	1	1	1	1																	1
GCA_001889285.1	13		1			2									1		1	2	1	1	1		1	1									1
GCA_001889385.1	12		1			2											1	2	1	1	1		1	1	1
GCA_001890405.1	9		2		1	2															1			1			1									1
GCA_001895065.1	17		7			2			1		1										1			1			1		1						1	1
GCA_001895235.1	9	1	2	1	1	1	2				1
GCA_001895885.1	11		2	1		1						1									1			1										1		1									1	1
GCA_001896025.1	10		2	1		1	1	1													1				1			1	1
GCA_001896285.1	13		4	1		1	1	1			1										1				1			1	1
GCA_001896295.1	10		2	1		1	1	1													1				1			1	1
GCA_001896305.1	10		2	1		1	1	1													1				1			1	1
GCA_001896335.1	14		4	2	1	1						2									1			1																						1
GCA_001901235.1	6	1	1		1	1	1
GCA_001901555.1	12		4	1		1	1	1													1				1			1	1
GCA_001901815.1	8	1	2	1	1	1																				1	1
GCA_001901885.1	5	1	1	1	1	1
GCA_001901895.1	8	1	1	1	3	1																																				1
GCA_001901905.1	6	1	1	1	1	1																																				1
GCA_001901925.1	7	1	1	1	1	1	1																				1
GCA_001902555.1	9		2		1	2															1			1			1									1
GCA_001908475.1	9		1	2	1	1						1									1			1																						1
GCA_001909175.1	10	1	2	1	2	1	1	1			1
GCA_001913295.1	7	1	1	1	2	1		1
GCA_001913305.1	7	1	1	1	1	1		1																	1
GCA_001913315.1	8	1	1	1	2	1	1		1
GCA_001913325.1	7	1	2	1	1	1
GCA_001913375.1	8	1	1	1	1	1	1					1													1
GCA_001913385.1	9	1	1	1	2	1	1																		1																				1
GCA_001913395.1	10	1	1	1	1	1	1					2																																	1
GCA_001913405.1	13	1	5	1	1	1	1				1																1				1
GCA_001913455.1	14	1	3	1	2	1	1				1														1						1														1
GCA_001913465.1	8	1	2	1	1	1																				1								1
GCA_001913475.1	11	1	3	1	1	1	1				1																															1			1
GCA_001913485.1	8	1	1	1	2	1		1					1
GCA_001913535.1	6	1	1	1	2	1
GCA_001913545.1	5	1	1	1	1	1
GCA_001913555.1	16	1	5	1	2	1	2				1														1		1																		1
GCA_001913575.1	13	1	3	1	2	1	1				1	1													1														1
GCA_001913615.1	9	1	3	1	2	1
GCA_001913625.1	15	1	7	1	1	1	1				1					1
GCA_001913635.1	11	1	3	1	1	1	1	1			1		1
GCA_001913645.1	6	1	2	1	1	1
GCA_001914255.1	10		2	1		1	1	1													1				1			1	1
GCA_001922005.1	12		1			2											1	2	1	1	1		1	1	1
GCA_001925045.1	18		8		2	1	1	1													1				1			1	1							1
GCA_001925055.1	12		4	1		1	1	1													1				1			1	1
GCA_001925105.1	13		4		1	1	1	1													1							1	1							1
GCA_001925115.1	12		4	1		1	1	1													1				1			1	1
GCA_001932005.1	11	1	4	1	1	1	1							1											1
GCA_001936375.1	7	1	2	1	1	1	1
GCA_001938685.1	13		3	2	2	1						1									1			1								1														1
GCA_001938705.1	12		2	2	2	1						1									1			1								1														1
GCA_001938995.1	10		1	1	1	1						1									1			1										1											1	1
GCA_001939525.1	12		4	1	1	1	1	1													1				1				1
GCA_001939535.1	17		6			2					1				1					1	1			1			1							1	1			1
GCA_001939545.1	17		7		1	1	1							1							1				1			1	1			1				1
GCA_001940365.1	10	1	3	1	2	1	1				1
GCA_001940445.1	9	1	2	1	2	1	1				1
GCA_001941885.1	9	1	2	1	2	1	1						1
GCA_001941905.1	9	1	2	1	2	1	1						1
GCA_001941925.1	9	1	2	1	2	1	1
GCA_001950175.1	10		2	1		1	1	1													1				1			1	1
GCA_001968805.1	10	1	2	1	1	1	1				1
GCA_001969555.1	18		5		1	1	1	1													1				1		1	1	1						1	1
GCA_001969565.1	14		4			1	1					1		2							1							1	1
GCA_001969815.1	18		5		1	1	1	1			1										1				1		1	1	1						1
GCA_001969855.1	16		8			1	1	1						1							1							1	1							1
GCA_001974945.1	11		2	2	1	1						1	1								1			1																						1
GCA_001975995.1	18		4			2											1	2	1	1	1	2	1	1
GCA_001982805.1	6	1	1	1	2	1
GCA_001982815.1	6	1	1	1	1	1																					1
GCA_001982845.1	9	1	1	1	2	1	1																		2
GCA_001982855.1	10	1	3	1	1	1	1				1					1
GCA_001982935.1	7	1	1	1	2	1																																				1
GCA_001990245.1	7	1	2	1	1	1	1
GCA_001996305.1	17		7		1	2															1			1			1		1						1	1		1
GCA_001999205.1	14		2			2										1	1	2	1		1		1	1
GCA_002000005.1	9	1	2	1	2	1	1				1
GCA_002001145.1	11		5	1	1	1		1
GCA_002002555.1	16		4			2											1	2	1	1	1	1	1	1									1
GCA_002003645.1	10	1	1	1	3	1	1					1													1
GCA_002005265.1	7	1	2	1	1	1	1
GCA_002005345.1	13		1			2										1	1	2	1	1	1		1	1	1
GCA_002007005.1	10	1	1	1	2	1	1					2
GCA_002007035.1	7	1	1	1	1	1	1							1
GCA_002009095.1	14		2			2						1									1			1			1		1					1	1	1	1	1
GCA_002009135.1	14		2			2						1									1			1			1		1					1	1	1	1	1
GCA_002014485.1	7	1	2	1	1	1	1
GCA_002014505.1	13	1	3	1	2	1	1	1	1																						1
GCA_002014535.1	11	1	3	1	2	1	1	1																																					1
GCA_002014545.1	12	1	3	1	2	1	1	2	1
GCA_002014575.1	9	1	1	1	3	1	1	1
GCA_002014585.1	13	1	2	1	2	1	1	1			1																		1																1
GCA_002014615.1	18		11	1		1		1			1			1
GCA_002014635.1	7	1	2	1	1	1	1
GCA_002014655.1	11	1	2	1	2	1	1	1			1																																		1
GCA_002014665.1	10	1	2	1	1	1	1				1
GCA_002014695.1	11	1	2	1	3	1	1	1	1
GCA_002014705.1	15	1	3	1	5	1	1	1			1																										1
GCA_002014715.1	11	1	3	1	2	1	1	1	1
GCA_002014895.1	11	1	2	1	2	1	1				1				1
GCA_002019425.1	7	1	2	1	1	1	1
GCA_002021335.1	8	1	2	1	2	1
GCA_002021355.1	6	1	1	1	1	1	1
GCA_002021365.1	7	1	1	1	1	1	1						1
GCA_002021375.1	8	1	1	1	2	1	1																			1
GCA_002021385.1	11	1	1	1	2	1	1	1																								1
GCA_002021435.1	13	1	3	1	3	1	1				1																									1						1
GCA_002021445.1	9	1	3	1	1	1	1				1
GCA_002021455.1	10	1	3	1	2	1	1				1
GCA_002021465.1	12	1	3	1	2	1	1				1															1			1
GCA_002021515.1	13	1	4	1	2	1	1	1			1																															1
GCA_002021535.1	10	1	3	1	2	1	1				1
GCA_002021545.1	13	1	5	1		1	2				1																1
GCA_002021695.1	9	1	4	1	1	1	1
GCA_002021835.1	10	1	2	1	2	1	1	1	1
GCA_002024535.1	9	1	2	1	2	1	1
GCA_002024545.1	14	1	4	1	2	1	1		2		1
GCA_002024555.1	19		5			2										1	1	2	1	1	1	2	1	1	1
GCA_002025105.1	12	1	3	1	3	1	1				1																																						1
GCA_002025265.1	7	1	2	1	1	1	1
GCA_002025275.1	7	1	2	1	1	1	1
GCA_002025335.1	7	1	2	1	1	1	1
GCA_002025345.1	8	1	2	1	2	1	1
GCA_002025375.1	8	1	2	1	2	1	1
GCA_002025395.1	7	1	2	1	1	1	1
GCA_002025415.1	8	1	2	1	2	1	1
GCA_002025435.1	8	1	2	1	2	1	1
GCA_002025455.1	8	1	2	1	2	1	1
GCA_002026335.1	19		12		2	1	1														1								1							1
GCA_002042895.1	12		4	1	1	1						2									1			1																						1
GCA_002055965.1	14		2			2						1									1			1			1		1					1	1	1	1	1
GCA_002057535.1	12		1			2											1	1	1	1	1	1	1	1	1
GCA_002068155.1	11		3			1	1	1													1							1	1							1
GCA_002071595.1	22		10			2											1	2	1	1	1	2	1	1
GCA_002071845.1	10	1	2	1	1	1	1	1			1														1
GCA_002072695.1	12		1			2											1	2	1	1	1		1	1	1
GCA_002072735.1	11		2			2						1									1			1			1		1						1	1
GCA_002073415.2	12	1	2	1	3	1	1	1			1														1
GCA_002074075.1	10		2	1		1	1	1													1				1			1	1
GCA_002074095.1	10		2	1		1	1	1													1				1			1	1
GCA_002074115.1	11		2	1		1	1	1													1				1			1	1
GCA_002074135.1	10		2	1		1	1	1													1				1			1	1
GCA_002077215.1	11		2	2		1						2									1			1									1													1
GCA_002077245.1	12		2	2	1	2	1					2									1			1
GCA_002078195.1	17	1	3	1	3	1	1				1	2																	1		1	1
GCA_002082375.1	15		4			2							1				1	2	1	1	1		1	1
GCA_002082415.1	14		3			2											1	2	1	1	1		1	1	1
GCA_002082435.1	14		3			2											1	2	1	1	1		1	1	1
GCA_002082455.1	15		4			2											1	2	1	1	1		1	1	1
GCA_002082465.1	14		3			2											1	2	1	1	1		1	1	1
GCA_002093785.1	19		7			2												1		1	1	3		1			1																		1
GCA_002096095.1	10		3		1	2															1			1			1									1
GCA_002104575.1	14	1	5	1	1	1	1	1			1																		1
GCA_002105595.1	13		1			2											1	2	1		1		1	1	1							1
GCA_002109455.1	13	1	3	1	4	1	1	1			1
GCA_002113805.1	12		1			2											1	2	1	1	1		1	1	1
GCA_002117165.1	12		1			2											1	2	1	1	1		1	1	1
GCA_002117465.1	10	1	1	1	2	1	1					2
GCA_002118175.1	11	1	3	1	2	1	1	1	1
GCA_002118185.1	10	1	2	1	2	1	1	1	1
GCA_002118195.1	11	1	3	1	2	1	1	1	1
GCA_002118255.1	8	1	1	1	1	1	1	1																							1
GCA_002142535.1	16		6			2		2													1				1		1											1
GCA_002142595.1	9		2			2															1			1			1								1	1
GCA_002146315.1	8	1	2	1	1	1	1				1
GCA_002146335.1	16	1	5	1	1	1	1		1		2	1		1
GCA_002146345.1	15	1	7	1	3	1	1				1
GCA_002146365.1	11	1	2	1	3	1	1	1			1
GCA_002146395.1	15	1	7	1	3	1	1				1
GCA_002146405.1	14	1	3	1	2	1	1				1					1															1
GCA_002146425.1	15	1	5	1	1	1	1				1																				1
GCA_002146445.1	13	1	3	1	1	1	1				1														1		1
GCA_002146465.1	8	1	2	1	1	1	1				1
GCA_002146505.1	12	1	1	1	4	1	1	1			1																		1
GCA_002146545.1	13	1	3	1	1	1	1				1														1		1
GCA_002146595.1	13	1	3	1	1	1	1				1	1																			1
GCA_002146605.1	13	1	1	1	5	1	1	1			1																		1
GCA_002146615.1	17	1	5	1	2	1	1				1		1																	1	1	1
GCA_002146625.1	10	1	2	1	1	1			1														1																			1
GCA_002146655.1	12	1	1	1	4	1	1	1			1																		1
GCA_002146665.1	8	1	1	1	3	1	1
GCA_002146695.1	15	1	5	1	3	1	1				1																																		1
GCA_002146705.1	9	1	2	1	3	1		1
GCA_002146755.1	21	1	6	1	2	1	1		2		3			1															1																1
GCA_002146775.1	13	1	3	1	3	1	1	1	1																												1
GCA_002146785.1	13	1	4	1	2	1	1				1												1
GCA_002146815.1	14	1	2	1	5	1	1				1																		1
GCA_002146825.1	14		7	1	1	1	1																						1
GCA_002146845.1	13	1	4	1	2	1	1				1																		1
GCA_002146865.1	16	1	6	1	1	1	1				1														1				1		1
GCA_002146905.1	12	1	4	1	1	1	1					1											1
GCA_002146925.1	10	1	3	1	2	1	1				1
GCA_002146945.1	17	1	5	1	2	1	1				1			1		1											1
GCA_002146975.1	11	1	1	1	4	1	1	1			1
GCA_002146985.1	8	1	1	1	2	1	1																																					1
GCA_002147005.1	8	2	2	1	1	1	1
GCA_002147025.1	12	1	1	1	4	1	1	1			1																		1
GCA_002147055.1	14	1	3	1	3	1	1				1														1
GCA_002147065.1	13	1	2	1	2	1	1	1																																							2
GCA_002147085.1	7	1	2	1		1	1				1
GCA_002147105.1	8	1	2	1	1	1	1				1
GCA_002147155.1	14	1	5	1	1	1	1				1	1															1
GCA_002147165.1	9	1	3	1	1	1	1				1
GCA_002147185.1	14	1	4	1	2	1	1				1	1															1
GCA_002147235.1	8	1	3	1		1	1				1
GCA_002147245.1	13	1	5	1		1	2				1																1
GCA_002147255.1	14	1	3	1	2	1	1				1																				1														1
GCA_002147295.1	12	1	4	1	2	1	1				1															1
GCA_002147315.1	15	1	3	1	3	1	1		1		1	1																				1
GCA_002147325.1	12	1	4	1	1	1	1				2	1
GCA_002147335.1	12	1	4	1	1	1	1				1		1
GCA_002147375.1	7	1	2	1		1	1				1
GCA_002147395.1	11	1	2	1	3	1	1				1																																		1
GCA_002147415.1	18	1	6	1	3	1	1				1	1																	1		1	1
GCA_002147425.1	12	1	2	1	4	1	1				1																																		1
GCA_002147435.1	14	1	5	1	1	1	2				1																1
GCA_002147495.1	13		5	1	3	1	1				1
GCA_002147505.1	12	1	6	1	2	1	1
GCA_002147535.1	13	1	3	1	1	1	1				1																				1														1
GCA_002147555.1	12	1	4	1		1	1				1	1															1
GCA_002147565.1	11	1	3	1		1	1				1	1															1
GCA_002147575.1	12	1	3	1	1	1	1				1	1															1
GCA_002147605.1	13	1	4	1	1	1	1				1	1															1
GCA_002147635.1	9	1	3	1	1	1	1				1
GCA_002147645.1	12	1	3	1	1	1	1				1	1															1
GCA_002147655.1	13	1	4	1	3	1	1				1
GCA_002147685.1	12	1	3	1	1	1	1				1	1															1
GCA_002147715.1	11	1	2	1	3	1	1	1			1
GCA_002147725.1	13	1	4	1	1	1	1				1	1															1
GCA_002147755.1	9	1	3	1	1	1																			1	1
GCA_002147795.1	11	1	1	1	4	1	1	1			1
GCA_002147805.1	13		3	1	3	1	1				1														1
GCA_002147835.1	10	1	2	1	2	1	2	1
GCA_002147895.1	13	1	3	1	3	2	1				1														1
GCA_002147905.1	22	1	6	1	3	1	1		2		3			1															1																1
GCA_002147935.1	11	1	2	1	3	1	1	1
GCA_002147955.1	21	1	8	1	3	1	1				2	1																	1			1
GCA_002147965.1	11	1	2	1	2	1	1				1	1																		1
GCA_002147985.1	13	1	5	1	1	1	1				1																																		1
GCA_002148015.1	14	1	4	1	1	1	1				1		1												1							1
GCA_002148025.1	12	1	2	1	2	1																			1
GCA_002148065.1	12	1	4	1	1	1	1				1														1
GCA_002148095.1	18	1	5	1	2	1	1		1		2			1											1
GCA_002148105.1	12	1	2	1	4	1	1				1																																		1
GCA_002148135.1	10	1	4	1	1	1	1																																						1
GCA_002148155.1	18	1	7	1	2	1	1				1					1															1
GCA_002150025.1	10	1	2	1	3	1	1
GCA_002151195.2	11		2	2	1	1						2									1			1																						1
GCA_002151665.1	10	1	2	1	3	1	1						1
GCA_002153395.1	17		6			2												1		1	1			1			1		1					1											1
GCA_002154115.1	16		4			2											1	2	1	1	1		1	1									1
GCA_002155005.2	11		3	2	2	1						1									1																									1
GCA_002155045.1	13		4			2			1											1	1			1			1		1						1
GCA_002157265.1	13		1			2									1		1	2	1	1	1		1	1									1
GCA_002163815.1	12		2			2														1	1			1	2		1																		1
GCA_002165455.1	14		2			2											1	2	1	1	1		1	1	1
GCA_002173495.1	12		3		1	2									1					1	1														1										1		1
GCA_002173615.1	9		3			2															1			1			1									1
GCA_002173695.1	9		2			2															1			1			1		1							1
GCA_002173715.1	9		2			2															1			1			1		1							1
GCA_002174275.1	11		1	2	1	1						1									1			1									1												1	1
GCA_002184245.1	13	1	4	1	3	1	1				1														1
GCA_002192235.1	12		1			2											1	2	1	1	1		1	1	1
GCA_002192515.1	8	1	1	1	2	1	1	1
GCA_002199125.1	12	1	4	1	1	1	1				1																																		2
GCA_002199165.1	7	1	2	1	1	1																			1
GCA_002199185.1	8	1	1	1	2	1		1					1
GCA_002199205.1	7	1	2	1	1	1																			1
GCA_002199225.1	7	1	2	1	1	1																			1
GCA_002199265.1	7	1	2	1	1	1																			1
GCA_002199285.1	8	1	1	1	2	1		1					1
GCA_002199315.1	7	1	1	1	1	1		1					1
GCA_002199335.1	10	1	3	1	1	1	1				1														1
GCA_002199365.1	7	1	2	1	1	1																			1
GCA_002199405.1	7	1	2	1	1	1																			1
GCA_002199425.1	7	1	2	1	1	1																			1
GCA_002199445.1	7	1	2	1	1	1																			1
GCA_002199465.1	7	1	1	1	1	1		1					1
GCA_002199505.1	7	1	2	1	1	1																			1
GCA_002199525.1	7	1	2	1	1	1																			1
GCA_002199615.1	6	1	1	1	2	1
GCA_002199625.1	5	1	1	1	1	1
GCA_002199635.1	8	1	1	1	2	1	1
GCA_002199645.1	7	1	1	1		1	1		1																1
GCA_002199675.1	6	1	1	1		1	1					1
GCA_002199695.1	7	1	2	1	1	1																			1
GCA_002199705.1	7	1	2	1	1	1																			1
GCA_002199745.1	7	1	1	1	1	1		1					1
GCA_002199755.1	7	1	2	1	1	1																			1
GCA_002199805.1	7	1	2	1	1	1																			1
GCA_002199815.1	7	1	2	1	1	1																			1
GCA_002199825.1	8	1	1	1	2	1		1					1
GCA_002199845.1	7	1	2	1	1	1																			1
GCA_002199895.1	8	1	1	1	2	1		1					1
GCA_002199955.1	7	1	2	1	1	1																			1
GCA_002200005.1	10	1	2	1	2	1	1	1	1
GCA_002200015.1	8	1	2	1		1	1				1		1
GCA_002200025.1	8	1	2	1	1	1	1	1
GCA_002200055.1	14	1	5	1		1	2				1														1		1																		1
GCA_002200075.1	10	1	3	1	4	1
GCA_002200085.1	15	1	2	1	1	1	1				1	3
GCA_002200125.1	10	1	3	1	4	1
GCA_002200135.1	13	1	3	1	2	1	1	1	1																												1								1
GCA_002200145.1	11	1	3	1	5	1
GCA_002200175.1	15	1	5	1	1	1	2				1														1		1																		1
GCA_002200185.1	9	1	2	1	2	1		1
GCA_002200215.1	12	1	4	1	3	1	1	1
GCA_002201555.1	14	1	6	1	2	1	1				1
GCA_002201645.1	7	1	2	1	1	1																			1
GCA_002201665.1	9	1	2	1	2	1	1				1
GCA_002201685.1	7	1	2	1	1	1																			1
GCA_002201705.1	13	1	1	1	2	1	1															1																							1		2
GCA_002201875.1	12		2		1	2									1						1			1			1								1	1									1
GCA_002201935.1	13		1		1	2											1	2	2	1			1	1	1
GCA_002201955.1	9		2			2															1			1			1		1							1
GCA_002201975.1	11		1			2											1	2	1				1	1								1
GCA_002201995.1	9		2		1	2															1						1									1
GCA_002202035.1	11		2			2							1								1			1			1								1	1
GCA_002202055.1	14		2		1	2			2												1			1			1		1						1	1		1
GCA_002204665.1	19		7			2											1	2	1	1	1	1	1	1	1
GCA_002205435.1	9		2			2															1			1			1								1	1
GCA_002205715.1	12		1			2											1	2	1	1	1		1	1	1
GCA_002208785.2	7	1	2	1	1	1	1
GCA_002209305.1	11		2			2											1	1	1	1	1			1
GCA_002209985.1	15	1	5	1		1	1		1		1			1											1							1										1
GCA_002211135.1	9	1	1	1	2	1	1					1																																1
GCA_002211235.1	12		2			2												1		1	1			1			1		1						1
GCA_002214705.1	12	1	3	1	2	1	1				1					1
GCA_002214725.1	5	1	1	1	1	1
GCA_002214765.1	11	1	4	1	2	1	1				1
GCA_002215175.1	12	1	3	1	2	1	1				1																				1
GCA_002216085.1	10		2			2							1								1			1			1								1	1
GCA_002216125.1	10	1	2	1	3	1	1				1
GCA_002216755.1	13		2			2											1	2	1	1	1		1	1
GCA_002218325.1	12	1	4	1	1	1	1				1																1
GCA_002220075.1	13		2			2						1									1			1			1		1					1	1	1		1
GCA_002220285.1	13	1	2	1	3	1	1		1		1																				1	1
GCA_002224345.1	13	1	3	1	2	1	1				1	1															1
GCA_002233595.1	9	1	2	1	2	1	1				1
GCA_002233615.1	7	1	2	1	2	1
GCA_002233635.1	7	1	2	1	1	1	1
GCA_002236895.1	10		2	1		1	1	1													1				1			1	1
GCA_002237515.1	12		1			2											1	2	1	1	1		1	1									1
GCA_002237975.1	17		5			2										1	1	2	1	1	1		1	1
GCA_002238395.1	12		1			2											1	2	1	1	1		1	1	1
GCA_002243325.2	12		1			2							1				1	2	1	1	1		1	1
GCA_002243495.1	13		2		1	2									1			1		1	1														1										1
GCA_002245385.1	16		5			2											1	2	1	1	1		1	1
GCA_002250435.1	11		3	2	1	1						1									1			1																						1
GCA_002250885.2	10	1		1	1	1					1	1		1																	1													1
GCA_002250905.2	9	1	1	1	2						1	2																																1
GCA_002250925.2	9	1	1	1	2						1	2																																1
GCA_002250945.2	9	1	1	1	1	1					1	2
GCA_002250965.2	10	1		1	1	1					1	1		1																	1													1
GCA_002251005.2	10	1		1	1	1					1	1		1																	1													1
GCA_002251045.2	10	1		1	1	1					1	1		1																	1													1
GCA_002251055.2	9	1	1	1	2						1	2																																1
GCA_002251115.2	10	1		1	1	1					1	1		1																	1													1
GCA_002268645.2	13	1	4	1	1	1	1				1	1															1
GCA_002269175.1	9		3			2															1			1			1									1
GCA_002269195.1	9		3			2															1			1			1									1
GCA_002269275.1	10		2	1		1	1	1													1				1			1	1
GCA_002269705.1	23		10		1	2											1	2	1	1	1	2		1
GCA_002271355.1	26		11			2					2					1	1	2	1	1	1	2	1	1
GCA_002271405.1	14		4	2	1	2						1									1			1																					1	1
GCA_002271425.1	19		8			2					1	1									1			1			1								1	1		1									1
GCA_002271465.1	13		4	1		1	1	1			1										1				1			1	1
GCA_002271485.1	13		4	1	1	1	1	1			1										1				1				1
GCA_002271505.1	19		10		1	1	1	1			1										1							1	1							1
GCA_002271515.1	21		7			2					1						1	2	1	1	1	2	1	1
GCA_002271715.1	13		4	1		1	1	1			1										1				1			1	1
GCA_002271725.1	13		4	1		1	1	1			1										1				1			1	1
GCA_002271775.1	16		5			2					1						1	1	1	1	1	2	1
GCA_002272005.1	13		4	1		1	1	1			1										1				1			1	1
GCA_002272155.1	18		10			1	1	1													1							1	1							1
GCA_002272285.1	21		5			2					1					1	1	2	1		1	2	1	1	1											1
GCA_002272305.1	13		4	1		1	1	1			1										1				1			1	1
GCA_002272315.1	13		4	1		1	1	1			1										1				1			1	1
GCA_002272335.1	14		4	1	1	1	1	1			1										1				1			1	1
GCA_002272365.1	13		4	1		1	1	1			1										1				1			1	1
GCA_002272375.1	17		7		1	2															1			1			1		1						1	1		1
GCA_002272395.1	13		4	1	1	1	1	1			1										1				1				1
GCA_002272405.1	18		7			2			1		1										1			1			1								1	1		1									1
GCA_002272455.1	13		4	1		1	1	1			1										1				1			1	1
GCA_002272465.1	23		8			2					1					1	1	2	1	1	1	2	1	1	1
GCA_002272565.1	22		7			2					1						1	2	1	1	1	2	1	1	2
GCA_002276265.1	17		5			2										1	1	2	1		1		1	1
GCA_002276315.1	13		4	2	1	1						2									1			1																						1
GCA_002276325.1	13		4	1	1	1	1	1			1										1				1				1
GCA_002277775.1	17		5			2						1									1			1			1		1					1	1	1	1	1
GCA_002277915.1	7	1	2	1	1	1	1
GCA_002278635.1	16		6		1	2															1			1			1								1	1									1		1
GCA_002287765.1	13	1	2	1	2	1	1				1														1						1	1
GCA_002287835.1	12	1	1	1	2	1					1			1											1						1	1
GCA_002290105.1	8	1	1	1	2	1		1																			1
GCA_002290305.1	9		3			2															1			1			1									1
GCA_002310315.1	12		1			2							1				1	2	1	1	1		1	1
GCA_002327165.1	13		2			2											1	2	1	1	1		1	1
GCA_002338765.1	14		3			1						1									1			1			1		1					1	1	1	1	1
GCA_002356575.1	7	1	2	1	1	1	1
GCA_002382215.1	10		2	1	2	1					1	1									1																									1
GCA_002385135.1	11	1	4	1	1	1	1				1	1
GCA_002393225.1	12		3		1	1	1	1													1							1	1							1
GCA_002419985.1	16		3			2										1	1	2	1	1	1	1	1	1	1
GCA_002421265.1	12		3	2	1	1						2									1			1																						1
GCA_002443015.2	11		2	2	1	1					1	1									1			1																						1
GCA_002443095.1	10		3	1			1	1													1				1			1
GCA_002457815.1	13		4	1	1	1	1	1													1				1			1	1
GCA_002504205.1	10	1	3	1	2	1	1				1
GCA_002504225.1	8	1	1	1	2	1	1	1
GCA_002504325.1	10		2	1		1	1	1													1				1			1	1
GCA_002525685.1	7	1	2	1	1	1	1
GCA_002525695.1	7	1	2	1	1	1	1
GCA_002525705.1	7	1	2	1	1	1	1
GCA_002525715.1	7	1	2	1	1	1	1
GCA_002525765.1	7	1	2	1	1	1	1
GCA_002525775.1	7	1	2	1	1	1	1
GCA_002525785.1	7	1	2	1	1	1	1
GCA_002530775.1	8	1	1	1	4	1
GCA_002530785.1	7	1	2	1	2	1
GCA_002530795.1	8	1	2	1	1	1		1
GCA_002550055.1	17	1	4	1	1	1	1				2		1	1																	1	1													1
GCA_002550095.1	14		5	1	1	1		1			1					1									2
GCA_002550115.1	14	1	6	1	3	1	1				1
GCA_002550145.1	19		12	1	1	1		1						1
GCA_002550155.1	16	1	4	1	2	1	1				1														1		1															1			1
GCA_002550185.1	12	1	4	1	1	1	1		1		1														1
GCA_002550225.1	17	1	4	1	3	1	1				1			1																	1	1										1		1
GCA_002550255.1	19		9	1	1	1	1	1			1														2												1
GCA_002550285.1	11	1	4	1	2	1	1	1
GCA_002550295.1	12	1	3	1	2	1	1				1																				1	1
GCA_002550315.1	14	1	5	1	2	1	1				1															1	1
GCA_002550355.1	15	1	5	1	3	1	1	1			1	1
GCA_002550365.1	15	1	5	1	2	1	1				1					1											1																		1
GCA_002550375.1	10	1	1	1	1	1	1	1																	2						1
GCA_002550395.1	9	1	1	1	2	1	1	1
GCA_002550435.1	13	1	4	1	2	1	1	2																		1
GCA_002550445.1	12		4	1		1	1	1																	2
GCA_002550455.1	18	1	4	1	2	1	1		1		1														1				1		1																		1
GCA_002550475.1	12	1	2	1	3	1	1	2																								1
GCA_002550515.1	15	1	3	1	2	1	1				1														1		1
GCA_002550525.1	12	1	3	1	3	1	1	1			1
GCA_002550545.1	14	1	3	1	3	1	1	1			1														2
GCA_002550555.1	12	1	3	1	1	1	1				1	1													1																			1
GCA_002550605.1	11	1	3	1	3	1	1				1
GCA_002550635.1	10	1	4	1	2	1	1
GCA_002550645.1	12	1	2	1	3	1	1	2																								1
GCA_002550675.1	8	1	1	1	2	1		1																	1
GCA_002550685.1	14		7	1		1	1	1																	2
GCA_002550705.1	13	1	3	1	1	1	1				1														1		1
GCA_002550725.1	10	1	3	1	2	1	1	1
GCA_002550745.1	16	1	3	1	2	1	1				1	1																	1		1	1
GCA_002550785.1	17	1	5	1	2	1	1		1		2			1															1
GCA_002550815.1	10	1	1	1	2	1	1	1																	2
GCA_002550855.1	9	1		1	3	1	1				1																																	1
GCA_002550875.1	8	1	2	1	2	1	1
GCA_002550895.1	8	1	1	1	1	1	1	1																							1
GCA_002550915.1	14	1	3	1	3	1	1				1	1													1
GCA_002550925.1	12	1	3	1	3	1	1	1			1
GCA_002550955.1	13	1	4	1	1	1	1				1														1						1	1
GCA_002550975.1	12	1	3	1	2	1	1	1			1														1
GCA_002551005.1	8	1		1	1	1	1	1		1		1
GCA_002551545.1	11	1	3	1	2	1	1	1																	1
GCA_002551565.1	11	1	3	1	3	1	1	1
GCA_002551615.1	18	1	5	1	1	1	1		1		2	1	1	1		1																													1
GCA_002551625.1	14	1	3	1	1	1	1		1		1	1																				1
GCA_002551635.1	14	1	5	1	2	1	1				1															1	1
GCA_002551665.1	6	1	1	1	2	1
GCA_002551695.1	16	1	6	1	2	1	1				1																				1	1
GCA_002551705.1	12	1	3	1	3	1	1	1			1
GCA_002551725.1	12	1	3	1	2	1	1	1			1														1
GCA_002551775.1	11	1	3	1	2	1	1				1																																		1
GCA_002551795.1	11		4	1	1	1		1																	2
GCA_002551805.1	19	1	8	1	1	1	1		1		2	1													1							1
GCA_002551855.1	13	1	4	1	2	1	1																								1	1
GCA_002551885.1	15	1	5	1	2	1	1				1																				1
GCA_002551895.1	16	1	4	1	2	1	1				2																		1		1	1													1
GCA_002551935.1	11	1	2	1	2	1	1	1	1																						1
GCA_002551965.1	14	1	2	1	3	1	1	1			1			1																	1	1
GCA_002551975.1	15	1	4	1	1	1	1				1														1		1																		1
GCA_002552015.1	12	1	3	1	1	1	1				1														1		1
GCA_002552035.1	15	1	5	1	2	1	1				1		1			1									1
GCA_002552055.1	14	1	3	1	2	1	2	1			1														2
GCA_002552095.1	19	1	7	1	1	1	1				1					1									1		1																		1
GCA_002552115.1	15	1	5	1	2	1	1				1														1	1	1
GCA_002552195.1	14	1	4	1	3	1	1	2																		1
GCA_002552205.1	16	1	4	1	2	1	1					2													2							1					1
GCA_002552225.1	12	1	3	1	2	1	1	1			1														1
GCA_002552245.1	21	1	8	1	2	1	1				1	1													1						1	1
GCA_002552275.1	13	1	3	1	2	1	1				1														1
GCA_002552295.1	11	1	3	1	2	1	1	1																								1
GCA_002552315.1	15	1	5	1	3	1	1				1					1
GCA_002552325.1	14	1	4	1	1	1	1				1	1																			1	1
GCA_002552335.1	12	1	3	1	1	1	1				1	1															1
GCA_002552395.1	18	1	7	1	1	1	1				1	1													1							1
GCA_002552405.1	12	1	4	1	3	1	1	1
GCA_002552415.1	19	1	8	1	1	1	1		1		2	1													1							1
GCA_002552455.1	13	1	6	1	1	1	1				1																1
GCA_002552465.1	15	1	3	1	1	1	1		1		1	1																				1
GCA_002552485.1	11	1	4	1	1	1	1				1																																		1
GCA_002552505.1	14	1	5	1	2	1	1				1															1	1
GCA_002552535.1	12	1	2	1	2	1	1					2													1
GCA_002552545.1	12	1	3	1	3	1	1	1			1
GCA_002552575.1	14		5	1	1	1	1	1								1									2
GCA_002552615.1	13	1	3	1	3	1	1	1			1														1
GCA_002552635.1	14	1	4	1		1	1				1	1																			1	1
GCA_002552675.1	16	1	3	1	4	1	1	1			1														2
GCA_002552685.1	11	1	2	1	2	1	1	1			1														1
GCA_002552715.1	13		6	1	1	1		1																	2
GCA_002552725.1	15	1	5	1	2	1	1				1					1											1																		1
GCA_002552745.1	10	1	2	1	1	1	1	2																							1
GCA_002552775.1	12	1	2	1	3	1	1	1			1														1
GCA_002552785.1	14	1	2	1	1	1	1	1			1	1		1																		1					1
GCA_002552805.1	15	1	4	1	3	1	1				1				2										1
GCA_002552815.1	19		14	1		1		1	1
GCA_002552875.1	14	1	7	1	1	1	1				1																1
GCA_002552895.1	15	1	4	1	3	1	1				1														1		1																		1
GCA_002552905.1	16	1	4	1	1	1	1		1		2	1		1																		1
GCA_002552915.1	17	1	4	1	3	1	1		2		2			1																															1
GCA_002552975.1	12	1	3	1	2	1	1	1			1														1
GCA_002552985.1	16	1	4	1	2		1		1		2			1																	1	1
GCA_002552995.1	12	1	3	1	2	1	1	1			1
GCA_002553035.1	14	1	4	1	1	1	1				1														1				1		1	1
GCA_002553045.1	14	1	3	1	2	1	1				1		1																1		1								1
GCA_002553055.1	16	1	4	1	1	1	1				1														2						1	1
GCA_002553115.1	15		6	1	1	1	1	1			1														2
GCA_002553125.1	11	1	4	1	3	1	1
GCA_002553185.1	8	1	1	1	2	1	1
GCA_002553205.1	14	1	3	1	1	1	1		1		1	1																				1
GCA_002553235.1	7	1	1	1	1	1																			1
GCA_002553255.1	11	1	4	1	1	1	1				2
GCA_002553265.1	12	1	2	1	2	1	1					2													1
GCA_002553275.1	15		11	1		1		1
GCA_002553315.1	20	1	8	1	1	1	1				1														2						1	1													1
GCA_002553325.1	15	1	3	1	2	1	1	1			1			1																	1	1					1
GCA_002553345.1	10	1	3	1	1	1	1				1																		1
GCA_002553375.1	10	1	3	1	2	1	1	1
GCA_002553395.1	14	1	3	1		1	1		1		1	1																				1
GCA_002553405.1	11	1	3	1	2	1	1	1																	1
GCA_002553415.1	14	1	6	1	2	1	1	1			1
GCA_002554835.1	8	1	2	1	1	1	1	1
GCA_002554865.1	13	1	2	1	3	1	1	1			1														2
GCA_002554885.1	17		8	1	1	1	1	1						1											2
GCA_002554905.1	13	1	2	1	2	1	1	1			1			1																	1	1
GCA_002554925.1	12	1	3	1	3	1	1	1			1
GCA_002554935.1	12	1	4	1	2	1	1	1				1
GCA_002554965.1	13	1	3	1	3	1	1	1			1														1
GCA_002554975.1	11	1	2	1	4	1	1	1
GCA_002555005.1	16		9	1	2	1		1	1
GCA_002555055.1	11	1	2	1	2	1	1	1			1														1
GCA_002555085.1	11	1	3	1	2	1	1	1																	1
GCA_002555095.1	11	1	3	1	1	1	1	1																																			1		1
GCA_002555115.1	14	1	4	1	3	1	1	1			1														1
GCA_002555145.1	16		11	1	1	1		1
GCA_002555155.1	11	1	4	1	1	1	1																		1		1
GCA_002555205.1	13	1	2	1	3	1	1				1			1											1
GCA_002555225.1	11	1	2	1	2	1	1	1			1														1
GCA_002555245.1	20		12	1	1	1		1						1		1
GCA_002555265.1	17	1	4	1	3	1	1					1													2						1	1					1
GCA_002555275.1	13	1	4	1		1	1	1				1				1									2
GCA_002555305.1	17	1	9	1	2	1	1				1
GCA_002555315.1	13	1	5	1	2	1	1	1			1
GCA_002555345.1	12	1	3	1	3	1	1	1			1
GCA_002555365.1	14	1	5	1	1	1	2				1																1
GCA_002555385.1	11	1	3	1	1		1																								1	1													1
GCA_002555415.1	14		5	1	1	1		1			1					1									2
GCA_002555465.1	13	1	3	1	3	1	1	1			1														1
GCA_002555485.1	16	1	6	1	2	1	1				1																		1		1	1
GCA_002555505.1	8	1	1	1	2	1	1	1
GCA_002555555.1	15	1	6	1	2	1	1	1			1
GCA_002555585.1	13	1	3	1	2	1	1	1			1														2
GCA_002555605.1	13	1	3	1	3	1	1	1			1														1
GCA_002555645.1	16	1	3	1	3	1	1					1						1				4
GCA_002555665.1	10	1	3	1	2	1	1	1
GCA_002555675.1	14		6	1	2	1		1																	2
GCA_002555685.1	13		4	1	1	1		1			1					1									2
GCA_002555725.1	20		14	1		1		1						1
GCA_002555735.1	16	1	4	1	2	1	1					1													2						1	1					1
GCA_002555765.1	11	1	4	1	2	1	1	1
GCA_002555785.1	13		4	1	1	1	1	1								1									2
GCA_002555805.1	14	1	3	1	3	1	1	1			1														2
GCA_002555845.1	11	1	2	1	2	1	1	1			1														1
GCA_002555855.1	11	1	3	1	2	1	1	1																	1
GCA_002555885.1	9	1	2	1	2	1	1	1
GCA_002555905.1	11	1	3	1	2	1	1	1			1
GCA_002555915.1	12	1	3	1	3	1	1	1			1
GCA_002555945.1	14	1	5	1	2	1	1																								1	1
GCA_002555975.1	11	1	3	1	2	1	1	1			1
GCA_002555995.1	19		11	1	1	1		1	1		1					1
GCA_002556015.1	14	1	3	1	2	1	1	1			1														2
GCA_002556045.1	16		6	1	1	1	1	1			1					1									2
GCA_002556065.1	15	1	6	1	2	1	1	1			1
GCA_002556085.1	9	1	4	1	1	1	1
GCA_002556095.1	11	1	3	1	2	1	1	1																	1
GCA_002556125.1	13	1	3	1	2	1	1	1			1														2
GCA_002556135.1	13	1	3	1	3	1	1	1			1														1
GCA_002556175.1	17	1	9	1	2	1	1				1
GCA_002556225.1	10	1	3	1	1	1	1	1			1
GCA_002556235.1	16		8	1		1	1	1						1											2
GCA_002556265.1	13	1	5	1	1	1	1	1			1		1
GCA_002556275.1	10	1	3	1	2	1	1	1
GCA_002556325.1	12	1	2	1	3	1	1	1			1														1
GCA_002556385.1	11		6	1	1	1		1
GCA_002556405.1	9	1	2	1	2	1	1	1
GCA_002556425.1	14	1	4	1	3	1	1				1			1															1
GCA_002556435.1	14	1	4	1	3	1	1	1			2
GCA_002556505.1	13		4	1	1	1	1	1								1									2
GCA_002556525.1	9		2			2															1			1			1								1	1
GCA_002556565.1	12		1			2									1		1	2	1	1	1		1	1
GCA_002556675.1	11	1	4	1	2	1	1	1
GCA_002556705.1	12	1	3	1	3	1	1	1			1
GCA_002556715.1	16	1	6	1	2	1	1	1			2														1
GCA_002556745.1	11	1	3	1	2	1	1	1																	1
GCA_002556765.1	14	1	3	1	3	1	1	1			1														2
GCA_002556775.1	12	1	3	1	2	1	1	1			1														1
GCA_002556805.1	13	1	3	1	2	1	1	1			1														2
GCA_002556825.1	15	1	4	1	1	1	1					1													2						1	1					1
GCA_002556835.1	13	1	3	1	2	1	1	1			1														2
GCA_002556855.1	11	1	3	1	2	1	1				1														1
GCA_002556885.1	12	1	2	1	3	1	1	1			1														1
GCA_002556905.1	13	1	3	1	2	1	1	1																							1												1		1
GCA_002556915.1	8	1	2	1	2	1	1
GCA_002556945.1	14	1	2	1	2	1	1	1			1			1																	1	1										1
GCA_002556955.1	12	1	4	1	3	1	1	1
GCA_002557015.1	11	1	3	1	3	1	1
GCA_002557045.1	11	1	3	1	2	1	1	1			1
GCA_002557065.1	15		6	1	1	1	1	1			1														2
GCA_002557085.1	10	1	3	1	1	1	1	1																	1
GCA_002557115.1	13	1	2	1	2	1	1	1			1			1																	1	1
GCA_002557145.1	11	1	2	1	4	1	1	1
GCA_002557155.1	8	1	1	1	1	1	1	1																	1
GCA_002557185.1	15	1	3	1	2	1	1					1						1				4
GCA_002557205.1	10	1	3	1	1	1	1	1																	1
GCA_002557225.1	12	1	3	1	3	1	1	1			1
GCA_002557245.1	15		6	1	1	1		1			1														2
GCA_002557255.1	11	1	2	1	2	1	1	1			1														1
GCA_002557285.1	15		7	1		1	1	1								1									2
GCA_002557295.1	11	1	3	1	3	1	1
GCA_002557315.1	15	1	7	1	2	1	1				1
GCA_002557345.1	14	1	4	1	2	1	1					1													2		1
GCA_002557355.1	8	1	3	1	1	1	1
GCA_002557385.1	17		8	1	1	1	1	1						1											2
GCA_002557395.1	14		5	1	2	1	1	1																	2
GCA_002557405.1	9	1	1	1	3	1	1	1
GCA_002557445.1	12	1	3	1	3	1	1	1			1
GCA_002557465.1	17		8	1	1	1	1	1						1											2
GCA_002557475.1	8	1	1	1	1	1	1	1																	1
GCA_002557555.1	13	1	3	1	3	1	1	1			1
GCA_002557585.1	13	1	6	1		1	1	1				1													1
GCA_002557595.1	23	1	5	1	3	1	1			1	2			1				1				4
GCA_002557665.1	13	1	3	1	2	1	1	1																							1												1		1
GCA_002557835.1	20		13	1	1	1		1						1
GCA_002557845.1	16	1	5	1	2	1	1	1										1				1
GCA_002557855.1	14	1	4	1	2	1	1				1			1															1
GCA_002557865.1	13	1	3	1	3	1	1	1			1
GCA_002557925.1	12	1	4	1		1	1				1														1		1																		1
GCA_002557995.1	9	1	2	1	2	1	1				1
GCA_002558005.1	15	1	4	1	1	1	1				1	1													2						1
GCA_002558015.1	19	1	7	1	2	1	1			1	1	1			1										1							1
GCA_002558035.1	14	1	3	1	2	1	1				1														1						1	1
GCA_002558075.1	14	1	4	1	1	1	1				1																				1	1													2
GCA_002558085.1	10	1	3	1		1	1				1														1
GCA_002558125.1	17	1	4	1	3	1	1				1														1		1															1			1
GCA_002558165.1	14	1	5	1	2	1	1				1															1	1
GCA_002558195.1	10	1	1	1	1	1	1			1		2			1
GCA_002558205.1	9	1	1	1	2	1	1	1					1
GCA_002558235.1	18	1	6	1	1	1	1				1		1												1						1	1					1
GCA_002558245.1	13	1	3	1	3	1	1				1	1																		1
GCA_002558275.1	9	1	2	1	1	1	1	1																							1
GCA_002558285.1	15	1	5	1	1	1	1				1	1													1		1																		1
GCA_002558315.1	11	1	3	1	2	1	1	1																								1
GCA_002558335.1	18	1	5	1	2	1	1				2			1																	1	1													1
GCA_002558355.1	17	1	6	1	2	1	1				2	2
GCA_002558365.1	8	1	3	1		1	1				1
GCA_002558375.1	14	1	4	1	2	1	1		1		1
GCA_002558385.1	17	1	7	1	1	1	1				1	2																	1			1
GCA_002558435.1	15	1	4	1	1	1	1				1														1		1																		1
GCA_002558445.1	13	1	4	1	2	1	1				1															1	1
GCA_002558465.1	14	1	5	1	2	1	1				1															1	1
GCA_002558475.1	14	1	4	1	2	1	1				1					1																1													1
GCA_002558525.1	17	1	7	1	1	1	1				1	1													1							1
GCA_002558545.1	13	1	4	1	2	1	1				1																				1	1
GCA_002558555.1	16	1	7	1	1	1	1				1	1																			1	1
GCA_002558595.1	24	1	8	1	1	1	1				3		1	1		1													1		1	1													1
GCA_002558615.1	12	1	5	1	1	1	1				1					1
GCA_002558635.1	14	1	4	1	1	1	1				1	1																			1	1
GCA_002558645.1	14	1	5	1	1	1	2				1																1
GCA_002558665.1	15	1	5	1	3	1	1				1																		1																1
GCA_002558675.1	10	1	1	1	2	1	1	1
GCA_002558705.1	11	1	3	1	1	1	1				1	1
GCA_002558735.1	11	1	4	1	1	1	1				1														1
GCA_002558765.1	17	1	5	1	3	1	1				1	1													1		1																		1
GCA_002558795.1	12	1	3	1	2	1	1				1																				1								1
GCA_002558815.1	23	1	7	1	2	1	1				2	1	1	1		1													1			1													1
GCA_002558875.1	10	1	1	1	2	1	1	2
GCA_002558905.1	13	1	3	1	2	1	1					2													2
GCA_002558915.1	15	1	3	1	3	1	1				1	1													2
GCA_002558955.1	8	1		1	3	1	1	1
GCA_002558975.1	10	1	2	1	1	1	1	2																							1
GCA_002558985.1	13	1	4	1	1	1	1				1														1		1																		1
GCA_002558995.1	11	1	3	1	2	1	1		1		1
GCA_002559035.1	13	1	4	1	2	1	1				1																																		1
GCA_002559045.1	7	1	1	1	1	1	1	1
GCA_002559055.1	13	1	4	1	1	1	1				1														1		1																		1
GCA_002559065.1	14	1	5	1	1	1	1				1															1	1				1
GCA_002559125.1	14	1	3	1	1	1	1		1		1	1																				1
GCA_002559135.1	10	1	3	1	2	1	1				1
GCA_002559195.1	9	1	1	1	2	1	1	1																							1
GCA_002559215.1	8	1		1	2	1	1	1	1
GCA_002559225.1	10	1	3	1	1	1	1				1														1
GCA_002559275.1	12	1	3	1	2	1	1				1	1																											1
GCA_002559295.1	19	1	8	1	1	1	1				1														1						1	1
GCA_002559355.1	11	1	3	1	1	1	1				1																					1													1
GCA_002559365.1	14	1	4	1	2	1	1				1				2										1
GCA_002559375.1	12	1	2	1	2	1	1					2													1
GCA_002559425.1	12	1	3	1	2	1	1				1														1
GCA_002559435.1	15	1	3	1	2	1	1				1														1		1															1
GCA_002559495.1	16	1	5	1	2	1	1				1	1													1		1																		1
GCA_002559505.1	16	1	5	1	2	1	1				2					1											1																		1
GCA_002559535.1	15	1	4	1	1	1	1				1	1													2						1
GCA_002559545.1	15	1	3	1	1	1	1				1	2																				1													1
GCA_002559605.1	9	1	1	1	2	1	1	1
GCA_002559645.1	15	1	4	1	2	1	1				1	1													1		1																		1
GCA_002559665.1	14		3	1	1	1	1	1	1			1													2											1
GCA_002559685.1	15	1	5	1	2	1	1				1															1	1				1
GCA_002559715.1	16	1	6	1	3	1	1				1															1	1
GCA_002559735.1	16	1	3	1	3	1	1				1	2																				1
GCA_002559755.1	9	1	1	1	2	1	1	1
GCA_002559765.1	12	1	3	1	2	1	1				1														1
GCA_002559785.1	13	1	6	1	1	1	1	1
GCA_002559825.1	18	1	4	1	2	1	1		2		1																		1		1	1
GCA_002559855.1	16	1	4	1	2	1	1				2																		1		1	1													1
GCA_002559865.1	10	1	1	1	2	1	1	1																	2
GCA_002559875.1	24	1	7	1	3	1	1				2	1	1	1		1													1			1													1
GCA_002559915.1	15	1	5	1	3	1	1				1															1	1
GCA_002559935.1	10	1	4	1	2	1	1
GCA_002559945.1	13	1	3	1	1	1	1				1	2																				1
GCA_002559955.1	22	1	9	1	3	1	1				1					1													1		1	1													1
GCA_002560035.1	12	1	4	1	2	1	1				1														1
GCA_002560055.1	17	1	6	1	2	1	1				1		1			1									1						1
GCA_002560075.1	14	1	3	1	2	1	1				1	1													1							1													1
GCA_002560095.1	15	1	5	1	3	1	1				1																1																		1
GCA_002560105.1	14	1	4	1	2	1	1				1														1		1																		1
GCA_002560115.1	11	1	3	1	2	1	1				1														1
GCA_002560145.1	10	1	3	1	1	1	1	1																								1
GCA_002560175.1	13	1	3	1		1	1				1														1		1
GCA_002560185.1	10	1	2	1	2	1	1	1																	1
GCA_002560215.1	11	1	3	1	1	1	1				1	1																											1
GCA_002560255.1	14	1	4	1	2	1	1				1														1		1																		1
GCA_002560265.1	14	1	4	1	2	1	1				1	1																				1
GCA_002560295.1	13	1	4	1		1	1				1	1													1		1																		1
GCA_002560305.1	13	1	3	1	3	1	1				1																				1	1
GCA_002560325.1	10	1	4	1	2	1	1
GCA_002560335.1	15	1	4	1	3	1	1				1	1													1							1
GCA_002560375.1	9	1	2	1	3	1		1
GCA_002560385.1	15	1	5	1	1	1	1				1	1		2																		1
GCA_002560395.1	13	1	3	1	2	1	1				1	1													1							1
GCA_002560415.1	14	1	4	1	2	1	1				1				2										1
GCA_002560455.1	13	1	4	1	2	1	1				1																				1	1
GCA_002560465.1	21	1	7	1	1	1	1				2	1	1	1		1													1			1													1
GCA_002560475.1	10	1	3	1	1	1	1	1																								1
GCA_002560515.1	20	1	8	1	3	1	1				1														2
GCA_002560525.1	15	1	5	1	1	1	1				1	1													1		1																		1
GCA_002560535.1	10	1	2	1	2	1	1	1																	1
GCA_002560575.1	11		4	1		1	2	1									1
GCA_002560605.1	15	1	3	1	2	1	1				1														3																				1				1
GCA_002560615.1	11	1	2	1	4	1	1	1
GCA_002560645.1	22	1	7	1	1	1	1				2	1	1	1		1													1			1													1
GCA_002560675.1	9	1	1	1	2	1	1	1					1
GCA_002560715.1	11	1	3	1		1	1				1
GCA_002560735.1	12	1	4	1	2	1	1	1																		1
GCA_002560775.1	9	1	1	1	1	1	1	1																	2
GCA_002560795.1	10	1	1	1	2	1	1	1																	2
GCA_002560805.1	14	1	4	1	2	1	1				1														1						1	1
GCA_002560815.1	15	1	4	1	1	1	1				1	1													2						1
GCA_002560855.1	14	1	3	1	3	1	1				1																		1		1	1
GCA_002560875.1	15	1	4	1	1	1	1				1	1													2						1
GCA_002560885.1	12	1	5	1	1	1	1				1		1
GCA_002560915.1	18	1	5	1	3	1	1				1	1													1						1	1													1
GCA_002560925.1	14	1	4	1	2	1	1				1														1						1	1
GCA_002560945.1	8	1	1	1	1	1	1	1																							1
GCA_002560955.1	10	1	3	1		1	1				1
GCA_002560985.1	6	1				1	1					2
GCA_002561035.1	14	1	5	1	2	1	1				1															1	1
GCA_002561045.1	17	1	5	1	1	1	1				2			1											3
GCA_002561055.1	9	1	1	1	3	1	1
GCA_002561095.1	15	1	4	1	2	1	1				1														1		1																		1
GCA_002561115.1	15	1	5	1	2	1	1				1					1											1																		1
GCA_002561135.1	15	1	3	1	2	1	1				1	2																				1
GCA_002561175.1	14	1	3	1	2	1	1				1	1													2
GCA_002561205.1	14	1	3	1	1	1	1		1		1	1																				1
GCA_002561235.1	10	1	1	1	2	1	1	1																	2
GCA_002561255.1	14	1	5	1	2	1	1				1															1	1
GCA_002561265.1	10	1	1	1	2	1	1	1																	2
GCA_002561275.1	12	1	3	1	2	1	1				1	1													1
GCA_002561295.1	7			1	1	1	1					1																														1
GCA_002561355.1	14	1	4	1	2	1	1				1				2										1
GCA_002561375.1	16	1	4	1	2	1	1				1	1													2						1
GCA_002561385.1	12	1	3	1	2	1	1		1		1
GCA_002561395.1	12	1	2	1	2	1	1					2													1
GCA_002561435.1	8	1		1	2	1	1	1	1
GCA_002561475.1	14	1	4	1	3	1	1				1																				1	1
GCA_002561555.1	12	1	2	1	2	1	1					2													1
GCA_002561565.1	10	1	4	1	2	1	1
GCA_002561575.1	11	1	3	1	1	1	1				1	1																				1
GCA_002561585.1	15	1	4	1	2	1	1				1														1				1		1	1
GCA_002561635.1	16	1	5	1	3	1	1				1															1	1				1
GCA_002561645.1	17	1	7	1	1	1	1		2		2																																		1
GCA_002561665.1	21	1	7	1	2	1	1				1		1			1													1		1	1													1
GCA_002561715.1	13	1	4	1	2	1	1								1										1
GCA_002561735.1	16	1	4	1	2	1	1		1		2			1											1																				1
GCA_002561745.1	14	1	3	2	1	1	1				1														1		1
GCA_002561795.1	12	1	3	1	2	1	1				1	1													1
GCA_002561805.1	11	1	3	1	1	1	1				1														1
GCA_002561825.1	11	1	3	1	3	1	1																		1
GCA_002561845.1	12	1	2	1	2	1	1					2													1
GCA_002561885.1	10	1	3	1		1	1				1														1
GCA_002561915.1	9	1	1	1	1	1	1	1																	2
GCA_002561925.1	14	1	3	1	1	1	1				1														2		1
GCA_002561965.1	13	1	4	1	2	1	1				1																				1								1
GCA_002561985.1	10	1	3	1	1	1	1	1																								1
GCA_002562015.1	15	1	5	1	2	1	1				1					1											1																		1
GCA_002562035.1	13	1	6	1	1	1	1				2
GCA_002562055.1	16	1	6	1	2	1	1				1																				1	1
GCA_002562085.1	15	1	5	1	1	1	1				1	1													1		1																		1
GCA_002562115.1	9	1		1	3	1	1				1																																	1
GCA_002562125.1	14	1	3	1	2	1	1				1														1		1
GCA_002562145.1	7	1	1	1	1	1	1	1
GCA_002562165.1	19	1	5	1	2	1	1				2	1		1		1						1										1
GCA_002562205.1	12	1	4	1	1	1	1				1														1				1
GCA_002562215.1	12	1	5	1	1	1	1				1					1
GCA_002562255.1	10	1	2	1	3	1	1	1
GCA_002562265.1	11	1	3	1		1	1				1														1		1
GCA_002562285.1	11	1	3	1	1	1	1				1	1
GCA_002562295.1	14	1	3	1	2	1	1				1	1													1						1								1
GCA_002562335.1	15	1	4	1	1	1	1				1	1													1		1																		1
GCA_002562345.1	15	1	3	1	2	1	1		1		1	1																				1
GCA_002562355.1	9	1	1	1	2	1	1	1																									1
GCA_002562365.1	10	1	3	1	2	1	1				1
GCA_002562415.1	13	1	3	1	3	1	1				1																				1	1
GCA_002562425.1	15	1	6	1	1	1	1				1	1																			1
GCA_002562465.1	9	1	2	1	1	1	1	1																							1
GCA_002562495.1	14	1	4	1	3	1	1				1															1	1
GCA_002562505.1	15	1	3	1	2	1	1				1														2		1
GCA_002562555.1	12	1	4	1	2	1	1				1														1
GCA_002562575.1	13	1	3	1	2	1	1				1	1																			1	1
GCA_002562595.1	18	1	4	1	2	1	1		1		1	1													1						1	1													1
GCA_002562625.1	10	1	3	1	1	1	1	1																								1
GCA_002562645.1	8	1	1	1	1	1	1	1																							1
GCA_002562665.1	15	1	3	1	1	1	1				1	1													4																				1
GCA_002562715.1	15	1	5	1	1	1	1				1																				1	1													2
GCA_002562725.1	15	1	5	1	2	1	1				1					1											1																		1
GCA_002562735.1	15	1	3	1	3	1	1				1														1																	1
GCA_002562775.1	6	1		1	1	1	1				1
GCA_002562795.1	9	1	2	1	1	1	1	1																							1
GCA_002562915.1	14	1	4	1	1	1	1				1	1													1						1
GCA_002562925.1	14	1	3	1	1	1	1		1		1	1																				1
GCA_002562955.1	11	1	3	1	1	1	1				1	1
GCA_002562975.1	14	1	4	1	2	1	1				1														2
GCA_002562985.1	14	1	4	1	2	1	1				1				2										1
GCA_002563005.1	10	1	1	1	2	1	1	1																					1
GCA_002563025.1	15	1	4	1	3	1	1				1				2										1
GCA_002563045.1	15	1	4	1	1	1	1				1	1													2						1
GCA_002563075.1	11	1	3	1	1	1	1				1	1																				1
GCA_002563095.1	8	1	1	1	2	1	1
GCA_002563115.1	12	1	2	1	2	1	1					2													1
GCA_002563125.1	15	1	5	1	3	1	1				1															1	1
GCA_002563145.1	20	1	7	1	1	1	1				1		1			1													1		1	1													1
GCA_002563165.1	14	1	4	1	1	1	1				1			1											1						1														1
GCA_002563195.1	10	1	2	1	1	1	1	2																							1
GCA_002563205.1	18	1	4	1	3	1	1		1		1	1													1						1	1													1
GCA_002563235.1	14	1	4	1	2	1	1				1	1															1
GCA_002563275.1	23	1	7	1	1	1	1				3		1	1		1													1		1	1													1
GCA_002563635.1	6	1				2	1					1									1
GCA_002564205.1	14	1	4	1	2	1	1				1	1																			1	1
GCA_002564325.1	13		4	1	1	1	1	1													1				1			1	1
GCA_002564355.1	16	1	3	1	3	1	1				1														1		1															1
GCA_002564375.1	14	1	3	1	1	1	1		1		1	1																				1
GCA_002564405.1	15	1	5	1	1	1	1		1		2			1																															1
GCA_002564415.1	10	1	2	1	1	1	1	2																							1
GCA_002564425.1	17	1	5	1	2	1	1				2	1		2																		1
GCA_002564505.1	17	1	7	1	1	1	1				1	1													1							1
GCA_002564545.1	11	1	3	1	2	1	1				1		1
GCA_002564555.1	8	1		1	3	1	1				1
GCA_002564585.1	13	1	4	1	1	1	1				1														1		1																		1
GCA_002564605.1	13	1	3	1	1	1	1				1														1
GCA_002564625.1	16	1	5	1	3	1	1				1					1											1																		1
GCA_002564645.1	14	1	4	1	2	1	1				1	1	1												1
GCA_002564655.1	8	1	1	1	1	1	1	1																							1
GCA_002564695.1	16	1	4	1	2	1	1				1														1						1	1										1			1
GCA_002564775.1	16	1	4	1	2	1	1				1														2		1																		1
GCA_002564805.1	14	1	3	1	1	1	1		1		1	1																				1
GCA_002564815.1	11	1	5	1	1	1	1	1
GCA_002564835.1	15	1	4	1	1	1	1				1														1						1	1										1			1
GCA_002564865.1	14	1	3	1	1	1	1				1														1		1
GCA_002564895.1	12	1	2	1	2	1	1					2													1
GCA_002564915.1	8	1	1	1	1	1	1	1																							1
GCA_002564945.1	11	1	1	1	2	1		2			1														1																	1
GCA_002564955.1	14	1	4	1	2	1	1				1	1													1							1
GCA_002564965.1	11	1	2	1	2	1	1	2																							1
GCA_002565005.1	16	1	4	1	3	1	1				1														1		1																		1
GCA_002565025.1	14	1	4	1	2	1	1				1	1															1
GCA_002565035.1	9	1	2	1	2	1	1	1
GCA_002565055.1	8	1	1	1	4	1
GCA_002565085.1	13	1	4	1	3	1	1				1
GCA_002565105.1	13	1	4	1	2	1	1				1
GCA_002565115.1	14	1	4	1	2	1	1				1
GCA_002565175.1	13	1	5	1	1	1	1				1															1	1
GCA_002565225.1	14	1	3	1	2	1	1				1														1				1		1	1
GCA_002565235.1	9	1	1	1	3	1	1	1
GCA_002565245.1	11	1	3	1	2	1	1								1
GCA_002565265.1	18	1	5	1	2	1	1				1	1													4																				1
GCA_002565305.1	12	1	3	1	2	1	1				1															1	1
GCA_002565315.1	13	1	3	1	2	1	1				1	1													1					1
GCA_002565345.1	8	1	1	1	1	1	1	1																							1
GCA_002565385.1	18	1	5	1	2	1	1		2		1																				1	1
GCA_002565405.1	13	1	3	1	1	1	1				1														1
GCA_002565425.1	9	1	1	1	2	1	1	1																							1
GCA_002565435.1	13	1	3	1	1	1	1				1	1													1						1								1
GCA_002565465.1	14	1	3	1	2	1	1				1														1		1
GCA_002565505.1	12	1	3	1	2	1	1				1														1																				1
GCA_002565525.1	14	1	5	1	2	1	1				1															1					1
GCA_002565565.1	15	1	5	1	2	1	1				1															1	1
GCA_002565575.1	10	1	3	1	2	1	1				1
GCA_002565605.1	15	1	6	1	3	1	1																								1
GCA_002565615.1	10	1	3	1		1	1				1					1
GCA_002565645.1	20	1	11	1	1	1	1				1			1																															1
GCA_002565655.1	15	1	5	1	2	1	1				1															1	1				1
GCA_002565685.1	13	1	4	1	2	1	1				1														1																				1
GCA_002565695.1	9	1	1	1	2	1	1	1																							1
GCA_002565725.1	12	1	5	1	2	1	1																			1
GCA_002565735.1	17	1	4	1	3	1	1				1														1		1															1			1
GCA_002565765.1	11	1	3	1	2	1	1	1																								1
GCA_002565795.1	14	1	3	1	2	1	1				1														2																				1
GCA_002565845.1	12	1	3	1	2	1	1				1	1													1
GCA_002565865.1	21	1	11	1	1	1	1				1			1																	1	1
GCA_002565885.1	13	1	3	1	2	1	1				1															1	1				1
GCA_002565895.1	9	1	1	1	1	1	1	1	1
GCA_002565905.1	18	1	7	1	2	1	1				2																		1		1	1
GCA_002565945.1	18	1	5	1	2	1	1		1		1	1													1						1
GCA_002565965.1	10	1	1	1	2	1	1	1																	2
GCA_002566005.1	15	1	4	1	2	1	1				1	1															1																		1
GCA_002566045.1	16	1	6	1	3	1	1				1															1	1
GCA_002566085.1	11	1	2	1	2	1	1					2
GCA_002566105.1	9	1	1	1	1	1	1	1																	2
GCA_002566145.1	14	1	4	1	2	1	1				1																				1	1
GCA_002566185.1	15	1	5	1	2	1	1				1															1	1				1
GCA_002566205.1	16	1	5	1	2	1	1				1					1											1																		1
GCA_002566215.1	11	1	3	1	1	1	1				2														1
GCA_002566225.1	14	1	5	1	2	1	1				1															1	1
GCA_002566255.1	11	1	3	1	2	1	1	1																								1
GCA_002566295.1	15	1	4	1	2	1	1	1			1		1																		1	1
GCA_002566325.1	17	1	5	1	2	1	1		1		2														1																				1
GCA_002566355.1	19	1	8	1	1	1	1		1		2														1						1	1
GCA_002566365.1	14	1	4	1	1	1	1				1	1																				1													2
GCA_002566395.1	17	1	6	1	3	1	1				1	1																				1
GCA_002566425.1	14	1	5	1	2	1	1					1																			1	1
GCA_002566455.1	14	1	6	1	2	1	1				1																1
GCA_002566485.1	13	1	3	1	3	1	1				1	1													1
GCA_002566525.1	9	1	2	1	2	1	1	1
GCA_002566535.1	12	1	3	1	2	1	1	2																								1
GCA_002566545.1	20	1	7	1	3	1	1				2																				1	1													1
GCA_002566555.1	17	1	4	1	2	1	1		1		2			1																	1	1
GCA_002566595.1	14	1	4	1	2	1	1	1																		1					1
GCA_002566605.1	11	1	3	1		1	1				1																		1		1								1
GCA_002566645.1	16	1	4	1	1	1	1				1	1													4																				1
GCA_002566665.1	13	1	4	1	2	1	1				1					1
GCA_002566675.1	14	1	3	1	2	1	1				1	1													1							1												1
GCA_002566705.1	15	1	3	1	2	1	1				1														1
GCA_002566725.1	13	1	4	1	3	1	1				1
GCA_002566775.1	14	1	4	1	3	1	1				1															1	1
GCA_002566795.1	15	1	6	1	1	1	1	1			2																1
GCA_002566825.1	11	1	2	1	1	1	1	2																								1
GCA_002566845.1	8			1	1	1	1					2																														1
GCA_002566855.1	15	1	3	1	3	1	1				1														1																	1
GCA_002566885.1	16	1	6	1	1	1	1				1	1													1		1																		1
GCA_002566895.1	15	1	5	1	2	1	1				1															1	1
GCA_002566925.1	16	1	4	1	1	1	1		1		1	1																				1
GCA_002566935.1	13	1	5	1	1	1	1		1		1
GCA_002567015.1	14	1	5	1	1	1	1				1															1	1				1
GCA_002567055.1	12	1	2	1	2	1	1					2													1
GCA_002567065.1	13	1	5	1	1	1	1				1																					1													1
GCA_002567125.1	8	1	1	1	1	1	1	1																							1
GCA_002567135.1	10	1	3	1	1	1	1	1																								1
GCA_002567145.1	15	1	6	1	2	1	1				1															1	1
GCA_002567185.1	7	1		1	2	1	1	1
GCA_002567205.1	14	1	3	1	2	1	1				1		1																1		1								1
GCA_002567215.1	8	1	1	1	1	1	1	1																							1
GCA_002567225.1	16	1	5	1	3	1	1				1					1											1																		1
GCA_002567275.1	10	1	2	1	2	1	1	2
GCA_002567295.1	14	1	4	1	1	1	1				1																				1	1													2
GCA_002567325.1	11	1	3	1	1	1	1				1														1
GCA_002567335.1	10	1	1	1	2	1	1	1																	2
GCA_002567355.1	14	1	5	1	2	1	1				1															1	1
GCA_002567375.1	13	1	4	1	1	1	1				1														1		1																		1
GCA_002567405.1	14	1	3	1	1	1	1		1		1	1																				1
GCA_002567415.1	16	1	6	1	3	1	1				1															1	1
GCA_002567445.1	12	1	3	1		1	1				2			1																		1																	1
GCA_002567475.1	12	1	3	1	2	1	1				1																				1
GCA_002567495.1	10	1	3	1	2	1	1				1
GCA_002567525.1	15	1	4	1	1	1	1		1		1	1																				1
GCA_002567535.1	14	1	4	1	2	1	1				1														1		1																		1
GCA_002567555.1	12	1	2	1	2	1	1				1															1			1								1
GCA_002567585.1	22	1	7	1	1	1	1				1	2													4																	1			1
GCA_002567595.1	10	1	1	1	2	1	1	1																	2
GCA_002567605.1	12	1	4	1	2	1	1				1														1
GCA_002567665.1	9	1	2	1	2	1	1	1
GCA_002567675.1	14	1	3	1	1	1	1				1														1		1
GCA_002567705.1	14	1	3	1	1	1	1		1		1	1																				1
GCA_002567725.1	15	1	5	1	2	1	1				1					1											1																		1
GCA_002567745.1	10	1	3	1	1	1	1	1																								1
GCA_002567755.1	10	1	1	1	2	1	1	1																	1																	1
GCA_002567785.1	6			1		1	1					1																														1
GCA_002567795.1	15	1	3	1	2	1	1		1		1	1																				1
GCA_002567815.1	16	1	4	1	1	1	1		1		1														1		1															1			1
GCA_002567835.1	14	1	4	1	1	1	1				1	1																				1													2
GCA_002567875.1	23	1	7	1	2	1	1				3	1	1	1		1													1			1													1
GCA_002567905.1	16	1	4	1	2	1	1				1	1													2						1
GCA_002567915.1	16	1	3	1	3	1	1				1														1						1	1										1			1
GCA_002567955.1	15	1	4	1	1	1	1				1	1													2						1
GCA_002567985.1	12	1	3	1	1	1	1				1														1
GCA_002567995.1	18	1	7	1	2	1	1				2	2																				1
GCA_002568015.1	9	1	3	1		1	1				1														1
GCA_002568045.1	23	1	7	1	2	1	1				2		1	1		1													1		1	1													1
GCA_002568055.1	10	1	3	1	2	1	1				1
GCA_002568085.1	10	1	2	1	2	1	1	1																	1
GCA_002568095.1	11	1	3	1	1	1	1				1																1
GCA_002568125.1	15	1	5	1	2	1	1				1																1				1	1
GCA_002568135.1	14	1	3	1	2	1	1				1														1						1	1												1
GCA_002568145.1	15	1	6	1	2	1	1	1			1																1
GCA_002568175.1	20	1	6	1	2	1	1				1		1	1		1													1		1	1													1
GCA_002568235.1	13	1	4	1	2	1	1	2																		1
GCA_002568265.1	14	1	3	1	3	1	1		1		1
GCA_002568285.1	15	1	3	1	3	1	1		1		1																				1	1
GCA_002568295.1	11	1	3	1	1	1	1				1	1
GCA_002568375.1	12	1	3	1	3	1	1				1	1
GCA_002568385.1	13	1	4	1	1	1	1				1																				1	1
GCA_002568425.1	10	1	1	1	1	1	1	2
GCA_002568445.1	13	1	3	1	1	1	1				1														1
GCA_002568505.1	8	1	1	1	1	1	1			1
GCA_002568515.1	22	1	7	1	2	1	1				2	1	1	1		1													1			1													1
GCA_002568525.1	15	1	4	1	1	1	1				1	1													2						1
GCA_002568565.1	13	1	3	1	2	1	1				1														1		1																		1
GCA_002568595.1	15	1	4	1	2	1	1				1	1													2
GCA_002568645.1	16		6	1	1	1	1	1						1		1									2
GCA_002568655.1	15		6	1		1	1	1						1		1									2
GCA_002568685.1	12	1	3	1	2	1	1	1																	1				1
GCA_002568705.1	20		12	1	1	1		1						2
GCA_002568725.1	15	1	5	1	4	1	1	1			1
GCA_002568745.1	13	1	3	1	3	1	1	1			1														1
GCA_002568765.1	17		8	1	1	1	1	1						1											2
GCA_002568785.1	13	1	4	1	3	1	1			1
GCA_002568805.1	9	1	2	1	2	1	1	1
GCA_002568825.1	15	1	3	1	4	1	1	1			1														2
GCA_002568845.1	12	1	2	1	3	1	1	1			1														1
GCA_002568855.1	12	1	3	1	2	1	1	1			1														1
GCA_002568865.1	13	1	2	1	1	1	1	1			1	1		1																		1										1
GCA_002568875.1	19	1	10	1	2	1	1				1																1
GCA_002568925.1	9	1	1	1	3	1	1	1
GCA_002568935.1	11	1	3	1	2	1	1	1	1
GCA_002568955.1	11	1	3	1	2	1	1	1																	1
GCA_002569035.1	12	1	2	1	1	1	1	1			1			1																	1	1
GCA_002569065.1	12	1	3	1	3	1	1	1			1
GCA_002569075.1	17		9	1		1	1	1			1														2
GCA_002569095.1	11	1	2	1	4	1	1	1
GCA_002569125.1	9	1	1	1	3	1	1	1
GCA_002569165.1	14	1	3	1	2	1	1	1																	1						1	1					1
GCA_002569205.1	17		7	1		1	1	1			2														2
GCA_002569215.1	10	1	3	1	2	1	1	1
GCA_002569225.1	16		8	1		1	1	1						1											2
GCA_002569255.1	12	1	4	1	2	1	1	1																		1
GCA_002569275.1	9	1	3	1	1	1	1				1
GCA_002569295.1	13	1	5	1	2	1	1	1			1
GCA_002569335.1	14	1	4	1	1	1	1				1		1														1				1	1
GCA_002569365.1	10	1	2	1	3	1	1	1
GCA_002569385.1	9	1	2	1	2	1	1	1
GCA_002569395.1	12	1	3	1	3	1	1	1			1
GCA_002569425.1	13	1	2	1	1	1	1	1			1			1																	1	1					1
GCA_002569455.1	13	1	3	1	3	1	1	1			1														1
GCA_002569465.1	12	1	3	1	3	1	1	1			1
GCA_002569495.1	20	1	6	1	4	1	1	1			3			1											1
GCA_002569515.1	12	1	3	1	3	1	1	1			1
GCA_002569525.1	13	1	3	1	3	1	1	1			1														1
GCA_002569565.1	17		6	1	1	1	1	1								1									4
GCA_002569595.1	17	1	5	1	1	1	1					1													2		1				1	1					1
GCA_002569645.1	14	1	3	1	1	1	1				1														1		1																		1
GCA_002569665.1	16	1	5	1	2	1	1	1				2																	1
GCA_002569675.1	9	1	2	1	2	1	1				1
GCA_002569715.1	13	1	4	1	2	1	1				1			1																												1
GCA_002569745.1	11	1	5	1		1	1	1			1
GCA_002569755.1	14	1	4	1	1	1	1	1								1									2						1
GCA_002569805.1	12	1	5	1	1	1	1	1			1
GCA_002569825.1	18	1	4	1	3	1	1				1														2		1															1			1
GCA_002569835.1	12	1	3	1	2	1	1	1			1														1
GCA_002569895.1	14	1	5	1	2	1	1	1			1		1
GCA_002569925.1	19		13	1		1		1						1
GCA_002569945.1	19		13	1		1		1						1
GCA_002569955.1	13	1	3	1	3	1	1	1			1														1
GCA_002569985.1	20		14	1	1	1		1	1
GCA_002569995.1	18	1	10	1	1	1	1				1																1
GCA_002570025.1	9	1	1	1	1	1	1	1		1	1
GCA_002570035.1	13	1	3	1	3	1	1																								1	1													1
GCA_002570045.1	10	1	2	1	3	1	1	1
GCA_002570065.1	14	1	3	1	3	1	1	1			1														2
GCA_002570115.1	12	1	5	1	1	1	1	1			1
GCA_002570135.1	9	1	3	1	2	1	1
GCA_002570155.1	13	1	3	1	2	1	1	1			1														2
GCA_002570165.1	11	1	5	1		1	1	1			1
GCA_002570205.1	11	1	2	1	2	1	1	1			1														1
GCA_002570225.1	11	1	2	1	3	1	1																		1				1
GCA_002570255.1	13	1	4	1	3	1	1				1			1
[truncated: 4,379 more rows]
[truncated: 207 more columns]

## Sheet: BIG-SCAPE 
Name	BGC count	NRPS	Others	PKSI	PKS-NRP_Hybrids	PKSother	RiPPs	Saccharides	Terpene
GCA_000003645.1	6	1	1				3		1
GCA_000003925.1	11	3	2				5		1
GCA_000003955.1	9	1	2				5		1
GCA_000007825.1	10	3	2				4		1
GCA_000007845.1	7	2	2				2		1
GCA_000008005.1	7	1	1				4		1
GCA_000008165.1	7	2	2				2		1
GCA_000008425.1	11	2	3			1	4		1
GCA_000008445.1	7	2	2				2		1
GCA_000008505.1	6	1	2				2		1
GCA_000009045.1	14	2	3		1	1	5		2
GCA_000011625.1	7	2	2				2		1
GCA_000011645.1	11	2	3			1	4		1
GCA_000013065.1	8	2	1				4		1
GCA_000015065.1	9	1	2				5		1
GCA_000015785.2	13	2	3		1	4	1		2
GCA_000017425.1	9	2	1		1		4		1
GCA_000017885.4	10	1	4		1	1	2		1
GCA_000018825.1	11	3	2		1		4		1
GCA_000021205.1	9	3	2				3		1
GCA_000021225.1	8	3	1				3		1
GCA_000021305.1	11	4	3				3		1
GCA_000021445.1	7	2	2				2		1
GCA_000021785.1	8	2	2				3		1
GCA_000022505.1	6	1	2				2		1
GCA_000022865.1	7	2	2				2		1
GCA_000092165.1	11	3	3				4		1
GCA_000143605.1	6	1	2				2		1
GCA_000146565.1	11	1	5		1	1	1		2
GCA_000155325.1	14	2	3		1	1	5		2
GCA_000155355.1	14	2	3		1	1	5		2
GCA_000155375.1	14	2	3		1	1	5		2
GCA_000160895.1	15	8	2		1		3		1
GCA_000160915.1	11	1	3		2	1	3		1
GCA_000160935.1	11	4	3				3		1
GCA_000160955.1	7	1	2				3		1
GCA_000160975.1	14	6	2				5		1
GCA_000161015.1	9	1	2				5		1
GCA_000161035.1	11	4	2				4		1
GCA_000161055.1	10	3	2				4		1
GCA_000161075.1	10	3	1				5		1
GCA_000161095.1	12	3	2		1		5		1
GCA_000161115.1	10	3	2				4		1
GCA_000161135.1	9	2	2				4		1
GCA_000161155.1	13	4	2				6		1
GCA_000161175.1	11	4	2				4		1
GCA_000161195.1	12	4	2				5		1
GCA_000161215.1	12	3	2				6		1
GCA_000161235.1	8	2	4				1		1
GCA_000161255.1	8		2				5		1
GCA_000161275.1	13	4	3				5		1
GCA_000161295.1	14	4	2				7		1
GCA_000161315.1	15	4	4				5	1	1
GCA_000161335.1	14	4	2				7		1
GCA_000161355.1	10	4	2				3		1
GCA_000161415.1	15	5	2		1		6		1
GCA_000161435.1	13	5	2				5		1
GCA_000161455.1	15	9	1				4		1
GCA_000161475.1	10	1	3				5		1
GCA_000161515.1	17	7	3		1		5		1
GCA_000161535.1	13	4	2				6		1
GCA_000161555.1	10	3	2				4		1
GCA_000161575.1	10	4	3				2		1
GCA_000161615.1	15	7	3				4		1
GCA_000161635.1	10	2	3				4		1
GCA_000161655.1	11	2	2		2	1	3		1
GCA_000161675.1	16	8	3		1		3		1
GCA_000161695.1	11	3	3				4		1
GCA_000161715.1	14	3	5				5		1
GCA_000161735.1	15	3	6				5		1
GCA_000165925.1	12	3	2		1	1	3		2
GCA_000167235.1	7	2	2				2		1
GCA_000167255.1	7	2	2				2		1
GCA_000167275.1	7	2	2				2		1
GCA_000167295.1	7	2	2				2		1
GCA_000167315.1	7	2	2				2		1
GCA_000167335.1	8	2	2				3		1
GCA_000171035.2	8	3	1				3		1
GCA_000172815.1	13	2	4		1	1	4		1
GCA_000177295.1	11	4	2				4		1
GCA_000177595.1	12	2	4		1	1	2		2
GCA_000181595.1	8	2	2				3		1
GCA_000181615.1	10	4	3		1		1		1
GCA_000181635.1	10	1	3				5		1
GCA_000181655.1	9	1	2				5		1
GCA_000181835.1	7	2	2				2		1
GCA_000181915.1	7	2	2				2		1
GCA_000181935.1	7	2	2				2		1
GCA_000181995.1	7	2	2				2		1
GCA_000182055.1	7	2	2				2		1
GCA_000183765.2	19	8	2		3	2	2		2
GCA_000186085.1	14	2	3		1	1	5		2
GCA_000186125.1	12	2	3			1	5		1
GCA_000186745.1	11	3	2		1	1	2		2
GCA_000190515.1	10	2	3				4		1
GCA_000193355.1	12	5	2				4		1
GCA_000195515.1	10	1	3		1	2	1		2
GCA_000196735.1	11	2	3		1	2	1		2
GCA_000204275.1	10	1	3		1	2	1		2
GCA_000204685.2	16	7	2		2	1	2		2
GCA_000204705.2	16	6	2		2	1	3		2
GCA_000204725.2	18	8	2		2	1	3		2
GCA_000204745.2	17	8	2		2	1	2		2
GCA_000204765.2	17	7	2		2	1	3		2
GCA_000204785.2	17	7	2		2	1	3		2
GCA_000204805.2	14	4	2		2	1	3		2
GCA_000204825.2	17	7	2		2	1	3		2
GCA_000204845.2	17	7	2		2	1	3		2
GCA_000204865.2	18	8	2		2	1	3		2
GCA_000204885.2	18	8	2		2	1	3		2
GCA_000204905.2	19	9	2		2	2	2		2
GCA_000209795.2	9	2	2			1	2		2
GCA_000219895.1	7	2	2				2		1
GCA_000221645.1	10	1	3		1	2	1		2
GCA_000225935.1	16	5	4			1	4		2
GCA_000227465.1	12	2	3		1	1	3		2
GCA_000227485.1	10	1	3		1	1	2		2
GCA_000230755.2	18	7	3		1	1	4		2
GCA_000238655.1	12	4	3				4		1
GCA_000238675.1	4		2			1	1
GCA_000239195.1	9	1	2				5		1
GCA_000242855.2	12	1	3		1	4	1		2
GCA_000245035.2	12	4	1			4	1		2
GCA_000256545.1	6	1	1				3		1
GCA_000258125.2	10	2	3			1	3		1
GCA_000258885.1	8	2	2				3		1
GCA_000259365.1	11	2	2		2	1	2		2
GCA_000259405.1	13	1	4		1	4	1		2
GCA_000260535.1	13	4	3			1	4		1
GCA_000260555.1	12	3	3			1	4		1
GCA_000262045.1	16	6	3		1	4			2
GCA_000262385.1	14	2	4		1	4	1		2
GCA_000262755.1	6	1	1			1	2		1
GCA_000264255.1	13	3	4			1	4		1
GCA_000264395.1	20	8	2		3	3	2		2
GCA_000275785.1	29	12	3		2	10			2
GCA_000278385.1	7	2	2				2		1
GCA_000283675.1	8	3	1				3		1
GCA_000283695.1	13	1	3		1	4	2		2
GCA_000284395.1	14	2	4		1	4	1		2
GCA_000290655.1	12	3	2		1		5		1
GCA_000290675.1	11	3	2		1		4		1
GCA_000290695.1	12	3	2				6		1
GCA_000290715.1	14	3	3				7		1
GCA_000290735.1	12	4	3				4		1
GCA_000290775.1	11	4	3				3		1
GCA_000290795.1	11	4	2				4		1
GCA_000290815.1	15	4	2				8		1
GCA_000290835.1	14	4	2				7		1
GCA_000290855.1	9	1	1				6		1
GCA_000290875.1	7	1	2				3		1
GCA_000290895.1	13	3	2				7		1
GCA_000290915.1	11	2	3				5		1
GCA_000290935.2	11	3	1				6		1
GCA_000290955.1	17	5	3		1		7		1
GCA_000290995.1	10	3	1				5		1
GCA_000291015.1	13	4	2				6		1
GCA_000291035.1	13	6	2				4		1
GCA_000291055.1	9	1	2				5		1
GCA_000291075.1	11	1	2				7		1
GCA_000291095.1	13	3	2				7		1
GCA_000291115.1	14	4	2				7		1
GCA_000291135.1	8	1	2				4		1
GCA_000291175.1	9	2	2		1		3		1
GCA_000291195.1	14	4	4				5		1
GCA_000291215.1	11	3	3				4		1
GCA_000291235.1	9	3	1				4		1
GCA_000291275.1	6	1	1				3		1
GCA_000291295.1	11	1	2		1	2	4		1
GCA_000291315.1	13	3	2				7		1
GCA_000291335.1	13	3	2				7		1
GCA_000291355.1	6		2				3		1
GCA_000291375.1	11	2	2				6		1
GCA_000291395.1	11	3	2				5		1
GCA_000291415.1	15	4	4				6		1
GCA_000291435.1	12	4	3				4		1
GCA_000291455.1	13	4	3				5		1
GCA_000291475.1	10	1	2				6		1
GCA_000291495.1	9	2	2				4		1
GCA_000291535.1	12	4	3				4		1
GCA_000291665.1	9	2	2				4		1
GCA_000292415.1	7	1	1				4		1
GCA_000292455.1	14	4	3				6		1
GCA_000292565.1	6	2	2				1		1
GCA_000292705.1	13	4	3				5		1
GCA_000293505.1	13	3	2				7		1
GCA_000293525.1	12	3	2				6		1
GCA_000293545.1	9	2	2				4		1
GCA_000293565.1	8	2	2				3		1
GCA_000293605.1	13	3	2				7		1
GCA_000293685.1	11	5	2				3		1
GCA_000293705.1	16	4	3		1		7		1
GCA_000293725.1	12	5	2				4		1
GCA_000293745.1	13	3	2				7		1
GCA_000293765.1	14	2	3		1	1	5		2
GCA_000295695.2	7	2	2				2		1
GCA_000299035.1	11	5	2		1		2		1
GCA_000299555.2	10	1	4			1	3		1
GCA_000299615.1	16	5	3		1	4	1		2
GCA_000300475.1	13	2	3				7		1
GCA_000300535.1	13	4	2			1	5		1
GCA_000309525.1	7	1	2				3		1
GCA_000310045.1	7	2	2				2		1
GCA_000315975.1	11	3	3			1	3		1
GCA_000319475.1	13	1	4		1	4	1		2
GCA_000319695.1	7	2	2				2		1
GCA_000319715.1	7	2	2				2		1
GCA_000319735.1	17	7	4				5		1
GCA_000321395.1	11	2	3		1	1	2		2
GCA_000330805.1	12	1	4		1	3	1		2
GCA_000338315.1	5	1	1				2		1
GCA_000338735.1	10	2	2		1	1	2		2
GCA_000338755.1	10	4	2				3		1
GCA_000340295.1	10	2	4			1	2		1
GCA_000341665.1	15	6	3				5		1
GCA_000341775.1	19	7	3		1	1	5		2
GCA_000341875.1	12	2	3		1	4			2
GCA_000344745.1	14	2	3		1	1	5		2
GCA_000349795.1	10	2	2		1	1	2		2
GCA_000353245.1	8	1	4			1	1		1
GCA_000359425.1	7	2	2				2		1
GCA_000359445.1	7	2	2				2		1
GCA_000359465.1	7	2	2				2		1
GCA_000374885.1	15	6	2		1		5		1
GCA_000374965.1	11	4	1				5		1
GCA_000382845.1	12	5	2				4		1
GCA_000383235.1	8	2	2				3		1
GCA_000385965.2	11	2	2		1	1	3		2
GCA_000398785.1	19	6	3		1		8		1
GCA_000398945.1	13	4	4				4		1
GCA_000398985.1	10	2	2				5		1
GCA_000399005.1	16	4	4				7		1
GCA_000399045.1	11	3	2				5		1
GCA_000399065.1	16	4	4				7		1
GCA_000399085.1	16	4	4				7		1
GCA_000399105.1	16	4	4				7		1
GCA_000399165.1	9	1	2				5		1
GCA_000399185.1	14	4	4				5		1
GCA_000399205.1	11	3	1				6		1
GCA_000399225.1	11	3	1				6		1
GCA_000399265.1	16	4	4				7		1
GCA_000399285.1	9	1	2				5		1
GCA_000399305.1	13	4	3				5		1
GCA_000399325.1	14	4	3				6		1
GCA_000399345.1	12	5	3				3		1
GCA_000399365.1	12	5	3				3		1
GCA_000399385.1	13	4	2				6		1
GCA_000399405.1	13	3	2				7		1
GCA_000399425.1	13	3	3				6		1
GCA_000399445.1	13	3	2				7		1
GCA_000399505.1	11	5	3				2		1
GCA_000399525.1	8	1	3				3		1
GCA_000399545.1	11	5	2				3		1
GCA_000399565.1	14	4	2		1		6		1
GCA_000399605.1	10	3	2				4		1
GCA_000399625.1	9	2	2				4		1
GCA_000399645.1	11	2	3				5		1
GCA_000408885.1	12	3	3			1	4		1
GCA_000408925.1	23	9	4		1	6	1		2
GCA_000409505.2	16	7	3			1	4		1
GCA_000409525.1	8		3			1	1		3
GCA_000409585.1	20	10	3		1	1	3		2
GCA_000410835.1	23	9	4		1	6	1		2
GCA_000412315.1	13	4	2				6		1
GCA_000412975.1	14	5	3				5		1
GCA_000437335.1	1						1
GCA_000440035.1	5	1	1				2		1
GCA_000440055.1	5	1	1				2		1
GCA_000444215.1	12	2	4		1	1	3		1
GCA_000444805.1	10	3	3			1	2		1
GCA_000455565.1	12	1	3		2	4			2
GCA_000455585.1	14	2	4		1	4	1		2
GCA_000465445.1	12	3	3			1	4		1
GCA_000465655.1	21	9	4		1	4	1		2
GCA_000468975.2	13	4	2		1		5		1
GCA_000468995.3	11	4	3				3		1
GCA_000469015.2	18	5	3		1	6	1		2
GCA_000469135.2	6		3			1	1		1
GCA_000477395.2	13	4	3			1	4		1
GCA_000482345.1	9	1	3				4		1
GCA_000493375.1	13	2	4		1	4			2
GCA_000494835.1	13	2	3		1	4	1		2
GCA_000496285.1	7	3	1				2		1
GCA_000497345.1	20	9	2		2	4	1		2
GCA_000497485.1	13	2	3		1	1	4		2
GCA_000497525.2	11	3	2				5		1
GCA_000498695.1	4					1	3
GCA_000500145.1	8		2			1	2		3
GCA_000500585.1	12	4	2				5		1
GCA_000507005.1	17	6	3		1	1	4		2
GCA_000507145.1	14	6	3			1	2		2
GCA_000508125.2	13	1	4		1	4	1		2
GCA_000508145.1	13	4	4			1	3		1
GCA_000508265.1	13	1	3		2	4	1		2
GCA_000512775.2	7	2	2				2		1
GCA_000512835.2	7	2	2				2		1
GCA_000513755.1	18	5	3		1	5	2		2
GCA_000514135.1	8		1			1	3		3
GCA_000514175.1	7		3			1			3
GCA_000517985.1	12	3	2				6		1
GCA_000518025.1	10	3	2				4		1
GCA_000518945.1	7	1	1			1	4
GCA_000520915.1	20	12	2		2		3		1
GCA_000521345.1	7	2	2				2		1
GCA_000523045.1	14	2	4		1	1	4		2
GCA_000530375.1	12	4	2				5		1
GCA_000534935.2	7	2	2				2		1
GCA_000558965.1	8	2	2				3		1
GCA_000558985.1	8	2	2				3		1
GCA_000559005.1	8	2	2				3		1
GCA_000559145.1	16	4	3		1	4	2		2
GCA_000571955.1	17	8	2		1		5		1
GCA_000582885.1	15	4	3		1	1	4		2
GCA_000583065.1	12	2	3		1	4			2
GCA_000583105.1	7	2	2				2		1
GCA_000585275.1	7	2	2				2		1
GCA_000585975.1	7	3	1				2		1
GCA_000586495.1	6		2			1	1		2
GCA_000590455.1	11	2	4			1	3		1
GCA_000600315.1	8	3	2				2		1
GCA_000603965.1	12	4	3			1	3		1
GCA_000603985.1	13	5	3			1	3		1
GCA_000604165.1	14	5	3			1	4		1
GCA_000604385.1	11	3	3		1	1	2		1
GCA_000633295.1	14	8	2				3		1
GCA_000635895.2	14	4	3		1		5		1
GCA_000685725.1	12	1	3		1	5			2
GCA_000688755.1	9	1	2				5		1
GCA_000688795.1	13	5	3				4		1
GCA_000691145.1	13	3	4			1	4		1
GCA_000691165.1	13	4	4			1	3		1
GCA_000691185.1	14	4	4		1	1	2		2
GCA_000691485.4	12	2	4		1	1	2		2
GCA_000695465.1	13	5	3			1	3		1
GCA_000696285.1	17	3	4		1	4	3		2
GCA_000696615.1	19	7	3		1	1	5		2
GCA_000696635.1	19	7	3		1	1	5		2
GCA_000697515.2	8	2	2				3		1
GCA_000697535.2	7	2	2				2		1
GCA_000697555.2	7	2	2				2		1
GCA_000699465.1	14	2	3		1	1	5		2
GCA_000699525.1	14	2	3		1	1	5		2
GCA_000701305.1	10	2	4			1	2		1
GCA_000706705.1	11	2	3		1	1	2		2
GCA_000710255.1	14	6	4				3		1
GCA_000712615.1	19	13	2		1		2		1
GCA_000714495.3	12	2	4		1	1	2		2
GCA_000715185.1	16	5	6		1	1	2		1
GCA_000715205.1	12	3	4		1	1	1		2
GCA_000724125.1	16	6	2		1	1	4		2
GCA_000725325.1	7	2	2				2		1
GCA_000732055.1	17	7	3		1	4			2
GCA_000732465.1	7	2	2				2		1
GCA_000735115.1	16	6	3		1	1	3		2
GCA_000737405.1	13	2	3		1	1	4		2
GCA_000738015.1	17	7	2		2	1	3		2
GCA_000740475.1	13	2	3		1	1	4		2
GCA_000740485.1	14	3	3		1	1	4		2
GCA_000740715.1	21	9	4		1	4	1		2
GCA_000740925.2	7	2	2				2		1
GCA_000742315.1	7	2	2				2		1
GCA_000742655.1	7	2	2				2		1
GCA_000742675.1	12	3	2		1	1	3		2
GCA_000742695.1	7	2	2				2		1
GCA_000742855.1	7	2	1				3		1
GCA_000742875.1	7	2	2				2		1
GCA_000742895.1	7	2	2				2		1
GCA_000743195.1	9	3	1				4		1
GCA_000743215.1	11	1	5		1	1	1		2
GCA_000743235.1	13	4	2		1	1	3		2
GCA_000743805.1	7	2	2				2		1
GCA_000743815.1	12	5	2		1		3		1
GCA_000743825.1	8	2	2				3		1
GCA_000743865.1	8	2	1				4		1
GCA_000746035.1	18	5	3		1	6	1		2
GCA_000746135.1	8		2				5		1
GCA_000746865.1	9	1	2				5		1
GCA_000746885.1	14	5	3			1	4		1
GCA_000746965.1	11	6	1				3		1
GCA_000747335.1	8	2	2				3		1
GCA_000747345.1	4	1				1	1		1
GCA_000747375.1	8	2	2				3		1
GCA_000747545.1	13	5	3				4		1
GCA_000747645.1	14	6	2			1	3		2
GCA_000747705.1	13	2	4		1	3	1		2
GCA_000750045.1	21	8	3		1	6	1		2
GCA_000769515.1	15	2	3		2	4	2		2
GCA_000769555.1	13	2	4		1	4			2
GCA_000772125.1	10	1	3		1	2	1		2
GCA_000772165.1	12	1	3		1	5			2
GCA_000772205.1	12	1	3		2	4			2
GCA_000773635.1	12	4	2		2		3		1
GCA_000782835.1	11	2	2		1	1	3		2
GCA_000782875.1	7	2	2				2		1
GCA_000782885.1	7	2	2				2		1
GCA_000782895.1	8	2	2				3		1
GCA_000782905.1	8	2	2				3		1
GCA_000782955.1	7	2	2				2		1
GCA_000782975.1	7	2	2				2		1
GCA_000782995.1	7	2	2				2		1
GCA_000783015.1	7	2	2				2		1
GCA_000783035.1	7	2	2				2		1
GCA_000783055.1	7	2	2				2		1
GCA_000783075.1	7	2	2				2		1
GCA_000783095.1	7	2	2				2		1
GCA_000783115.1	7	2	2				2		1
GCA_000783135.1	7	2	2				2		1
GCA_000783155.1	6	2	2				1		1
GCA_000783165.1	7	2	2				2		1
GCA_000783195.1	7	2	2				2		1
GCA_000783215.1	7	2	2				2		1
GCA_000783235.1	7	2	2				2		1
GCA_000784675.1	24	11	3		2	6			2
GCA_000786145.2	20	9	4		1	4			2
GCA_000789275.1	14	2	3		1	1	5		2
GCA_000789295.1	14	2	3		1	1	5		2
GCA_000789315.1	10	1	2				6		1
GCA_000789425.2	10	2	4			1	2		1
GCA_000793525.1	7	2	2				2		1
GCA_000793545.1	7	2	2				2		1
GCA_000793565.1	7	2	2				2		1
GCA_000798615.1	17	5	2		1	5	2		2
GCA_000800825.1	10	2	4			1	2		1
GCA_000815145.1	12	2	3		1	4			2
GCA_000815275.2	12	2	3		1	4			2
GCA_000815295.1	10	2	3			1	2		2
GCA_000815365.1	12	3	3			1	4		1
GCA_000816555.1	12	4	3				4		1
GCA_000817575.1	13	2	3		2	4			2
GCA_000819585.1	12	2	2		2	1	3		2
GCA_000820865.2	2					1			1
GCA_000827045.1	14	2	4		1	4	1		2
GCA_000827065.1	14	2	3		1	1	5		2
GCA_000828345.1	8	1	3		1	1	2
GCA_000828375.1	11	2	4			1	3		1
GCA_000828395.1	12	2	4			1	4		1
GCA_000828425.1	11	2	4			1	3		1
GCA_000828455.1	11	3	4			1	2		1
GCA_000828495.1	11	3	3			1	2		2
GCA_000830595.1	11	2	3			1	3		2
GCA_000830605.1	11	2	3			1	3		2
GCA_000830635.1	13	5	3			1	2		2
GCA_000830645.1	11	2	2			2	3		2
GCA_000830715.1	13	5	3			1	2		2
GCA_000830735.1	11	3	3			1	2		2
GCA_000831065.1	15	5	4				5		1
GCA_000831505.1	7	2	2				2		1
GCA_000831655.1	12	3	4			1	3		1
GCA_000832195.1	17	5	3		1	1	5		2
GCA_000832385.1	7	2	2				2		1
GCA_000832405.1	6	1	2				2		1
GCA_000832425.1	7	2	2				2		1
GCA_000832445.1	7	2	2				2		1
GCA_000832465.1	7	2	2				2		1
GCA_000832485.1	9	2	2		1		3		1
GCA_000832505.1	8	2	2				3		1
GCA_000832525.1	11	2	2				6		1
GCA_000832565.1	7	2	2				2		1
GCA_000832585.1	8	2	2				3		1
GCA_000832605.1	11	3	2				5		1
GCA_000832635.1	7	2	2				2		1
GCA_000832665.1	7	2	2				2		1
GCA_000832725.1	7	2	2				2		1
GCA_000832745.1	7	2	2				2		1
GCA_000832765.1	9	2	2				4		1
GCA_000832785.1	7	2	2				2		1
GCA_000832805.1	10	1	2				6		1
GCA_000832825.1	9	1	2				5		1
GCA_000832845.1	8	1	2				4		1
GCA_000832865.1	10	1	2				6		1
GCA_000832885.1	8	3	1				3		1
GCA_000832925.1	8	2	2				3		1
GCA_000832965.1	7	2	2				2		1
GCA_000833005.1	12	1	3		1	4	1		2
GCA_000833045.1	7	2	2				2		1
GCA_000833065.1	7	2	2				2		1
GCA_000833085.1	6	1	2				2		1
GCA_000833125.1	7	2	2				2		1
GCA_000833275.1	7	2	2				2		1
GCA_000833655.1	11	4	3				3		1
GCA_000835025.1	14	4	4				5		1
GCA_000835145.1	13	2	3		1	4	1		2
GCA_000835185.1	9	2	2				4		1
GCA_000835235.1	12	4	3				4		1
GCA_000875715.1	7	2	2				2		1
GCA_000875875.2	12	1	3		1	5			2
GCA_000876525.1	12	3	3			1	4		1
GCA_000877815.1	14	2	3		1	1	5		2
GCA_000878525.1	11	4	2				4		1
GCA_000931375.1	9	3	2				3		1
GCA_000931815.1	11	1	5		1	1	1		2
GCA_000931825.1	12	1	5		1	1	2		2
GCA_000931835.1	12	2	4		1	1	2		2
GCA_000931845.1	13	1	5		1	1	3		2
GCA_000934165.1	17	6	3		1	1	4		2
GCA_000934885.1	25	12	4		1	6			2
GCA_000935315.1	12	2	4		1	1	3		1
GCA_000948235.1	8	2	4				1		1
GCA_000948245.1	11	3	2				5		1
GCA_000948275.1	10	2	3			1	3		1
GCA_000948325.1	9	2	1				5		1
GCA_000949525.1	14	5	4			1	3		1
GCA_000952085.1	13	5	3			1	3		1
GCA_000952895.1	14	2	3		1	1	5		2
GCA_000953615.1	14	2	3		1	1	5		2
GCA_000959025.1	11	1	5		1	1	1		2
GCA_000960265.2	14	3	3		1	4	1		2
GCA_000966575.1	16	4	1		3	5	1		2
GCA_000969665.1	13	6	3				3		1
GCA_000970445.1	14	7	2			1	3		1
GCA_000970655.1	9	2	3			1	1		2
GCA_000971535.1	8	1	2				4		1
GCA_000971925.1	14	2	3		1	1	5		2
GCA_000972685.1	9	1	4			1	2		1
GCA_000972825.1	13	4	4			1	3		1
GCA_000973485.1	12	1	3		1	4	1		2
GCA_000973585.1	13	1	3		2	4	1		2
GCA_000973605.1	10	2	2		1	1	2		2
GCA_000978375.1	10	4	2				3		1
GCA_000978495.1	12	3	3		1	1	2		2
GCA_000982455.1	11	2	3		1	1	2		2
GCA_000983035.1	17	8	2		2	1	2		2
GCA_000986655.1	11	3	3			1	2		2
GCA_000986915.1	7	2	2				2		1
GCA_000986935.1	7	2	2				2		1
GCA_000987785.1	9	1	1				6		1
GCA_000987825.1	13	1	3		1	4	2		2
GCA_000988345.1	12	1	3		1	5			2
GCA_001008565.1	13	4	3		1		4		1
GCA_001008575.1	7	2	1				3		1
GCA_001008585.1	7	2	1				3		1
GCA_001008595.1	15	8	2		1		3		1
GCA_001008645.1	9	1	3				4		1
GCA_001008655.1	10	3	2				4		1
GCA_001008665.1	13	4	3				5		1
GCA_001008695.1	8	2	2				3		1
GCA_001015005.1	6	2	2				1		1
GCA_001015025.1	7	2	2				2		1
GCA_001015095.1	9	2	2		1	1	1		2
GCA_001017485.1	13	4	3			1	4		1
GCA_001017635.1	12	4	3				4		1
GCA_001023595.1	12	1	3		1	4	1		2
GCA_001029865.1	10	2	3			1	3		1
GCA_001029875.1	10	1	4				4		1
GCA_001038525.1	13	4	5			1	2		1
GCA_001038765.1	11	2	4			1	3		1
GCA_001038775.1	9	1	4			1	2		1
GCA_001038845.1	11	2	4			1	3		1
GCA_001038905.1	11	2	4			1	3		1
GCA_001038915.1	8	1	3			1	2		1
GCA_001039015.1	11	2	4			1	3		1
GCA_001042485.2	12	4	3			1	3		1
GCA_001043515.1	22	8	3		1	6	2		2
GCA_001043535.1	9	1	4			1	2		1
GCA_001043655.1	7	2	2				2		1
GCA_001043695.1	11	2	4			1	3		1
GCA_001043765.1	11	2	3		1	1	2		2
GCA_001043795.1	9	1	4			1	2		1
GCA_001044475.1	7	1	2				3		1
GCA_001044485.1	10	4	2				3		1
GCA_001044555.1	7	1	1				4		1
GCA_001044565.1	11	2	4				4		1
GCA_001044575.1	12	4	2				5		1
GCA_001044585.1	7	1	2				3		1
GCA_001044635.1	8	1	1				5		1
GCA_001044645.1	11	4	2				4		1
GCA_001044655.1	13	5	2				5		1
GCA_001044715.1	11	3	3				4		1
GCA_001044735.1	8	2	1				4		1
GCA_001044745.1	16	7	2		1		5		1
GCA_001044795.1	8	2	1				4		1
GCA_001044815.1	15	4	3		1		6		1
GCA_001044855.1	13	5	3				4		1
GCA_001044875.1	10	4	2				3		1
GCA_001044905.1	8	1	2				4		1
GCA_001044935.1	10	3	2				4		1
GCA_001044955.1	12	5	3				3		1
GCA_001050115.1	5		2			1	2
GCA_001050335.1	9	2	1		1		5
GCA_001057075.1	18	9	2		1	1	3		2
GCA_001058585.1	16	10	2				3		1
GCA_001059175.1	9	4	2				2		1
GCA_001059825.1	7	1	1				4		1
GCA_001059875.1	7	1	1				4		1
GCA_001077095.1	10	5	2				2		1
GCA_001077735.1	18	5	3		1	6	1		2
GCA_001175005.1	13	1	3		1	4	2		2
GCA_001182785.1	12	4	2				5		1
GCA_001183525.1	13	4	4		1	1	2		1
GCA_001183785.1	14	4	3		1		5		1
GCA_001184225.1	12	1	2		1	4	2		2
GCA_001184755.1	14	2	2		2	2	5		1
GCA_001187765.1	17	5	3		1	1	5		2
GCA_001188525.1	17	9	3			1	3		1
GCA_001191605.1	9	1	4			1	2		1
GCA_001238465.1	12	4	2				5		1
GCA_001247635.1	12	1	3		1	4	1		2
GCA_001265125.1	11	2	4			1	2		2
GCA_001266815.1	17	5	3		1	6			2
GCA_001266825.1	17	6	3		1	5			2
GCA_001267695.1	22	10	4		1	4	1		2
GCA_001272985.1	8	2	2				3		1
GCA_001273005.1	7	2	2				2		1
GCA_001273025.1	8	2	2				3		1
GCA_001273045.1	7	2	2				2		1
GCA_001273065.1	7	2	2				2		1
GCA_001273085.1	7	2	2				2		1
GCA_001273105.1	7	2	2				2		1
GCA_001273125.1	6	2	2				1		1
GCA_001273145.1	6	2	2				1		1
GCA_001275045.2	12	3	2				6		1
GCA_001275645.1	14	5	2		2	1	3		1
GCA_001276195.1	13	4	2				6		1
GCA_001276995.1	7	2	2				2		1
GCA_001277085.1	7	2	2				2		1
GCA_001277915.1	11	4	3				3		1
GCA_001277955.1	7	2	2				2		1
GCA_001278435.1	7	2	2				2		1
GCA_001278635.1	22	9	3		2	5	1		2
GCA_001278955.1	12	3	3		1	1	2		2
GCA_001280845.1	7		1			1	3		2
GCA_001286765.1	15	4	3		1	3	2		2
GCA_001286825.1	11	4	2		1		3		1
GCA_001286865.1	15	6	3		1	1	2		2
GCA_001286945.1	25	8	4		3	7	1		2
GCA_001286965.1	25	9	4		3	7			2
GCA_001286985.1	12	4	3			1	3		1
GCA_001293645.1	4		1			1			2
GCA_001294785.1	17	3	4		1	6	1		2
GCA_001296435.1	17	6	4				6		1
GCA_001307105.1	12	4	4			1	2		1
GCA_001310635.1	4		1			1	2
GCA_001312785.1	13	3	5		1	1	1		2
GCA_001317525.1	12	4	2				5		1
GCA_001342275.1	15	6	3		1	1	2		2
GCA_001402735.1	19	6	5				7		1
GCA_001420655.1	14	5	4			1	3		1
GCA_001420855.1	10	4	2				3		1
GCA_001426125.1	11	3	4			1	2		1
GCA_001429365.1	9		2			1	3		3
GCA_001429385.1	7		2			1	1		3
GCA_001429445.1	12	2	4		1	1	3		1
GCA_001429465.1	15	4	3				7		1
GCA_001429475.1	15	5	3				6		1
GCA_001429825.1	6		2			1			3
GCA_001431145.1	11	1	4			1	4		1
GCA_001431285.1	20	7	4		2	4	1		2
GCA_001431785.1	11	1	4			1	4		1
GCA_001440465.1	13	2	3		1	4	1		2
GCA_001444515.1	13	4	4		1	1	2		1
GCA_001444735.1	13	4	5			1	2		1
GCA_001455345.1	8	2	2				3		1
GCA_001457015.1	11	3	4			1	2		1
GCA_001461825.1	20	7	4		2	4	1		2
GCA_001461835.1	15	4	3		1	5	1		1
GCA_001461845.1	22	10	4		1	4	1		2
GCA_001465815.1	10	2	2		1	1	2		2
GCA_001468935.1	13	2	5		1	1	2		2
GCA_001469675.1	12	1	3		1	4	1		2
GCA_001482475.1	10	2	4			1	2		1
GCA_001482495.1	10	4	2				3		1
GCA_001483885.1	15	1	4		1	4	3		2
GCA_001507755.1	20	11	3			1	4		1
GCA_001507765.1	19	10	3			1	4		1
GCA_001507775.1	12	4	3			1	3		1
GCA_001516885.1	5		1			1	1		2
GCA_001516895.1	4		1			1			2
GCA_001517185.1	16	2	3		1	6	2		2
GCA_001517195.1	12	5	2		1		3		1
GCA_001518875.1	10	4	2				3		1
GCA_001534785.1	14	4	2		2	1	3		2
GCA_001536925.1	13	1	3		1	4	2		2
GCA_001541905.1	13	2	3		1	1	4		2
GCA_001541985.1	11	2	3				5		1
GCA_001541995.1	9	2	2				4		1
GCA_001543165.1	8	1	3			1	2		1
GCA_001543225.1	7	2	2				2		1
GCA_001548175.1	12	4	2		1		4		1
GCA_001548215.1	9	1	4			1	2		1
GCA_001553895.1	11	1	3		1	4			2
GCA_001558705.1	13	2	3		2	4			2
GCA_001563515.1	13	4	2				6		1
GCA_001565875.1	9	2	2			1	2		2
GCA_001566315.1	11	2	4			1	3		1
GCA_001566355.1	5	1	1				2		1
GCA_001566365.1	9	3	1				4		1
GCA_001566375.1	11	3	1				6		1
GCA_001566385.1	7	2	1				3		1
GCA_001566445.1	7	3	1				2		1
GCA_001566455.1	8	3	1				3		1
GCA_001566465.1	8	3	1				3		1
GCA_001566515.1	7	2	1				3		1
GCA_001566525.1	9	3	1				4		1
GCA_001566705.1	13	6	2			1	3		1
GCA_001578165.1	14	3	4		1	1	4		1
GCA_001578205.1	11	2	4		1	1	2		1
GCA_001579695.1	10	4	2				3		1
GCA_001583685.1	16	7	4				4		1
GCA_001583695.1	11	4	2				4		1
GCA_001583705.1	12	4	2				5		1
GCA_001583745.1	11	4	3				3		1
GCA_001583755.1	13	4	2				6		1
GCA_001583765.1	7	1	1				4		1
GCA_001583875.1	14	9	2				2		1
GCA_001583955.1	12	4	2		1		4		1
GCA_001584005.1	10	2	1				6		1
GCA_001584025.1	13	4	3				5		1
GCA_001584035.1	8	1	3				3		1
GCA_001584065.1	8	1	2				4		1
GCA_001584085.1	15	6	2		1		5		1
GCA_001584325.1	13	3	4		1	2	1		2
GCA_001584335.1	16	6	2		2	2	2		2
GCA_001584345.1	16	5	3		1	2	3		2
GCA_001586105.1	12	1	3		1	4	1		2
GCA_001587195.1	13	5	3			1	3		1
GCA_001587285.1	12	4	3			1	3		1
GCA_001587315.1	12	4	3			1	3		1
GCA_001587325.1	17	6	3		2	4			2
GCA_001587355.1	12	4	3			1	3		1
GCA_001587405.1	14	7	1		2	1	1		2
GCA_001587435.1	14	5	3		1	2	1		2
GCA_001590835.1	22	15	2		1		3		1
GCA_001591925.1	15	5	2		2	2	2		2
GCA_001591985.1	5		2			1	2
GCA_001593395.2	14	3	3		2	4			2
GCA_001593765.1	14	1	3		2	5	1		2
GCA_001593785.1	13	2	4		1	4			2
GCA_001595725.1	13	5	2		2		3		1
GCA_001596055.1	10	2	3			1	3		1
GCA_001596535.1	11	2	3		1	1	2		2
GCA_001596755.1	12	2	3		1	4			2
GCA_001597265.1	12	3	2		1	1	3		2
GCA_001598095.1	11	4	3				3		1
GCA_001604995.1	14	2	3		1	1	5		2
GCA_001611175.1	7	1	2				3		1
GCA_001614195.1	6	1	1			1	2		1
GCA_001617995.1	15	4	3		1	4	1		2
GCA_001618665.1	10	4	2				3		1
GCA_001619285.1	9	3	2				3		1
GCA_001619335.1	11	2	2		1		5		1
GCA_001619385.1	7	2	1				3		1
GCA_001619395.1	8	3	2				2		1
GCA_001619425.1	10	4	2				3		1
GCA_001619445.1	13	7	2				3		1
GCA_001619465.1	7	2	1				3		1
GCA_001619505.1	12	4	2				5		1
GCA_001619525.1	11	5	2		1		2		1
GCA_001619535.1	19	7	3		1	1	5		2
GCA_001619745.1	23	9	3		2	6	1		2
GCA_001625135.1	13	6	2		1	1	1		2
GCA_001634675.1	11	1	3		1	4			2
GCA_001635915.1	16	5	2		2		6		1
GCA_001635955.1	16	5	2		2		6		1
GCA_001635995.1	12	4	2				5		1
GCA_001639945.1	14	3	4		1	3	1		2
GCA_001639965.1	10	2	2		1	1	2		2
GCA_001640965.1	12	4	4				3		1
GCA_001641145.1	14	2	3		1	1	5		2
GCA_001642595.1	12	4	3			1	3		1
GCA_001645395.1	11	3	2				5		1
GCA_001645405.1	11	3	2				5		1
GCA_001645445.1	10	3	2				4		1
GCA_001645455.1	10	3	2				4		1
GCA_001645465.1	13	4	2				6		1
GCA_001645505.1	13	4	2		1		5		1
GCA_001645525.1	11	3	2				5		1
GCA_001645535.1	11	3	2				5		1
GCA_001645555.1	10	3	2				4		1
GCA_001647945.1	16	5	2		2	5			2
GCA_001647965.1	18	4	3		2	6	1		2
GCA_001648135.1	6		2			1			3
GCA_001654475.1	7	2	2				2		1
GCA_001660525.1	11	2	3			1	3		2
GCA_001661555.1	17	7	2		1	1	4		2
GCA_001662915.1	21	12	2		2	3			2
GCA_001662955.1	11	3	2		1	1	2		2
GCA_001662975.1	13	5	3			1	3		1
GCA_001663575.1	25	9	3		3	5	3		2
GCA_001672595.1	15	1	3		1	4	4		2
GCA_001672615.1	14	5	3		1	2	1		2
GCA_001675655.1	12	2	4		1	1	3		1
GCA_001677055.1	14	3	4				6		1
GCA_001677295.1	8	2	2				3		1
GCA_001677305.1	8	2	2				3		1
GCA_001677965.1	10	4	2				3		1
GCA_001677975.1	13	3	4			1	4		1
GCA_001679765.1	9	4	2				2		1
GCA_001682855.1	8	3		1			3		1
GCA_001682865.1	12	2	1			1	6		2
GCA_001683065.1	7	2	2				2		1
GCA_001683095.1	7	2	2				2		1
GCA_001683135.1	7	2	2				2		1
GCA_001683155.1	7	2	2				2		1
GCA_001683175.1	7	2	2				2		1
GCA_001683215.1	7	2	2				2		1
GCA_001683235.1	7	2	2				2		1
GCA_001683255.1	7	2	2				2		1
GCA_001683275.1	7	2	2				2		1
GCA_001683295.1	7	2	2				2		1
GCA_001685035.1	2		1						1
GCA_001685565.1	13	3	2				7		1
GCA_001685645.1	12	1	3		1	4	1		2
GCA_001687085.1	9	1	4			1	2		1
GCA_001687195.1	15	1	3		1	4	4		2
GCA_001687745.1	12	1	3		1	4	1		2
GCA_001691515.1	13	4	3			1	4		1
GCA_001691735.1	15	6	3			1	4		1
GCA_001692115.1	19	6	3		1	6	1		2
GCA_001692675.1	15	5	4				5		1
GCA_001697265.1	15	3	3		1	1	5		2
GCA_001699805.1	13	4	3		1		4		1
GCA_001700735.1	11	1	4			1	4		1
GCA_001703495.1	14	2	3		1	1	5		2
GCA_001704095.1	11	2	3		1	1	2		2
GCA_001704975.1	12	2	4		1	1	2		2
GCA_001705195.1	10	2	3		1	2			2
GCA_001709045.1	23	10	2		1	7	1		2
GCA_001709055.1	21	7	3		2	6	1		2
GCA_001709115.1	26	9	4		2	9			2
GCA_001717105.1	11	2	2		1	2	2		2
GCA_001719025.1	7	2	1				3		1
GCA_001719225.1	11	2	3		1	1	2		2
GCA_001720505.1	11	2	3		1	1	2		2
GCA_001721145.1	11	4	2		1		3		1
GCA_001721165.1	11	3	2				5		1
GCA_001723375.1	13	1	3		2	4	1		2
GCA_001723585.1	13	1	3		1	4	2		2
GCA_001726125.1	10	2	3			1	3		1
GCA_001729295.1	10	5	2				2		1
GCA_001729445.1	11	4	4				2		1
GCA_001742355.1	17	7	3		1	1	3		2
GCA_001742365.1	15	5	3		1	1	3		2
GCA_001746575.1	9	2	2			1	2		2
GCA_001747445.1	9	3	2			1	1		2
GCA_001748205.1	12	2	4			1	3		2
GCA_001750745.1	14	2	3		1	1	5		2
GCA_001752685.2	12	1	3		1	4	1		2
GCA_001756265.1	12	4	3				4		1
GCA_001757675.1	11	4	2				4		1
GCA_001757685.1	11	4	2				4		1
GCA_001757695.1	9	4	2				2		1
GCA_001757745.1	14	4	3		1		5		1
GCA_001757755.1	13	5	2				5		1
GCA_001757775.1	12	5	2				4		1
GCA_001757785.1	8	2	2				3		1
GCA_001757825.1	8	2	2				3		1
GCA_001757875.1	9	2	3				3		1
GCA_001757905.1	10	2	3				4		1
GCA_001757915.1	8	2	2				3		1
GCA_001757935.1	9	2	3				3		1
GCA_001757965.1	8	2	2				3		1
GCA_001757985.1	9	2	3				3		1
GCA_001758015.1	10	2	3				4		1
GCA_001758315.1	6	1	2				2		1
GCA_001766395.1	15	2	5		1	1	5		1
GCA_001808235.1	9	2	2		1	1	1		2
GCA_001816185.2	11	5	2				3		1
GCA_001831375.1	7	1	1				4		1
GCA_001835485.1	7	2	2				2		1
GCA_001836235.1	11	4	3				3		1
GCA_001854345.1	13	2	3		3	3			2
GCA_001855755.1	9	2	2				4		1
GCA_001857925.1	9	2	3			1	2		1
GCA_001857985.1	11	1	3		1	3	1		2
GCA_001866725.1	7	1	1			1	2		2
GCA_001866745.1	14	4	3		1	3	1		2
GCA_001874385.1	13	1	4		1	4	1		2
GCA_001876515.1	14	6	2		1	1	2		2
GCA_001876555.1	14	5	3			1	4		1
GCA_001876655.1	14	4	3			1	5		1
GCA_001880115.1	13	5	3				4		1
GCA_001880125.1	13	6	4				2		1
GCA_001880305.1	11	2	3				5		1
GCA_001883865.1	14	6	3				4		1
GCA_001883875.1	15	5	5				4		1
GCA_001883885.1	9	1	3				4		1
GCA_001883895.1	8	1	2				4		1
GCA_001883945.1	14	4	3				6		1
GCA_001883965.1	9	2	2				4		1
GCA_001883975.1	8	3	2				2		1
GCA_001883995.1	7	1	2				3		1
GCA_001884025.1	7	1	1				4		1
GCA_001884105.1	9	2	3				3		1
GCA_001884125.1	11	3	2				5		1
GCA_001884135.1	10	2	2				5		1
GCA_001884145.1	9	1	2				5		1
GCA_001884185.1	11	4	3				3		1
GCA_001884215.1	8	1	2				4		1
GCA_001889285.1	13	1	3		1	4	2		2
GCA_001889385.1	12	1	3		1	4	1		2
GCA_001890405.1	9	2	2			1	2		2
GCA_001895065.1	17	8	3		1	1	2		2
GCA_001895235.1	9	3	3				2		1
GCA_001895885.1	11	2	4		1	1	2		1
GCA_001896025.1	10	2	3			1	3		1
GCA_001896285.1	13	5	3			1	3		1
GCA_001896295.1	10	2	3			1	3		1
GCA_001896305.1	10	2	3			1	3		1
GCA_001896335.1	14	4	5			1	3		1
GCA_001901235.1	6	1	2				2		1
GCA_001901555.1	12	4	3			1	3		1
GCA_001901815.1	8	2	2				3		1
GCA_001901885.1	5	1	1				2		1
GCA_001901895.1	8	1	1				5		1
GCA_001901905.1	6	1	1				3		1
GCA_001901925.1	7	1	2				3		1
GCA_001902555.1	9	2	2			1	2		2
GCA_001908475.1	9	1	4			1	2		1
GCA_001909175.1	10	3	2				4		1
GCA_001913295.1	7	1	1				4		1
GCA_001913305.1	7	1	1				4		1
GCA_001913315.1	8	1	2				4		1
GCA_001913325.1	7	2	1		1		2		1
GCA_001913375.1	8	1	2				4		1
GCA_001913385.1	9	1	2		1		4		1
GCA_001913395.1	10	1	2		1		5		1
GCA_001913405.1	13	6	2				4		1
GCA_001913455.1	14	4	2		1		6		1
GCA_001913465.1	8	2	2				3		1
GCA_001913475.1	11	4	2		1		3		1
GCA_001913485.1	8	1	1				5		1
GCA_001913535.1	6	1	1				3		1
GCA_001913545.1	5	1	1				2		1
GCA_001913555.1	16	6	3		1		5		1
GCA_001913575.1	13	4	3				5		1
GCA_001913615.1	9	3	1		1		3		1
GCA_001913625.1	15	8	2		2		2		1
GCA_001913635.1	11	4	2				4		1
GCA_001913645.1	6	2	1				2		1
GCA_001914255.1	10	2	3			1	3		1
GCA_001922005.1	12	1	3		1	4	1		2
GCA_001925045.1	18	8	3			1	5		1
GCA_001925055.1	12	4	3			1	3		1
GCA_001925105.1	13	4	3			1	4		1
GCA_001925115.1	12	4	3			1	3		1
GCA_001932005.1	11	5	2				3		1
GCA_001936375.1	7	2	2				2		1
GCA_001938685.1	13	3	5			1	3		1
GCA_001938705.1	12	2	5			1	3		1
GCA_001938995.1	10	1	3		1	1	3		1
GCA_001939525.1	12	4	3			1	3		1
GCA_001939535.1	17	7	2		1	1	4		2
GCA_001939545.1	17	8	4			1	3		1
GCA_001940365.1	10	4	2				3		1
GCA_001940445.1	9	3	2				3		1
GCA_001941885.1	9	2	2				4		1
GCA_001941905.1	9	2	2				4		1
GCA_001941925.1	9	2	2				4		1
GCA_001950175.1	10	2	3			1	3		1
GCA_001968805.1	10	3	4				2		1
GCA_001969555.1	18	5	4		2	1	5		1
GCA_001969565.1	14	6	3			1	3		1
GCA_001969815.1	18	6	3		2	1	5		1
GCA_001969855.1	16	9	3			1	2		1
GCA_001974945.1	11	2	4			1	3		1
GCA_001975995.1	18	4	3		1	8			2
GCA_001982805.1	6	1	1				3		1
GCA_001982815.1	6	1	1				3		1
GCA_001982845.1	9	1	2				5		1
GCA_001982855.1	10	4	2		1		2		1
GCA_001982935.1	7	1	1				4		1
GCA_001990245.1	7	2	2				2		1
GCA_001996305.1	17	7	3		1	1	3		2
GCA_001999205.1	14	2	3		2	4	1		2
GCA_002000005.1	9	3	2				3		1
GCA_002001145.1	11	5	2				3		1
GCA_002002555.1	16	4	3		1	5	1		2
GCA_002003645.1	10	1	2				6		1
GCA_002005265.1	7	2	2				2		1
GCA_002005345.1	13	1	3		2	4	1		2
GCA_002007005.1	10	1	2				6		1
GCA_002007035.1	7	2	2				2		1
GCA_002009095.1	14	2	3		1	1	5		2
GCA_002009135.1	14	2	3		1	1	5		2
GCA_002014485.1	7	2	2				2		1
GCA_002014505.1	13	3	3				6		1
GCA_002014535.1	11	3	2		1		4		1
GCA_002014545.1	12	3	2				6		1
GCA_002014575.1	9	1	2				5		1
GCA_002014585.1	13	3	3		1		5		1
GCA_002014615.1	18	13	2				2		1
GCA_002014635.1	7	2	2				2		1
GCA_002014655.1	11	3	2		1		4		1
GCA_002014665.1	10	3	2				4		1
GCA_002014695.1	11	2	2				6		1
GCA_002014705.1	15	4	2				8		1
GCA_002014715.1	11	3	2				5		1
GCA_002014895.1	11	3	2				5		1
GCA_002019425.1	7	2	2				2		1
GCA_002021335.1	8	2	1		1		3		1
GCA_002021355.1	6	1	2				2		1
GCA_002021365.1	7	1	2				3		1
GCA_002021375.1	8	1	3				3		1
GCA_002021385.1	11	1	3				6		1
GCA_002021435.1	13	4	3				5		1
GCA_002021445.1	9	4	2				2		1
GCA_002021455.1	10	4	2				3		1
GCA_002021465.1	12	4	4				3		1
GCA_002021515.1	13	5	2				5		1
GCA_002021535.1	10	4	2				3		1
GCA_002021545.1	13	6	4				2		1
GCA_002021695.1	9	4	2				2		1
GCA_002021835.1	10	2	2				5		1
GCA_002024535.1	9	2	3				3		1
GCA_002024545.1	14	5	3				5		1
GCA_002024555.1	19	5	3		2	6	1		2
GCA_002025105.1	12	4	3				4		1
GCA_002025265.1	7	2	2				2		1
GCA_002025275.1	7	2	2				2		1
GCA_002025335.1	7	2	2				2		1
GCA_002025345.1	8	2	2				3		1
GCA_002025375.1	8	2	2				3		1
GCA_002025395.1	7	2	2				2		1
GCA_002025415.1	8	2	2				3		1
GCA_002025435.1	8	2	2				3		1
GCA_002025455.1	8	2	2				3		1
GCA_002026335.1	19	12	3			1	2		1
GCA_002042895.1	12	4	3			1	3		1
GCA_002055965.1	14	2	3		1	1	5		2
GCA_002057535.1	12	1	3		1	4	1		2
GCA_002068155.1	11	3	3			1	3		1
GCA_002071595.1	22	10	3		1	6			2
GCA_002071845.1	10	3	2				4		1
GCA_002072695.1	12	1	3		1	4	1		2
GCA_002072735.1	11	2	3		1	1	2		2
GCA_002073415.2	12	3	2				6		1
GCA_002074075.1	10	2	3			1	3		1
GCA_002074095.1	10	2	3			1	3		1
GCA_002074115.1	11	2	3			1	4		1
GCA_002074135.1	10	2	3			1	3		1
GCA_002077215.1	11	2	4			1	3		1
GCA_002077245.1	12	2	4			1	3		2
GCA_002078195.1	17	4	5				7		1
GCA_002082375.1	15	4	3		1	4	1		2
GCA_002082415.1	14	3	3		1	4	1		2
GCA_002082435.1	14	3	3		1	4	1		2
GCA_002082455.1	15	4	3		1	4	1		2
GCA_002082465.1	14	3	3		1	4	1		2
GCA_002093785.1	19	7	2		1	6	1		2
GCA_002096095.1	10	3	2			1	2		2
GCA_002104575.1	14	6	3				4		1
GCA_002105595.1	13	1	4		1	4	1		2
GCA_002109455.1	13	4	2				6		1
GCA_002113805.1	12	1	3		1	4	1		2
GCA_002117165.1	12	1	3		1	4	1		2
GCA_002117465.1	10	1	2				6		1
GCA_002118175.1	11	3	2				5		1
GCA_002118185.1	10	2	2				5		1
GCA_002118195.1	11	3	2				5		1
GCA_002118255.1	8	1	2				4		1
GCA_002142535.1	16	6	1			1	6		2
GCA_002142595.1	9	2	2		1	1	1		2
GCA_002146315.1	8	3	2				2		1
GCA_002146335.1	16	8	3				4		1
GCA_002146345.1	15	8	2				4		1
GCA_002146365.1	11	3	2				5		1
GCA_002146395.1	15	8	2				4		1
GCA_002146405.1	14	4	3		1		5		1
GCA_002146425.1	15	6	3		1		4		1
GCA_002146445.1	13	4	3				5		1
GCA_002146465.1	8	3	2				2		1
GCA_002146505.1	12	2	3				6		1
GCA_002146545.1	13	4	3				5		1
GCA_002146595.1	13	4	2				6		1
GCA_002146605.1	13	2	3				7		1
GCA_002146615.1	17	6	5				5		1
GCA_002146625.1	10	2	3				4		1
GCA_002146655.1	12	2	3				6		1
GCA_002146665.1	8	1	2				4		1
GCA_002146695.1	15	6	2		2		4		1
GCA_002146705.1	9	2	1				5		1
GCA_002146755.1	21	10	3		1		6		1
GCA_002146775.1	13	3	2				7		1
GCA_002146785.1	13	5	4				3		1
GCA_002146815.1	14	3	4				6		1
GCA_002146825.1	14	7	5				1		1
GCA_002146845.1	13	5	4				3		1
GCA_002146865.1	16	7	4				4		1
GCA_002146905.1	12	4	4				3		1
GCA_002146925.1	10	4	2				3		1
GCA_002146945.1	17	7	3		1		5		1
GCA_002146975.1	11	2	2				6		1
GCA_002146985.1	8	1	2		1		3		1
GCA_002147005.1	8	2	2				3		1
GCA_002147025.1	12	2	3				6		1
GCA_002147055.1	14	4	3				6		1
GCA_002147065.1	13	2	2		3		5		1
GCA_002147085.1	7	3	2				1		1
GCA_002147105.1	8	3	2				2		1
GCA_002147155.1	14	6	3				4		1
GCA_002147165.1	9	4	2				2		1
GCA_002147185.1	14	5	3				5		1
GCA_002147235.1	8	4	2				1		1
GCA_002147245.1	13	6	4				2		1
GCA_002147255.1	14	4	2		1		6		1
GCA_002147295.1	12	5	3				3		1
GCA_002147315.1	15	4	4				6		1
GCA_002147325.1	12	6	2				3		1
GCA_002147335.1	12	5	3				3		1
GCA_002147375.1	7	3	2				1		1
GCA_002147395.1	11	3	2		1		4		1
GCA_002147415.1	18	7	4				6		1
GCA_002147425.1	12	3	2		1		5		1
GCA_002147435.1	14	6	4				3		1
GCA_002147495.1	13	6	3				3		1
GCA_002147505.1	12	6	2				3		1
GCA_002147535.1	13	4	2		1		5		1
GCA_002147555.1	12	5	3				3		1
GCA_002147565.1	11	4	3				3		1
GCA_002147575.1	12	4	3				4		1
GCA_002147605.1	13	5	3				4		1
GCA_002147635.1	9	4	2				2		1
GCA_002147645.1	12	4	3				4		1
GCA_002147655.1	13	5	3				4		1
GCA_002147685.1	12	4	3				4		1
GCA_002147715.1	11	3	2				5		1
GCA_002147725.1	13	5	3				4		1
GCA_002147755.1	9	3	2				3		1
GCA_002147795.1	11	2	2				6		1
GCA_002147805.1	13	4	3				5		1
GCA_002147835.1	10	2	3				4		1
GCA_002147895.1	13	4	2				5		2
GCA_002147905.1	22	10	3		1		7		1
GCA_002147935.1	11	2	2		1		5		1
GCA_002147955.1	21	10	5				5		1
GCA_002147965.1	11	3	3				4		1
GCA_002147985.1	13	6	2		2		2		1
GCA_002148015.1	14	5	4				4		1
GCA_002148025.1	12	3	1				7		1
GCA_002148065.1	12	5	3				3		1
GCA_002148095.1	18	8	4				5		1
GCA_002148105.1	12	3	2		1		5		1
GCA_002148135.1	10	4	2		1		2		1
GCA_002148155.1	18	9	3		1		4		1
GCA_002150025.1	10	2	2				5		1
GCA_002151195.2	11	2	4			1	3		1
GCA_002151665.1	10	2	2				5		1
GCA_002153395.1	17	6	3		2	2	2		2
GCA_002154115.1	16	4	3		1	4	2		2
GCA_002155005.2	11	3	3			1	3		1
GCA_002155045.1	13	4	3		1	1	2		2
GCA_002157265.1	13	1	3		1	4	2		2
GCA_002163815.1	12	2	2		2	1	3		2
GCA_002165455.1	14	2	4		1	4	1		2
GCA_002173495.1	12	3	1		3	1	2		2
GCA_002173615.1	9	3	2			1	1		2
GCA_002173695.1	9	2	3			1	1		2
GCA_002173715.1	9	2	3			1	1		2
GCA_002174275.1	11	1	4		1	1	3		1
GCA_002184245.1	13	5	2				5		1
GCA_002192235.1	12	1	3		1	4	1		2
GCA_002192515.1	8	1	2				4		1
GCA_002199125.1	12	5	2		2		2		1
GCA_002199165.1	7	2	1				3		1
GCA_002199185.1	8	1	1				5		1
GCA_002199205.1	7	2	1				3		1
GCA_002199225.1	7	2	1				3		1
GCA_002199265.1	7	2	1				3		1
GCA_002199285.1	8	1	1				5		1
GCA_002199315.1	7	1	1				4		1
GCA_002199335.1	10	4	2				3		1
GCA_002199365.1	7	2	1				3		1
GCA_002199405.1	7	2	1				3		1
GCA_002199425.1	7	2	1				3		1
GCA_002199445.1	7	2	1				3		1
GCA_002199465.1	7	1	1				4		1
GCA_002199505.1	7	2	1				3		1
GCA_002199525.1	7	2	1				3		1
GCA_002199615.1	6	1	1				3		1
GCA_002199625.1	5	1	1				2		1
GCA_002199635.1	8	1	3				3		1
GCA_002199645.1	7	1	2				3		1
GCA_002199675.1	6	1	2				2		1
GCA_002199695.1	7	2	1				3		1
GCA_002199705.1	7	2	1				3		1
GCA_002199745.1	7	1	1				4		1
GCA_002199755.1	7	2	1				3		1
GCA_002199805.1	7	2	1				3		1
GCA_002199815.1	7	2	1				3		1
GCA_002199825.1	8	1	1				5		1
GCA_002199845.1	7	2	1				3		1
GCA_002199895.1	8	1	1				5		1
GCA_002199955.1	7	2	1				3		1
GCA_002200005.1	10	2	2				5		1
GCA_002200015.1	8	3	2				2		1
GCA_002200025.1	8	2	2				3		1
GCA_002200055.1	14	6	3		1		3		1
GCA_002200075.1	10	3	1				5		1
GCA_002200085.1	15	3	4				7		1
GCA_002200125.1	10	3	1				5		1
GCA_002200135.1	13	3	2		1		6		1
GCA_002200145.1	11	3	1				6		1
GCA_002200175.1	15	6	3		1		4		1
GCA_002200185.1	9	2	2				4		1
GCA_002200215.1	12	4	2				5		1
GCA_002201555.1	14	7	3				3		1
GCA_002201645.1	7	2	1				3		1
GCA_002201665.1	9	3	2				3		1
GCA_002201685.1	7	2	1				3		1
GCA_002201705.1	13	1	2		4	1	4		1
GCA_002201875.1	12	2	2		2	1	3		2
GCA_002201935.1	13	1	3		2	3	2		2
GCA_002201955.1	9	2	3			1	1		2
GCA_002201975.1	11	1	4		1	3			2
GCA_002201995.1	9	2	1			1	3		2
GCA_002202035.1	11	2	3		1	1	2		2
GCA_002202055.1	14	2	3		1	1	5		2
GCA_002204665.1	19	7	3		1	5	1		2
GCA_002205435.1	9	2	2		1	1	1		2
GCA_002205715.1	12	1	3		1	4	1		2
GCA_002208785.2	7	2	2				2		1
GCA_002209305.1	11	2	2		1	3	1		2
GCA_002209985.1	15	7	3				4		1
GCA_002211135.1	9	1	2		1		4		1
GCA_002211235.1	12	2	3		1	2	2		2
GCA_002214705.1	12	4	2		2		3		1
GCA_002214725.1	5	1	1				2		1
GCA_002214765.1	11	5	2				3		1
GCA_002215175.1	12	4	3				4		1
GCA_002216085.1	10	2	2		1	1	2		2
GCA_002216125.1	10	3	2				4		1
GCA_002216755.1	13	2	4		1	4			2
GCA_002218325.1	12	5	3				3		1
GCA_002220075.1	13	2	3		1	1	4		2
GCA_002220285.1	13	3	3				6		1
GCA_002224345.1	13	4	3				5		1
GCA_002233595.1	9	3	2				3		1
GCA_002233615.1	7	2	1				3		1
GCA_002233635.1	7	2	2				2		1
GCA_002236895.1	10	2	3			1	3		1
GCA_002237515.1	12	1	3		1	4	1		2
GCA_002237975.1	17	5	3		2	4	1		2
GCA_002238395.1	12	1	3		1	4	1		2
GCA_002243325.2	12	1	3		1	4	1		2
GCA_002243495.1	13	2	3		2	2	2		2
GCA_002245385.1	16	5	4		1	4			2
GCA_002250435.1	11	3	4			1	2		1
GCA_002250885.2	10	2	1		1		5		1
GCA_002250905.2	9	2	1		1		5
GCA_002250925.2	9	2	1		1		5
GCA_002250945.2	9	2	1		1		4		1
GCA_002250965.2	10	2	1		1		5		1
GCA_002251005.2	10	2	1		1		5		1
GCA_002251045.2	10	2	1		1		5		1
GCA_002251055.2	9	2	1		1		5
GCA_002251115.2	10	2	1		1		5		1
GCA_002268645.2	13	5	3				4		1
GCA_002269175.1	9	3	2			1	1		2
GCA_002269195.1	9	3	2			1	1		2
GCA_002269275.1	10	2	3			1	3		1
GCA_002269705.1	23	10	3		1	6	1		2
GCA_002271355.1	26	13	3		2	6			2
GCA_002271405.1	14	4	4		1	1	2		2
GCA_002271425.1	19	9	2		2	1	3		2
GCA_002271465.1	13	5	3			1	3		1
GCA_002271485.1	13	5	3			1	3		1
GCA_002271505.1	19	11	3			1	3		1
GCA_002271515.1	21	8	3		1	6	1		2
GCA_002271715.1	13	5	3			1	3		1
GCA_002271725.1	13	5	3			1	3		1
GCA_002271775.1	16	6	2		1	5			2
GCA_002272005.1	13	5	3			1	3		1
GCA_002272155.1	18	10	3			1	3		1
GCA_002272285.1	21	6	4		2	6	1		2
GCA_002272305.1	13	5	3			1	3		1
GCA_002272315.1	13	5	3			1	3		1
GCA_002272335.1	14	5	3			1	4		1
GCA_002272365.1	13	5	3			1	3		1
GCA_002272375.1	17	7	3		1	1	3		2
GCA_002272395.1	13	5	3			1	3		1
GCA_002272405.1	18	8	2		2	1	3		2
GCA_002272455.1	13	5	3			1	3		1
GCA_002272465.1	23	9	3		2	6	1		2
GCA_002272565.1	22	8	3		1	6	2		2
GCA_002276265.1	17	5	3		2	4	1		2
GCA_002276315.1	13	4	4			1	3		1
GCA_002276325.1	13	5	3			1	3		1
GCA_002277775.1	17	5	3		1	1	5		2
GCA_002277915.1	7	2	2				2		1
GCA_002278635.1	16	6	2		3	1	2		2
GCA_002287765.1	13	3	4				5		1
GCA_002287835.1	12	3	3				5		1
GCA_002290105.1	8	1	1				5		1
GCA_002290305.1	9	3	2			1	1		2
GCA_002310315.1	12	1	3		1	4	1		2
GCA_002327165.1	13	2	4		1	4			2
GCA_002338765.1	14	3	3		1	1	5		1
GCA_002356575.1	7	2	2				2		1
GCA_002382215.1	10	3	2			1	3		1
GCA_002385135.1	11	5	2				3		1
GCA_002393225.1	12	3	3			1	4		1
GCA_002419985.1	16	3	3		2	5	1		2
GCA_002421265.1	12	3	4			1	3		1
GCA_002443015.2	11	3	4			1	2		1
GCA_002443095.1	10	3	3			1	3
GCA_002457815.1	13	4	3			1	4		1
GCA_002504205.1	10	4	2				3		1
GCA_002504225.1	8	1	2				4		1
GCA_002504325.1	10	2	3			1	3		1
GCA_002525685.1	7	2	2				2		1
GCA_002525695.1	7	2	2				2		1
GCA_002525705.1	7	2	2				2		1
GCA_002525715.1	7	2	2				2		1
GCA_002525765.1	7	2	2				2		1
GCA_002525775.1	7	2	2				2		1
GCA_002525785.1	7	2	2				2		1
GCA_002530775.1	8	1	1				5		1
GCA_002530785.1	7	2	1				3		1
GCA_002530795.1	8	2	2				3		1
GCA_002550055.1	17	7	3		1		5		1
GCA_002550095.1	14	6	1		1		5		1
GCA_002550115.1	14	7	2				4		1
GCA_002550145.1	19	13	2				3		1
GCA_002550155.1	16	5	3		1		6		1
GCA_002550185.1	12	5	2				4		1
GCA_002550225.1	17	6	3		1		6		1
GCA_002550255.1	19	10	2				6		1
GCA_002550285.1	11	4	2				4		1
GCA_002550295.1	12	4	3				4		1
GCA_002550315.1	14	6	3				4		1
GCA_002550355.1	15	6	2				6		1
GCA_002550365.1	15	6	2		2		4		1
GCA_002550375.1	10	1	2				6		1
GCA_002550395.1	9	1	2				5		1
GCA_002550435.1	13	4	3				5		1
GCA_002550445.1	12	4	3				4		1
GCA_002550455.1	18	5	6				6		1
GCA_002550475.1	12	2	3				6		1
GCA_002550515.1	15	4	4				6		1
GCA_002550525.1	12	4	2				5		1
GCA_002550545.1	14	4	2				7		1
GCA_002550555.1	12	4	2		1		4		1
GCA_002550605.1	11	4	2				4		1
GCA_002550635.1	10	4	2				3		1
GCA_002550645.1	12	2	3				6		1
GCA_002550675.1	8	1	1				5		1
GCA_002550685.1	14	7	2				4		1
GCA_002550705.1	13	4	3				5		1
GCA_002550725.1	10	3	2				4		1
GCA_002550745.1	16	5	5				5		1
GCA_002550785.1	17	8	4				4		1
GCA_002550815.1	10	1	2				6		1
GCA_002550855.1	9	1	2		1		4		1
GCA_002550875.1	8	2	2				3		1
GCA_002550895.1	8	1	2				4		1
GCA_002550915.1	14	4	3				6		1
GCA_002550925.1	12	4	2				5		1
GCA_002550955.1	13	5	3				4		1
GCA_002550975.1	12	4	2				5		1
GCA_002551005.1	8		2				5		1
GCA_002551545.1	11	3	2				5		1
GCA_002551565.1	11	3	2				5		1
GCA_002551615.1	18	8	2		2		5		1
GCA_002551625.1	14	4	5				4		1
GCA_002551635.1	14	6	3				4		1
GCA_002551665.1	6	1	1				3		1
GCA_002551695.1	16	7	3		1		4		1
GCA_002551705.1	12	4	2				5		1
GCA_002551725.1	12	4	2				5		1
GCA_002551775.1	11	4	2		1		3		1
GCA_002551795.1	11	4	1				5		1
GCA_002551805.1	19	10	3				5		1
GCA_002551855.1	13	4	4				4		1
GCA_002551885.1	15	6	3		1		4		1
GCA_002551895.1	16	6	4		1		4		1
GCA_002551935.1	11	2	2				6		1
GCA_002551965.1	14	4	3				6		1
GCA_002551975.1	15	5	3		1		5		1
GCA_002552015.1	12	4	3				4		1
GCA_002552035.1	15	6	2		1		5		1
GCA_002552055.1	14	4	3				6		1
GCA_002552095.1	19	8	3		2		5		1
GCA_002552115.1	15	6	3				5		1
GCA_002552195.1	14	4	3				6		1
GCA_002552205.1	16	4	3				8		1
GCA_002552225.1	12	4	2				5		1
GCA_002552245.1	21	9	5				6		1
GCA_002552275.1	13	4	4				4		1
GCA_002552295.1	11	3	3				4		1
GCA_002552315.1	15	6	3		1		4		1
GCA_002552325.1	14	5	4				4		1
GCA_002552335.1	12	4	3				4		1
GCA_002552395.1	18	8	5				4		1
GCA_002552405.1	12	4	2				5		1
GCA_002552415.1	19	10	3				5		1
GCA_002552455.1	13	7	2				3		1
GCA_002552465.1	15	4	5				5		1
GCA_002552485.1	11	5	2		1		2		1
GCA_002552505.1	14	6	3				4		1
GCA_002552535.1	12	2	2				7		1
GCA_002552545.1	12	4	2				5		1
GCA_002552575.1	14	5	2		1		5		1
GCA_002552615.1	13	4	2				6		1
GCA_002552635.1	14	5	4				4		1
GCA_002552675.1	16	4	2				9		1
GCA_002552685.1	11	3	2				5		1
GCA_002552715.1	13	6	1				5		1
GCA_002552725.1	15	6	2		2		4		1
GCA_002552745.1	10	2	2				5		1
GCA_002552775.1	12	3	2				6		1
GCA_002552785.1	14	4	3				6		1
GCA_002552805.1	15	5	2				7		1
GCA_002552815.1	19	14	1				3		1
GCA_002552875.1	14	8	2				3		1
GCA_002552895.1	15	5	2		1		6		1
GCA_002552905.1	16	7	4				4		1
GCA_002552915.1	17	7	2		1		6		1
GCA_002552975.1	12	4	2				5		1
GCA_002552985.1	16	7	4				5
GCA_002552995.1	12	4	3				4		1
GCA_002553035.1	14	5	4				4		1
GCA_002553045.1	14	4	4				5		1
GCA_002553055.1	16	5	5				5		1
GCA_002553115.1	15	7	2				5		1
GCA_002553125.1	11	4	2				4		1
GCA_002553185.1	8	1	2				4		1
GCA_002553205.1	14	4	5				4		1
GCA_002553235.1	7	1	2				3		1
GCA_002553255.1	11	6	2				2		1
GCA_002553265.1	12	2	2				7		1
GCA_002553275.1	15	11	1				2		1
GCA_002553315.1	20	9	4		1		5		1
GCA_002553325.1	15	5	3				6		1
GCA_002553345.1	10	4	3				2		1
GCA_002553375.1	10	3	2				4		1
GCA_002553395.1	14	4	5				4		1
GCA_002553405.1	11	3	2				5		1
GCA_002553415.1	14	7	2				4		1
GCA_002554835.1	8	2	2				3		1
GCA_002554865.1	13	3	2				7		1
GCA_002554885.1	17	9	2				5		1
GCA_002554905.1	13	4	3				5		1
GCA_002554925.1	12	4	2				5		1
GCA_002554935.1	12	4	2				5		1
GCA_002554965.1	13	4	2				6		1
GCA_002554975.1	11	2	2				6		1
GCA_002555005.1	16	9	1				5		1
GCA_002555055.1	11	3	2				5		1
GCA_002555085.1	11	3	2				5		1
GCA_002555095.1	11	3	2	1	1		3		1
GCA_002555115.1	14	5	2				6		1
GCA_002555145.1	16	11	1				3		1
GCA_002555155.1	11	4	2				4		1
GCA_002555205.1	13	4	3				5		1
GCA_002555225.1	11	3	2				5		1
GCA_002555245.1	20	13	2		1		3		1
GCA_002555265.1	17	4	3				9		1
GCA_002555275.1	13	4	2		1		5		1
GCA_002555305.1	17	10	2		1		3		1
GCA_002555315.1	13	6	2				4		1
GCA_002555345.1	12	4	2				5		1
GCA_002555365.1	14	6	4				3		1
GCA_002555385.1	11	3	4		1		3
GCA_002555415.1	14	6	1		1		5		1
GCA_002555465.1	13	4	2				6		1
GCA_002555485.1	16	7	4				4		1
GCA_002555505.1	8	1	2				4		1
GCA_002555555.1	15	7	2		1		4		1
GCA_002555585.1	13	4	2				6		1
GCA_002555605.1	13	4	2				6		1
GCA_002555645.1	16	3	2			5	5		1
GCA_002555665.1	10	3	2				4		1
GCA_002555675.1	14	6	1				6		1
GCA_002555685.1	13	5	1		1		5		1
GCA_002555725.1	20	15	2				2		1
GCA_002555735.1	16	4	3				8		1
GCA_002555765.1	11	4	2				4		1
GCA_002555785.1	13	4	2		1		5		1
GCA_002555805.1	14	4	2				7		1
GCA_002555845.1	11	3	2				5		1
GCA_002555855.1	11	3	2				5		1
GCA_002555885.1	9	2	2				4		1
GCA_002555905.1	11	4	2				4		1
GCA_002555915.1	12	4	2				5		1
GCA_002555945.1	14	5	4				4		1
GCA_002555975.1	11	4	2				4		1
GCA_002555995.1	19	12	1		1		4		1
GCA_002556015.1	14	4	2				7		1
GCA_002556045.1	16	7	2		1		5		1
GCA_002556065.1	15	7	2		1		4		1
GCA_002556085.1	9	4	2				2		1
GCA_002556095.1	11	3	2				5		1
GCA_002556125.1	13	4	2				6		1
GCA_002556135.1	13	4	2				6		1
GCA_002556175.1	17	10	2		1		3		1
GCA_002556225.1	10	4	2				3		1
GCA_002556235.1	16	9	2				4		1
GCA_002556265.1	13	6	2				4		1
GCA_002556275.1	10	3	2				4		1
GCA_002556325.1	12	3	2				6		1
GCA_002556385.1	11	6	1				3		1
GCA_002556405.1	9	2	2				4		1
GCA_002556425.1	14	6	3				4		1
GCA_002556435.1	14	6	2				5		1
GCA_002556505.1	13	4	2		1		5		1
GCA_002556525.1	9	2	2		1	1	1		2
GCA_002556565.1	12	1	3		1	4	1		2
GCA_002556675.1	11	4	2				4		1
GCA_002556705.1	12	4	2				5		1
GCA_002556715.1	16	8	2				5		1
GCA_002556745.1	11	3	2				5		1
GCA_002556765.1	14	4	2				7		1
GCA_002556775.1	12	4	2				5		1
GCA_002556805.1	13	4	2				6		1
GCA_002556825.1	15	4	3				7		1
GCA_002556835.1	13	4	2				6		1
GCA_002556855.1	11	4	2				4		1
GCA_002556885.1	12	3	2				6		1
GCA_002556905.1	13	3	2	1	1		5		1
GCA_002556915.1	8	2	2				3		1
GCA_002556945.1	14	4	3				6		1
GCA_002556955.1	12	4	2				5		1
GCA_002557015.1	11	3	2		1		4		1
GCA_002557045.1	11	4	2				4		1
GCA_002557065.1	15	7	2				5		1
GCA_002557085.1	10	3	2				4		1
GCA_002557115.1	13	4	3				5		1
GCA_002557145.1	11	2	2				6		1
GCA_002557155.1	8	1	2				4		1
GCA_002557185.1	15	3	2			5	4		1
GCA_002557205.1	10	3	2				4		1
GCA_002557225.1	12	4	2				5		1
GCA_002557245.1	15	7	2				5		1
GCA_002557255.1	11	3	2				5		1
GCA_002557285.1	15	7	2		1		4		1
GCA_002557295.1	11	3	2				5		1
GCA_002557315.1	15	8	2		1		3		1
GCA_002557345.1	14	4	2				7		1
GCA_002557355.1	8	3	2				2		1
GCA_002557385.1	17	9	2				5		1
GCA_002557395.1	14	5	2				6		1
GCA_002557405.1	9	1	2				5		1
GCA_002557445.1	12	4	2				5		1
GCA_002557465.1	17	9	2				5		1
GCA_002557475.1	8	1	2				4		1
GCA_002557555.1	13	4	2				6		1
GCA_002557585.1	13	6	2				4		1
GCA_002557595.1	23	8	2			6	6		1
GCA_002557665.1	13	3	2	1	1		5		1
GCA_002557835.1	20	14	2				3		1
GCA_002557845.1	16	5	2			4	4		1
GCA_002557855.1	14	6	3				4		1
GCA_002557865.1	13	4	2				6		1
GCA_002557925.1	12	5	2		1		3		1
GCA_002557995.1	9	3	2				3		1
GCA_002558005.1	15	5	3				6		1
GCA_002558015.1	19	8	3				7		1
GCA_002558035.1	14	4	4				5		1
GCA_002558075.1	14	5	3		2		3		1
GCA_002558085.1	10	4	3				2		1
GCA_002558125.1	17	5	3		1		7		1
GCA_002558165.1	14	6	3				4		1
GCA_002558195.1	10	1	2				6		1
GCA_002558205.1	9	1	2				5		1
GCA_002558235.1	18	7	3		1		6		1
GCA_002558245.1	13	4	3				5		1
GCA_002558275.1	9	2	2				4		1
GCA_002558285.1	15	6	2		1		5		1
GCA_002558315.1	11	3	3				4		1
GCA_002558335.1	18	8	4		1		4		1
GCA_002558355.1	17	8	3				5		1
GCA_002558365.1	8	4	2				1		1
GCA_002558375.1	14	5	4				4		1
GCA_002558385.1	17	8	4				4		1
GCA_002558435.1	15	5	3		1		5		1
GCA_002558445.1	13	5	3				4		1
GCA_002558465.1	14	6	3				4		1
GCA_002558475.1	14	5	3		2		3		1
GCA_002558525.1	17	8	3				5		1
GCA_002558545.1	13	5	3				4		1
GCA_002558555.1	16	8	3				4		1
GCA_002558595.1	24	12	4		2		5		1
GCA_002558615.1	12	6	2		1		2		1
GCA_002558635.1	14	5	4				4		1
GCA_002558645.1	14	6	4				3		1
GCA_002558665.1	15	6	3		1		4		1
GCA_002558675.1	10	1	3				5		1
GCA_002558705.1	11	4	3				3		1
GCA_002558735.1	11	5	2				3		1
GCA_002558765.1	17	6	2		1		7		1
GCA_002558795.1	12	4	3				4		1
GCA_002558815.1	23	10	4		2		6		1
GCA_002558875.1	10	1	2				6		1
GCA_002558905.1	13	3	2				7		1
GCA_002558915.1	15	4	3				7		1
GCA_002558955.1	8		2				5		1
GCA_002558975.1	10	2	2				5		1
GCA_002558985.1	13	5	2		1		4		1
GCA_002558995.1	11	4	2				4		1
GCA_002559035.1	13	5	3		1		3		1
GCA_002559045.1	7	1	2				3		1
GCA_002559055.1	13	5	2		1		4		1
GCA_002559065.1	14	6	3				4		1
GCA_002559125.1	14	4	5				4		1
GCA_002559135.1	10	4	2				3		1
GCA_002559195.1	9	1	2				5		1
GCA_002559215.1	8		2				5		1
GCA_002559225.1	10	4	2				3		1
GCA_002559275.1	12	4	3				4		1
GCA_002559295.1	19	9	5				4		1
GCA_002559355.1	11	4	3		1		2		1
GCA_002559365.1	14	5	2				6		1
GCA_002559375.1	12	2	2				7		1
GCA_002559425.1	12	4	3				4		1
GCA_002559435.1	15	4	4				6		1
GCA_002559495.1	16	6	2		1		6		1
GCA_002559505.1	16	7	2		2		4		1
GCA_002559535.1	15	5	3				6		1
GCA_002559545.1	15	4	5		1		4		1
GCA_002559605.1	9	1	2				5		1
GCA_002559645.1	15	5	2		1		6		1
GCA_002559665.1	14	3	3				7		1
GCA_002559685.1	15	6	3				5		1
GCA_002559715.1	16	7	3				5		1
GCA_002559735.1	16	4	5				6		1
GCA_002559755.1	9	1	2				5		1
GCA_002559765.1	12	4	3				4		1
GCA_002559785.1	13	6	3				3		1
GCA_002559825.1	18	5	6				6		1
GCA_002559855.1	16	6	4		1		4		1
GCA_002559865.1	10	1	2				6		1
GCA_002559875.1	24	10	4		2		7		1
GCA_002559915.1	15	6	3				5		1
GCA_002559935.1	10	4	2				3		1
GCA_002559945.1	13	4	4				4		1
GCA_002559955.1	22	10	4		2		5		1
GCA_002560035.1	12	5	2				4		1
GCA_002560055.1	17	7	2		1		6		1
GCA_002560075.1	14	4	3		1		5		1
GCA_002560095.1	15	6	2		1		5		1
GCA_002560105.1	14	5	2		1		5		1
GCA_002560115.1	11	4	2				4		1
GCA_002560145.1	10	3	3				3		1
GCA_002560175.1	13	4	4				4		1
GCA_002560185.1	10	2	2				5		1
GCA_002560215.1	11	4	3				3		1
GCA_002560255.1	14	5	2		1		5		1
GCA_002560265.1	14	5	4				4		1
GCA_002560295.1	13	5	2		1		4		1
GCA_002560305.1	13	4	3				5		1
GCA_002560325.1	10	4	2				3		1
GCA_002560335.1	15	5	3				6		1
GCA_002560375.1	9	2	1				5		1
GCA_002560385.1	15	8	3				3		1
GCA_002560395.1	13	4	3				5		1
GCA_002560415.1	14	5	2				6		1
GCA_002560455.1	13	5	3				4		1
GCA_002560465.1	21	10	4		2		4		1
GCA_002560475.1	10	3	3				3		1
GCA_002560515.1	20	9	4				6		1
GCA_002560525.1	15	6	2		1		5		1
GCA_002560535.1	10	2	2				5		1
GCA_002560575.1	11	4	3			1	2		1
GCA_002560605.1	15	4	3		1		6		1
GCA_002560615.1	11	2	2				6		1
GCA_002560645.1	22	10	4		2		5		1
GCA_002560675.1	9	1	2				5		1
GCA_002560715.1	11	4	3				3		1
GCA_002560735.1	12	4	3				4		1
GCA_002560775.1	9	1	2				5		1
GCA_002560795.1	10	1	2				6		1
GCA_002560805.1	14	5	3				5		1
GCA_002560815.1	15	5	3				6		1
GCA_002560855.1	14	4	4				5		1
GCA_002560875.1	15	5	3				6		1
GCA_002560885.1	12	6	2				3		1
GCA_002560915.1	18	6	3		1		7		1
GCA_002560925.1	14	5	3				5		1
GCA_002560945.1	8	1	2				4		1
GCA_002560955.1	10	4	3				2		1
GCA_002560985.1	6		2				3		1
GCA_002561035.1	14	6	3				4		1
GCA_002561045.1	17	8	3				5		1
GCA_002561055.1	9	1	2				5		1
GCA_002561095.1	15	5	3		1		5		1
GCA_002561115.1	15	6	2		2		4		1
GCA_002561135.1	15	4	5				5		1
GCA_002561175.1	14	4	3				6		1
GCA_002561205.1	14	4	5				4		1
GCA_002561235.1	10	1	2				6		1
GCA_002561255.1	14	6	3				4		1
GCA_002561265.1	10	1	2				6		1
GCA_002561275.1	12	4	2				5		1
GCA_002561295.1	7		2				4		1
GCA_002561355.1	14	5	2				6		1
GCA_002561375.1	16	5	3				7		1
GCA_002561385.1	12	4	3				4		1
GCA_002561395.1	12	2	2				7		1
GCA_002561435.1	8		2				5		1
GCA_002561475.1	14	5	3				5		1
GCA_002561555.1	12	2	2				7		1
GCA_002561565.1	10	4	2				3		1
GCA_002561575.1	11	4	3				3		1
GCA_002561585.1	15	5	4				5		1
GCA_002561635.1	16	6	3				6		1
GCA_002561645.1	17	9	2		1		4		1
GCA_002561665.1	21	8	4		2		6		1
GCA_002561715.1	13	4	3				5		1
GCA_002561735.1	16	7	2		1		5		1
GCA_002561745.1	14	4	4				5		1
GCA_002561795.1	12	4	2				5		1
GCA_002561805.1	11	4	2				4		1
GCA_002561825.1	11	3	2				5		1
GCA_002561845.1	12	2	2				7		1
GCA_002561885.1	10	4	3				2		1
GCA_002561915.1	9	1	2				5		1
GCA_002561925.1	14	4	3				6		1
GCA_002561965.1	13	5	3				4		1
GCA_002561985.1	10	3	3				3		1
GCA_002562015.1	15	6	2		2		4		1
GCA_002562035.1	13	8	2				2		1
GCA_002562055.1	16	7	3		1		4		1
GCA_002562085.1	15	6	2		1		5		1
GCA_002562115.1	9	1	2		1		4		1
GCA_002562125.1	14	4	3				6		1
GCA_002562145.1	7	1	2				3		1
GCA_002562165.1	19	8	3		2	1	4		1
GCA_002562205.1	12	5	3				3		1
GCA_002562215.1	12	6	2		1		2		1
GCA_002562255.1	10	2	2				5		1
GCA_002562265.1	11	4	3				3		1
GCA_002562285.1	11	4	3				3		1
GCA_002562295.1	14	4	3				6		1
GCA_002562335.1	15	5	2		1		6		1
GCA_002562345.1	15	4	5				5		1
GCA_002562355.1	9	1	2				5		1
GCA_002562365.1	10	4	2				3		1
GCA_002562415.1	13	4	3				5		1
GCA_002562425.1	15	7	3				4		1
GCA_002562465.1	9	2	2				4		1
GCA_002562495.1	14	5	3				5		1
GCA_002562505.1	15	4	3				7		1
GCA_002562555.1	12	5	2				4		1
GCA_002562575.1	13	4	3				5		1
GCA_002562595.1	18	5	4		1		7		1
GCA_002562625.1	10	3	3				3		1
GCA_002562645.1	8	1	2				4		1
GCA_002562665.1	15	4	2		1		7		1
GCA_002562715.1	15	6	3		2		3		1
GCA_002562725.1	15	6	2		2		4		1
GCA_002562735.1	15	4	4				6		1
GCA_002562775.1	6	1	2				2		1
GCA_002562795.1	9	2	2				4		1
GCA_002562915.1	14	5	2				6		1
GCA_002562925.1	14	4	5				4		1
GCA_002562955.1	11	4	3				3		1
GCA_002562975.1	14	5	3				5		1
GCA_002562985.1	14	5	2				6		1
GCA_002563005.1	10	1	3				5		1
GCA_002563025.1	15	5	2				7		1
GCA_002563045.1	15	5	3				6		1
GCA_002563075.1	11	4	3				3		1
GCA_002563095.1	8	1	2				4		1
GCA_002563115.1	12	2	2				7		1
GCA_002563125.1	15	6	3				5		1
GCA_002563145.1	20	8	4		2		5		1
GCA_002563165.1	14	6	2		1		4		1
GCA_002563195.1	10	2	2				5		1
GCA_002563205.1	18	5	3		1		8		1
GCA_002563235.1	14	5	3				5		1
GCA_002563275.1	23	11	4		2		5		1
GCA_002563635.1	6		1			1	2		2
GCA_002564205.1	14	5	3				5		1
GCA_002564325.1	13	4	3			1	4		1
GCA_002564355.1	16	4	4				7		1
GCA_002564375.1	14	4	5				4		1
GCA_002564405.1	15	8	2		1		3		1
GCA_002564415.1	10	2	2				5		1
GCA_002564425.1	17	9	3				4		1
GCA_002564505.1	17	8	3				5		1
GCA_002564545.1	11	4	2				4		1
GCA_002564555.1	8	1	2				4		1
GCA_002564585.1	13	5	2		1		4		1
GCA_002564605.1	13	4	4				4		1
GCA_002564625.1	16	6	2		2		5		1
GCA_002564645.1	14	5	2				6		1
GCA_002564655.1	8	1	2				4		1
GCA_002564695.1	16	5	3		1		6		1
GCA_002564775.1	16	5	2		1		7		1
GCA_002564805.1	14	4	5				4		1
GCA_002564815.1	11	5	2				3		1
GCA_002564835.1	15	5	3		1		5		1
GCA_002564865.1	14	4	4				5		1
GCA_002564895.1	12	2	2				7		1
GCA_002564915.1	8	1	2				4		1
GCA_002564945.1	11	2	1				7		1
GCA_002564955.1	14	5	3				5		1
GCA_002564965.1	11	2	2				6		1
GCA_002565005.1	16	5	3		1		6		1
GCA_002565025.1	14	5	3				5		1
GCA_002565035.1	9	2	2				4		1
GCA_002565055.1	8	1	1				5		1
GCA_002565085.1	13	5	2				5		1
GCA_002565105.1	13	5	3				4		1
GCA_002565115.1	14	5	3				5		1
GCA_002565175.1	13	6	3				3		1
GCA_002565225.1	14	4	4				5		1
GCA_002565235.1	9	1	2				5		1
GCA_002565245.1	11	3	3				4		1
GCA_002565265.1	18	6	2		1		8		1
GCA_002565305.1	12	4	3				4		1
GCA_002565315.1	13	4	3				5		1
GCA_002565345.1	8	1	2				4		1
GCA_002565385.1	18	6	5				6		1
GCA_002565405.1	13	4	4				4		1
GCA_002565425.1	9	1	2				5		1
GCA_002565435.1	13	4	3				5		1
GCA_002565465.1	14	4	3				6		1
GCA_002565505.1	12	4	2		1		4		1
GCA_002565525.1	14	6	3				4		1
GCA_002565565.1	15	6	3				5		1
GCA_002565575.1	10	4	2				3		1
GCA_002565605.1	15	6	3				5		1
GCA_002565615.1	10	4	3		1		1		1
GCA_002565645.1	20	13	3		1		2		1
GCA_002565655.1	15	6	3				5		1
GCA_002565685.1	13	5	2		1		4		1
GCA_002565695.1	9	1	2				5		1
GCA_002565725.1	12	5	3				3		1
GCA_002565735.1	17	5	3		1		7		1
GCA_002565765.1	11	3	3				4		1
GCA_002565795.1	14	4	3		1		5		1
GCA_002565845.1	12	4	2				5		1
GCA_002565865.1	21	13	4				3		1
GCA_002565885.1	13	4	3				5		1
GCA_002565895.1	9	1	2				5		1
GCA_002565905.1	18	9	4				4		1
GCA_002565945.1	18	6	3		1		7		1
GCA_002565965.1	10	1	2				6		1
GCA_002566005.1	15	5	3		1		5		1
GCA_002566045.1	16	7	3				5		1
GCA_002566085.1	11	2	2				6		1
GCA_002566105.1	9	1	2				5		1
GCA_002566145.1	14	5	3		1		4		1
GCA_002566185.1	15	6	3				5		1
GCA_002566205.1	16	6	3		2		4		1
GCA_002566215.1	11	5	2				3		1
GCA_002566225.1	14	6	3				4		1
GCA_002566255.1	11	3	3				4		1
GCA_002566295.1	15	5	3				6		1
GCA_002566325.1	17	7	3		1		5		1
GCA_002566355.1	19	10	3				5		1
GCA_002566365.1	14	5	3		2		3		1
GCA_002566395.1	17	7	3		1		5		1
GCA_002566425.1	14	5	3				5		1
GCA_002566455.1	14	7	2				4		1
GCA_002566485.1	13	4	2				6		1
GCA_002566525.1	9	2	2				4		1
GCA_002566535.1	12	3	3				5		1
GCA_002566545.1	20	9	3		2		5		1
GCA_002566555.1	17	7	4				5		1
GCA_002566595.1	14	4	4				5		1
GCA_002566605.1	11	4	4				2		1
GCA_002566645.1	16	5	2		1		7		1
GCA_002566665.1	13	5	3		1		3		1
GCA_002566675.1	14	4	3		1		5		1
GCA_002566705.1	15	4	4				6		1
GCA_002566725.1	13	5	3				4		1
GCA_002566775.1	14	5	3				5		1
GCA_002566795.1	15	8	2				4		1
GCA_002566825.1	11	2	3				5		1
GCA_002566845.1	8		2				5		1
GCA_002566855.1	15	4	4				6		1
GCA_002566885.1	16	7	2		1		5		1
GCA_002566895.1	15	6	3				5		1
GCA_002566925.1	16	5	5				5		1
GCA_002566935.1	13	6	3				3		1
GCA_002567015.1	14	6	3				4		1
GCA_002567055.1	12	2	2				7		1
GCA_002567065.1	13	6	3		1		2		1
GCA_002567125.1	8	1	2				4		1
GCA_002567135.1	10	3	3				3		1
GCA_002567145.1	15	7	3				4		1
GCA_002567185.1	7		2				4		1
GCA_002567205.1	14	4	4				5		1
GCA_002567215.1	8	1	2				4		1
GCA_002567225.1	16	6	2		2		5		1
GCA_002567275.1	10	2	2				5		1
GCA_002567295.1	14	5	3		2		3		1
GCA_002567325.1	11	4	3				3		1
GCA_002567335.1	10	1	2				6		1
GCA_002567355.1	14	6	3				4		1
GCA_002567375.1	13	5	2		1		4		1
GCA_002567405.1	14	4	5				4		1
GCA_002567415.1	16	7	3				5		1
GCA_002567445.1	12	6	4				1		1
GCA_002567475.1	12	4	3				4		1
GCA_002567495.1	10	4	2				3		1
GCA_002567525.1	15	5	5				4		1
GCA_002567535.1	14	5	2		1		5		1
GCA_002567555.1	12	3	4				4		1
GCA_002567585.1	22	8	2		2		9		1
GCA_002567595.1	10	1	2				6		1
GCA_002567605.1	12	5	2				4		1
GCA_002567665.1	9	2	2				4		1
GCA_002567675.1	14	4	4				5		1
GCA_002567705.1	14	4	5				4		1
GCA_002567725.1	15	6	2		2		4		1
GCA_002567745.1	10	3	3				3		1
GCA_002567755.1	10	1	2				6		1
GCA_002567785.1	6		2				3		1
GCA_002567795.1	15	4	5				5		1
GCA_002567815.1	16	5	3		1		6		1
GCA_002567835.1	14	5	3		2		3		1
GCA_002567875.1	23	11	4		2		5		1
GCA_002567905.1	16	5	3				7		1
GCA_002567915.1	16	4	3		1		7		1
GCA_002567955.1	15	5	3				6		1
GCA_002567985.1	12	4	3				4		1
GCA_002567995.1	18	9	3				5		1
GCA_002568015.1	9	4	2				2		1
GCA_002568045.1	23	10	4		2		6		1
GCA_002568055.1	10	4	2				3		1
GCA_002568085.1	10	2	2				5		1
GCA_002568095.1	11	4	3				3		1
GCA_002568125.1	15	6	3				5		1
GCA_002568135.1	14	4	3		1		5		1
GCA_002568145.1	15	7	2				5		1
GCA_002568175.1	20	8	4		2		5		1
GCA_002568235.1	13	4	3				5		1
GCA_002568265.1	14	4	4				5		1
GCA_002568285.1	15	4	4				6		1
GCA_002568295.1	11	4	3				3		1
GCA_002568375.1	12	4	2				5		1
GCA_002568385.1	13	5	3		1		3		1
GCA_002568425.1	10	1	2		1		5		1
GCA_002568445.1	13	4	3				5		1
GCA_002568505.1	8	1	2				4		1
GCA_002568515.1	22	10	4		2		5		1
GCA_002568525.1	15	5	3				6		1
GCA_002568565.1	13	4	2		1		5		1
GCA_002568595.1	15	5	3				6		1
GCA_002568645.1	16	7	2		1		5		1
GCA_002568655.1	15	7	2		1		4		1
GCA_002568685.1	12	3	3				5		1
GCA_002568705.1	20	14	2				3		1
GCA_002568725.1	15	6	2				6		1
GCA_002568745.1	13	4	2				6		1
GCA_002568765.1	17	9	2				5		1
GCA_002568785.1	13	4	2				6		1
GCA_002568805.1	9	2	2				4		1
GCA_002568825.1	15	4	2				8		1
GCA_002568845.1	12	3	2				6		1
GCA_002568855.1	12	4	2				5		1
GCA_002568865.1	13	4	3				5		1
GCA_002568875.1	19	11	2		1		4		1
GCA_002568925.1	9	1	2				5		1
GCA_002568935.1	11	3	2				5		1
GCA_002568955.1	11	3	2				5		1
GCA_002569035.1	12	4	3				4		1
GCA_002569065.1	12	4	2				5		1
GCA_002569075.1	17	10	2				4		1
GCA_002569095.1	11	2	2				6		1
GCA_002569125.1	9	1	2				5		1
GCA_002569165.1	14	3	3				7		1
GCA_002569205.1	17	9	3				4		1
GCA_002569215.1	10	3	2				4		1
GCA_002569225.1	16	9	2				4		1
GCA_002569255.1	12	4	3				4		1
GCA_002569275.1	9	4	2				2		1
GCA_002569295.1	13	6	2				4		1
GCA_002569335.1	14	5	3				5		1
GCA_002569365.1	10	2	2				5		1
GCA_002569385.1	9	2	2				4		1
GCA_002569395.1	12	4	2				5		1
GCA_002569425.1	13	4	3				5		1
GCA_002569455.1	13	4	2				6		1
GCA_002569465.1	12	4	2				5		1
GCA_002569495.1	20	10	2				7		1
GCA_002569515.1	12	4	2				5		1
GCA_002569525.1	13	4	2				6		1
GCA_002569565.1	17	6	2		1		7		1
GCA_002569595.1	17	5	3				8		1
GCA_002569645.1	14	4	3		1		5		1
GCA_002569665.1	16	5	3		1		6		1
GCA_002569675.1	9	3	2				3		1
GCA_002569715.1	13	6	2				4		1
GCA_002569745.1	11	6	2				2		1
GCA_002569755.1	14	4	2		1		6		1
GCA_002569805.1	12	6	2				3		1
GCA_002569825.1	18	5	3		1		8		1
GCA_002569835.1	12	4	2				5		1
GCA_002569895.1	14	6	2				5		1
GCA_002569925.1	19	14	2				2		1
GCA_002569945.1	19	14	2				2		1
GCA_002569955.1	13	4	2				6		1
GCA_002569985.1	20	14	1				4		1
GCA_002569995.1	18	11	2		1		3		1
GCA_002570025.1	9	2	2				4		1
GCA_002570035.1	13	3	3		1		5		1
GCA_002570045.1	10	2	2				5		1
GCA_002570065.1	14	4	2				7		1
GCA_002570115.1	12	6	2				3		1
GCA_002570135.1	9	3	2				3		1
GCA_002570155.1	13	4	2				6		1
GCA_002570165.1	11	6	2				2		1
GCA_002570205.1	11	3	2				5		1
GCA_002570225.1	11	2	3				5		1
GCA_002570255.1	13	6	2				4		1
[truncated: 4,379 more rows]
