# Supplementary material for: Species-specificity of the secondary biosynthetic potential in Bacillus
Source: Front Microbiol. 2023 Oct 23;14:1271418. doi: 10.3389/fmicb.2023.1271418 (PMC10626522; doi:10.3389/fmicb.2023.1271418)
Supplement: Supplementary file 3 [file Table_2.XLSX]

## Sheet: Sheet1
GCG ID	GCF_ID (BIG-SLICE)	Representative BGC_ID	BGC accession number	BGC count in GCF	BGC_type	Specific GCF
2199	1471	60370	JAKUFR010000006.region002	2883	Terpene	No
2291	313	11434	CM000745.1.region013	2762	NRPS	No
2310	637	759	CM000751.1.region003	2667	siderophore	No
2398	276	14141	CP007626.1.region007	2116	RiPPs	No
5108	385	45697	NIMZ01000014.1.region001	1577	Terpene	No
4907	393	18199	MAQX01000001.1.region001	1481	RiPPs	No
2118	991	13465	ASPY01000059.1.region001	1233	RiPPs	No
2172	433	62055	CP092751.1.region012	798	RiPPs	No
2492	773	62086	JAHFZO010000020.region001	765	Terpene	No
2618	2967	2805	AJST01000001.1.region003	712	PKSother	No
3855	216	1673	AFSG01000006.1.region001	694	NRPS	No
5375	2494	17697	LJKB01000108.1.region002	681	NRPS	No
4514	22	12501	JH804632.1.region001	667	RiPPs	No
2165	1936	56165	CP036034.1.region006	667	Others	No
2118	907	39457	QNRN01000012.1.region001	620	RiPPs	No
2422	1218	13260	AMXS02000119.1.region001	614	NRPS	No
3200	207	49005	JAAEBH010000002.region003	584	Others	No
4220	3657	3928	LYNC01000039.1.region001	546	transAT-PKS	No
15	378	11529	ABRX01000001.1.region004	537	RiPPs	No
4941	104	19495	MIFR01000123.1.region001	527	RiPPs	No
2148	2958	11960	AGFW01000001.1.region002	510	Others	No
3296	731	66167	JAPEVN010000014.region001	504	Terpene	No
2422	1240	50500	JABTTF010000007.region001	504	Others	No
2118	1713	41312	BIYD01000005.1.region001	500	RiPPs	No
3069	1906	3968	CP017747.1.region002	479	PKS-NRP_Hybrids	No
2558	2839	4200	CP020805.1.region013	477	Others	No
4600	449	13080	KB976923.1.region003	471	RiPPs	No
2640	2018	45507	CP031774.1.region011	469	Others	No
27	976	11285	AE017333.1.region008	464	Others	No
5134	752	45645	NINA01000019.1.region001	450	siderophore	No
6116	2796	14066	JHCA01000025.1.region005	447	NRPS	No
3167	1253	75787	FOLV01000004.1.region001	434	Others	No
5938	2484	60291	JAKUFJ010000005.region001	419	NRPS	No
5113	1117	19803	MRBK01000004.1.region002	418	RiPPs	No
6138	1918	38970	CP044978.1.region006	405	Others	No
2964	2217	11518	ABRX01000005.1.region001	399	T3PKS	No
4071	2334	11929	CP002905.1.region006	396	T3PKS	No
2191	2736	449	CM000715.1.region004	380	NRPS	No
88	564	72566	JAJQVT010000024.region003	360	Terpene	No
5074	37	21170	NFDA01000063.1.region001	349	RiPPs	No
2585	3033	65997	CP107539.1.region005	342	Others	No
2118	1825	11510	ABDL02000030.1.region001	341	RiPPs	No
3578	2234	2813	AJST01000001.1.region012	338	Others	No
6015	1554	40112	CP027789.1.region002	330	RiPPs	No
2835	2012	18963	LWKF01000046.1.region001	322	T3PKS	No
5375	2619	23727	NVMN01000021.1.region004	319	NRPS	No
3311	2471	41453	SJQA01000012.1.region001	317	NRPS	No
3581	2257	67275	JAKRON010000001.region001	302	Others	No
5375	2108	2260	ANFK01000048.1.region001	299	NRPS	No
6190	2506	48147	WUCX01000072.1.region002	295	Others	No
4349	1512	61945	CP097373.1.region007	293	Others	No
3421	1042	50487	JABTXX010000008.region001	290	RiPPs	No
5108	789	71969	JALAXK010000023.region001	273	Terpene	No
30	3	11718	AEFM01000016.1.region001	263	RiPPs	No
5052	4226	41592	SORJ01000002.1.region002	261	PKS-NRP_Hybrids	No
6169	862	70476	JALASJ010000010.region001	252	NRPS	No
28	159	11288	AE017333.1.region011	246	RiPPs	No
6108	3991	7550	CP058216.1.region013	242	PKS-NRP_Hybrids	No
6055	446	12031	AJWW01000009.1.region001	240	RiPPs	No
3017	40	62187	CP099863.1.region001	234	RiPPs	No
2199	1120	59221	AP022934.1.region006	234	Terpene	No
88	784	17407	LSAZ01000002.1.region002	231	Terpene	No
5893	778	38962	QANM01000007.1.region001	225	RiPPs	No
26	2402	11282	AE017333.1.region005	220	Others	No
2422	1236	12592	CP003687.1.region010	217	NRPS	No
2347	2927	11581	ABKG01000001.1.region003	216	NRPS	No
2275	100	705	CM000743.1.region014	214	NRPS	No
3962	2005	13597	AZQS01000004.1.region002	214	NRPS	No
3679	1987	65975	CP099514.1.region003	213	Others	No
5759	108	24738	NVLH01000004.1.region001	210	RiPPs	No
3342	203	74692	JAQFUA010000007.region001	206	siderophore	No
682	141	145	CP000227.1.region007	205	RiPPs	No
3187	1632	12439	JH791899.1.region007	204	NRPS	No
2558	2701	53662	CP066219.1.region011	197	Others	No
4351	2661	7593	JADKYN010000004.region001	192	NRPS	No
5368	50	26361	NUCA01000065.1.region001	191	NRPS	No
3677	603	66830	JAKRQK010000001.region002	190	RiPPs	No
5396	631	25285	NUDL01000024.1.region001	190	Others	No
4351	2525	4076	MPHE01000004.1.region001	189	NRPS	No
6108	3947	7474	JACYYB010000003.region002	188	PKS-NRP_Hybrids	No
99	129	2883	AMPK01000010.1.region004	186	RiPPs	No
4350	3423	18908	CP017775.1.region009	182	transAT-PKS	No
3852	1227	69065	JALAOD010000010.region001	181	NRPS	No
746	1900	59648	CP092412.1.region002	179	RiPPs	No
3261	593	50539	JABUAE010000026.region001	175	siderophore	No
2165	2181	11552	ABDA02000007.1.region001	174	Others	No
5656	409	31504	NVBM01000033.1.region001	172	RiPPs	No
3423	1389	29236	NTSF01000029.1.region001	171	NRPS	No
3311	2157	13312	CP006863.1.region007	171	NRPS	No
2170	2663	77146	CAJTDY010000002.region001	169	NRPS	No
4350	3002	41019	MSXY01000067.1.region001	169	PKSother	No
95	304	4940	CP025079.1.region012	168	RiPPs	No
2165	1709	13262	AMXS02000113.1.region001	161	Others	No
5881	2	38743	PVRS01000001.1.region003	160	RiPPs	No
3494	1324	56279	JAHKKH010000004.region001	158	RiPPs	No
4350	3890	3728	CP014783.1.region009	157	transAT-PKS	No
3962	1595	14763	JXHO01000065.1.region001	156	NRPS	No
6138	1923	75479	FMBI01000029.1.region002	152	Others	No
2585	2266	76084	FWZZ01000008.1.region001	152	Others	No
4071	2353	76663	OX419577.1.region006	148	T3PKS	No
4351	2623	8125	JAHWRC010000004.region002	145	NRPS	No
5556	41	36377	NUTH01000019.1.region001	144	NRPS	No
2271	1556	698	CM000743.1.region007	144	RiPPs	No
5569	2727	25903	NUAI01000025.1.region001	143	NRPS	No
3425	3591	6890	VFLN01000009.1.region004	142	PKSother	No
4686	620	53180	LDHZ01000021.1.region001	141	NRPS	No
5977	1197	40381	RFFO01000008.1.region001	139	NRPS	No
2559	2860	2874	AMPK01000004.1.region001	139	Others	No
4947	1101	19667	MIZD01000006.1.region001	137	Others	No
2165	1957	34044	NUGW01000060.1.region001	134	Others	No
88	812	14321	DF836084.1.region004	131	Terpene	No
5517	195	36001	NUQE01000002.1.region001	127	Terpene	No
803	110	65295	JAOPPQ010000026.region001	124	RiPPs	No
3004	1470	9294	CP097599.1.region011	122	NRPS	No
4194	2620	63063	JANJZO010000003.region001	122	Others	No
5906	1	56913	QKKB01000087.1.region001	121	RiPPs	No
5503	1143	17103	AP014864.1.region009	120	NRPS	No
2118	1856	548	CM000728.1.region002	120	RiPPs	No
5052	4239	39478	KZ848486.1.region004	120	PKS-NRP_Hybrids	No
2304	182	11447	CM000749.1.region011	118	RiPPs	No
777	173	49155	NJQK01000017.1.region001	117	RiPPs	No
4350	3867	3147	JPYY01000001.1.region001	117	transAT-PKS	No
11	43	11511	ABDL02000014.1.region001	116	RiPPs	No
5542	474	2343	NUSN01000003.1.region001	115	NRPS	No
3962	755	44163	VLJJ01000012.1.region001	115	NRPS	No
6108	4002	7290	CP059855.1.region012	115	PKS-NRP_Hybrids	No
503	865	19800	MRBK01000003.1.region001	114	NRPS	No
4617	1394	14251	KN125579.1.region011	114	NRPS	No
3709	1824	66061	CP089518.1.region001	114	RiPPs	No
2170	2853	13121	ANNR02000031.1.region002	114	NRPS	No
3421	1245	49073	JAAFYT010000043.region001	111	RiPPs	No
4839	1477	17794	LVYH01000003.1.region001	111	NRPS	No
3229	749	55580	JAAZTQ010000002.region001	110	RiPPs	No
2356	776	11321	CP000904.1.region002	108	NRPS	No
2557	2680	13485	AZNI01000004.1.region002	107	NRPS	No
3709	1525	77209	CAKMRX030000133.region001	105	RiPPs	No
6138	2385	11515	ABDL02000001.1.region002	105	Others	No
503	2168	55650	JAGTPZ010000027.region002	104	NRPS	No
3311	2371	11516	ABDL02000001.1.region003	104	NRPS	No
6116	2832	11599	AEHM01000058.1.region001	104	NRPS	No
3005	1533	9296	CP097599.1.region013	103	NRPS	No
6169	1804	42317	CP034569.1.region002	103	NRPS	No
157	2332	2923	AQGM01000008.1.region002	103	Others	No
3710	1917	75617	FMJH01000020.1.region001	102	Others	No
3962	1126	67731	JALAJV010000010.region001	101	NRPS	No
4349	2014	19625	CP015610.1.region009	99	Others	No
5108	952	44480	NIJW01000057.1.region001	98	Terpene	No
2556	2416	19757	MSFC01000020.1.region001	98	Others	No
6138	2424	2190	ANAU01000006.1.region001	97	Others	No
2516	2231	8424	BPWC01000001.1.region002	96	T3PKS	No
4071	2293	10832	JALAYS010000030.region001	96	T3PKS	No
3930	2395	1360	ADGS01000025.1.region001	96	Others	No
4350	3883	6776	JAAECG010000001.region009	95	transAT-PKS	No
3581	1676	40151	RAQE01000009.1.region001	94	NRPS	No
93	748	82	AL009126.3.region007	93	RiPPs	No
3962	1400	42223	VBUQ01000028.1.region001	93	NRPS	No
6108	3951	5642	VEWV01000003.1.region002	93	PKS-NRP_Hybrids	No
2422	1090	15164	CP010005.1.region010	92	NRPS	No
5450	1076	909	NUJR01000011.1.region001	91	NRPS	No
5938	1934	28323	NTUJ01000038.1.region001	91	NRPS	No
5938	2684	851	CM000759.1.region007	91	Others	No
2423	2383	57617	JAHWCU010000008.region001	90	NRPS	No
5841	102	37443	PHIE01000004.1.region002	89	RiPPs	No
29	774	11725	AEFM01000010.1.region002	88	Terpene	No
5198	861	27555	NTQN01000013.1.region001	85	NRPS	No
1216	3529	29102	NTSS01000037.1.region001	84	Others	No
3041	298	169	CP000560.2.region008	83	Terpene	No
4987	3664	54718	BLTF01000001.1.region001	83	PKS-NRP_Hybrids	No
5108	790	69180	JALAON010000027.region001	81	Terpene	No
5806	164	24611	NVPI01000170.1.region001	80	NRPS	No
85	477	2814	AJST01000001.1.region013	80	RiPPs	No
3377	609	53722	JAEHJY010000001.region002	80	RiPPs	No
2557	2854	62279	JALJWA010000001.region013	79	NRPS	No
5081	2901	21568	MOOG01000026.1.region002	79	NRPS	No
2557	2621	17675	CP015150.1.region006	78	NRPS	No
2557	2786	23275	CP023727.1.region009	78	NRPS	No
2559	2890	2987	AWQY01000001.1.region001	78	Others	No
2238	109	570	CM000731.1.region011	77	RiPPs	No
5171	2877	13673	AZSK01000014.1.region002	77	NRPS	No
3385	65	54297	JAEKEO010000010.region006	76	RiPPs	No
5208	646	28100	NTTJ01000011.1.region001	76	NRPS	No
5752	884	49653	JAAVIP010000004.region001	76	NRPS	No
2986	1229	9165	CP097588.1.region006	76	NRPS	No
2236	1310	11413	CM000730.1.region012	76	NRPS	No
2118	1855	20292	LOJQ01000003.1.region002	76	RiPPs	No
2673	2027	40922	CP035232.1.region007	76	T3PKS	No
2987	1099	9166	CP097588.1.region007	75	NRPS	No
3852	1450	68488	JALAMN010000031.region001	75	NRPS	No
5375	2469	1148	CP036073.1.region005	75	NRPS	No
2148	2848	11598	AEHM01000061.1.region002	75	Others	No
3685	1721	11513	ABDL02000002.1.region001	74	NRPS	No
3962	2056	41538	SNWZ01000010.1.region001	74	NRPS	No
3962	2144	54184	RSEX01000001.1.region013	74	NRPS	No
6020	4	41414	SJQD01000001.1.region004	71	RiPPs	No
3680	48	59960	JAKUDV010000014.region001	71	RiPPs	No
202	524	19176	BDCV01000005.1.region001	71	RiPPs	No
2255	584	619	CM000736.1.region013	71	Others	No
126	3029	217	CP000813.4.region010	71	Others	Bacillus pumilus
6128	3772	70588	JALAST010000001.region002	71	Others	No
2926	53	59929	CP093324.1.region002	70	Others	No
3581	1867	66630	JAKOBC010000008.region001	70	NRPS	No
4071	2483	67867	JALAKM010000016.region001	70	T3PKS	No
4350	3878	4174	NBMM01000003.1.region004	70	transAT-PKS	No
5601	300	30419	NUXH01000074.1.region001	69	RiPPs	No
4071	2061	70991	JALATW010000004.region001	67	T3PKS	No
2425	140	40537	CP024686.1.region001	66	RiPPs	No
2423	2498	2627	BPWB01000001.1.region001	66	NRPS	No
3775	3151	67765	JALAJX010000003.region004	66	Others	No
4463	267	65505	JAOPOQ010000036.region001	65	RiPPs	No
6169	2162	52582	JADNPI010000004.region001	64	NRPS	No
3363	6	53853	JAEHBX010000006.region001	63	siderophore	No
2160	186	77188	CAKJWJ010000018.region001	63	siderophore	No
3544	1108	52893	LDGQ01000031.1.region001	63	NRPS	No
2509	1234	20635	CP020743.1.region005	63	NRPS	No
4095	4199	10218	JAIFOP010000013.region003	63	Others	No
3317	985	72533	JACYGX010000014.region001	62	NRPS	No
4190	1377	62859	JANHMV010000033.region001	62	Terpene	No
5509	2086	18880	KV827868.1.region001	62	NRPS	No
2423	2292	11522	ABRX01000004.1.region003	62	NRPS	No
2559	2964	5224	AP018402.1.region011	62	Others	No
126	3111	13762	ASJD01000002.1.region001	62	Others	No
3310	42	54152	JACVUZ010000187.region001	61	NRPS	No
4463	448	63315	JAMXJV010000003.region001	61	RiPPs	No
5240	1149	53078	LDHE01000055.1.region001	61	RiPPs	No
3962	1180	71659	JALAWK010000010.region001	60	NRPS	No
2582	174	37762	CP025941.1.region006	59	RiPPs	No
2590	1774	829	CP076119.1.region011	59	NRPS	No
2520	566	4726	CP021011.1.region008	57	RiPPs	No
3311	1928	65873	CP106947.1.region008	57	NRPS	No
3972	3813	15247	AJHN01000008.1.region003	57	Others	No
5113	1413	66284	CP110812.1.region009	56	RiPPs	No
4093	3416	12823	KB976165.1.region005	56	Others	No
5946	87	46378	QSNA01000005.1.region001	55	RiPPs	No
4099	231	66406	JALNUF010000014.region001	55	RiPPs	No
6098	259	43882	VEIR01000011.1.region001	55	NRPS	No
4349	1754	72502	CP114177.1.region008	55	Others	No
2511	163	20638	CP020743.1.region008	54	RiPPs	No
3187	1896	15064	CP009720.1.region005	54	NRPS	No
3050	2352	50273	JABSVF010000005.region002	54	NRPS	No
2165	2550	987	AAEO01000022.1.region002	54	Others	No
3967	2766	68720	JALANI010000003.region001	54	NRPS	No
5977	1439	17574	BCVV01000008.1.region001	53	NRPS	Bacillus atrophaeus
6114	1469	5797	VJXZ01000008.1.region001	53	NRPS	No
5375	2737	46460	CP032365.1.region005	53	NRPS	No
6129	70	45918	VTEK01000001.1.region003	52	Terpene	No
4400	112	73857	JAQFRG010000007.region002	52	RiPPs	No
2312	1412	765	CM000751.1.region009	52	Others	No
6014	1875	41684	SEIZ01000004.1.region001	52	NRPS	No
2165	2202	16451	CP012483.1.region005	52	Others	No
5509	2085	13277	AMXT02000052.1.region001	51	NRPS	No
5509	2165	36997	NUPJ01000006.1.region001	51	NRPS	No
5090	2740	21284	NFEA01000035.1.region001	51	Others	No
126	3099	17115	AP014928.1.region009	51	Others	No
5052	4234	67706	JALAJW010000006.region001	51	PKS-NRP_Hybrids	No
2306	271	748	CM000750.1.region002	50	RiPPs	No
4349	1760	43229	VEBG01000001.1.region007	50	Others	No
3311	2333	35072	NULO01000046.1.region001	50	NRPS	No
5551	1136	1415	ABDK02000003.1.region002	49	RiPPs	No
6015	1475	46395	QSND01000001.1.region002	49	RiPPs	No
2862	1552	62062	CP072691.1.region005	49	NRPS	No
2557	2762	55689	PHKT01000002.1.region001	49	Others	No
5854	1254	17440	LSBA01000008.1.region001	48	RiPPs	No
3050	1547	618	CM000736.1.region012	48	NRPS	No
5171	2046	52541	JADNAZ010000003.region001	48	NRPS	No
6138	2264	59207	AP022921.1.region005	48	Others	No
6138	2531	72	AE017194.1.region004	48	Others	No
6116	2704	1663	AFSG01000019.1.region001	48	NRPS	No
2538	193	22585	CP022446.1.region003	46	RiPPs	No
2407	719	14943	CP009369.1.region010	46	RiPPs	No
2590	1373	38224	CP026610.1.region012	46	NRPS	No
3069	1969	14539	AUWK01000005.1.region003	46	T3PKS	No
5375	2699	13463	ASPY01000056.1.region002	46	NRPS	No
5375	2738	75490	FMBF01000018.1.region003	46	NRPS	No
6131	3640	1496	JAHHYM010000003.region001	46	PKS-NRP_Hybrids	Bacillus pumilus
3130	44	75495	FMBF01000026.1.region001	45	RiPPs	No
5810	1110	62057	CP092751.1.region014	45	Others	No
2118	1858	899	CP035974.1.region001	45	RiPPs	No
2180	78	77475	CANLYP010000012.region001	44	Others	No
4981	479	21728	MOOT01000054.1.region001	44	NRPS	No
5672	887	617	CM000736.1.region011	44	RiPPs	No
3118	986	3575	LJJY01000002.1.region004	44	NRPS	No
4599	2420	710	CM000744.1.region004	44	Others	No
2150	2820	76551	CAJNPU010000001.region004	44	NRPS	No
6116	2910	44187	VLJX01000001.1.region004	44	Others	No
2557	2772	11660	CP001907.1.region009	43	NRPS	No
6116	2804	11963	AGFW01000001.1.region005	43	NRPS	No
5086	153	11500	CM000757.1.region010	42	RiPPs	No
3580	317	8365	JAIWHX010000039.region001	42	NRPS	No
2471	929	18292	CP015350.1.region010	42	RiPPs	No
2492	1192	19318	CP017763.1.region004	42	Terpene	No
4641	2083	16046	LABP01000096.1.region001	42	NRPS	No
2516	2259	3405	CP011346.1.region010	42	T3PKS	No
2148	3297	75632	FMSN01000001.1.region001	42	Others	No
3280	139	50920	JACAXA010000020.region001	41	RiPPs	No
5375	2634	25097	NUCU01000008.1.region001	41	NRPS	No
3252	3204	50319	JABSVI010000003.region001	41	NRPS	No
2165	2345	59250	AP022964.1.region004	40	Others	No
5503	781	36186	NUOA01000042.1.region001	39	NRPS	No
4616	1644	14246	KN125579.1.region006	39	NRPS	No
5578	1692	37142	NUUQ01000024.1.region001	39	NRPS	No
6138	2183	22489	CP016316.1.region003	39	Others	No
2148	3080	15242	AJHM01000011.1.region002	39	Others	No
2393	77	13636	CP007436.1.region011	38	RiPPs	No
2147	218	76394	CAJNDP010000001.region010	38	RiPPs	No
3290	980	57211	JACLIA010000005.region002	38	RiPPs	No
3421	1059	39453	QNRN01000006.1.region001	38	RiPPs	No
6138	2180	76308	CABMEX010000001.region003	38	Others	No
3993	4251	71153	JALAUL010000001.region002	38	PKS-NRP_Hybrids	No
2408	162	15023	CP009590.1.region009	37	RiPPs	No
2362	613	11663	CP001908.1.region001	37	NRPS	No
3946	988	18524	CP016395.1.region002	37	RiPPs	No
6015	1425	62574	JANGEC010000003.region002	37	RiPPs	No
4798	1497	11509	CP001166.1.region001	37	NRPS	No
2964	2124	52103	JACXXE010000001.region003	37	T3PKS	No
4220	3613	5062	QJJB01000001.1.region003	37	transAT-PKS	No
3993	4210	69658	JALAQD010000004.region001	37	PKS-NRP_Hybrids	Bacillus atrophaeus
4095	4213	7715	JAEACM010000007.region001	37	Others	No
4170	460	3256	JTJG01000001.1.region005	36	RiPPs	No
2263	583	39762	QUQS01000006.1.region001	36	RiPPs	No
2422	1247	50593	CP050185.1.region001	36	NRPS	No
5509	1720	222	CP001176.1.region005	36	NRPS	No
3311	2329	76307	CABMEX010000001.region002	36	NRPS	No
5052	4259	21839	MUXL01000001.1.region004	36	PKS-NRP_Hybrids	No
2172	509	77421	CAMQTE010000012.region001	35	RiPPs	No
5752	592	46594	WBOQ01000020.1.region001	35	NRPS	No
2514	649	20644	CP020745.1.region001	35	NRPS	No
6088	2824	19724	CP018933.1.region008	35	NRPS	No
126	3095	42283	CP040747.1.region009	35	Others	No
137	240	59233	AP022952.1.region001	34	RiPPs	No
2821	330	56311	CP063158.1.region010	34	Others	No
127	515	5216	AP018402.1.region001	34	RiPPs	No
4995	1030	24284	NVLW01000001.1.region001	34	NRPS	No
3962	2330	68631	JALAMZ010000005.region001	34	NRPS	No
2423	2493	13414	AYTK01000010.1.region001	34	NRPS	No
2423	2508	40086	CP027034.1.region011	34	NRPS	No
2148	2917	2658	JAJCTF010000002.region004	34	Others	No
6131	3637	43367	VECA01000009.1.region001	34	PKS-NRP_Hybrids	Bacillus pumilus
4519	8	12561	JH804685.1.region001	33	RiPPs	No
4815	133	58713	JAJIBC010000003.region001	33	NRPS	No
4169	261	62333	JANBMP010000004.region002	33	RiPPs	No
3421	750	54018	JAEHBH010000006.region001	33	RiPPs	No
5497	772	29246	NTSM01000005.1.region001	33	RiPPs	No
2142	2037	61438	JAGSNB010000004.region003	33	Others	No
5810	545	15254	AJHN01000014.1.region001	32	Others	No
5928	661	7248	QOQR01000004.1.region002	32	NRPS	No
3423	1336	24757	NVLM01000008.1.region001	32	NRPS	No
4337	1574	3621	LQCL01000019.1.region001	32	NRPS	No
2410	2522	50538	JABUAE010000019.region001	32	NRPS	No
3967	2609	70824	JALATH010000003.region001	32	NRPS	Bacillus atrophaeus
126	3097	42259	CP040514.1.region010	32	Others	No
2822	3633	27377	NTPZ01000100.1.region001	32	Others	No
3361	143	53877	JAEHBT010000025.region001	31	RiPPs	No
3193	235	2911	HF563562.1.region011	31	NRPS	No
2425	303	16211	CP010112.1.region003	31	RiPPs	No
777	426	23524	NVLC01000001.1.region002	31	RiPPs	No
2663	879	5300	CP033054.1.region012	31	RiPPs	No
4839	1750	71328	JALAVE010000006.region003	31	NRPS	No
5509	1854	52902	LDGP01000077.1.region001	31	NRPS	No
5240	2059	31933	NVGN01000005.1.region001	31	RiPPs	No
3187	2107	72896	JAQFMY010000015.region001	31	NRPS	No
4220	3739	3528	CYHP01000031.1.region001	31	transAT-PKS	No
2178	124	77466	CANLYP010000002.region001	30	Terpene	No
2295	128	723	CM000746.1.region004	30	RiPPs	No
3848	166	68960	JALANW010000134.region001	30	NRPS	No
100	169	12597	AMSH01000002.1.region002	30	RiPPs	No
2225	205	11390	CM000727.1.region009	30	RiPPs	No
2728	331	47893	CP040345.1.region002	30	RiPPs	No
6014	1406	16291	LFMM01000008.1.region001	30	NRPS	No
6111	1863	38371	PVQL01000001.1.region005	30	T3PKS	No
2559	2960	11673	CP002627.1.region010	30	Others	No
2140	2979	77472	CANLYP010000007.region001	30	Others	No
6131	3650	53640	JACEVK010000006.region001	30	PKS-NRP_Hybrids	No
4095	3966	10405	JAPHWG010000001.region001	30	Others	No
1948	155	46964	CP045609.2.region001	29	RiPPs	No
3454	888	56784	JAGTPD010000009.region001	29	NRPS	No
5509	1845	13488	AZNI01000005.1.region003	29	NRPS	No
6138	2220	724	CM000746.1.region005	29	Others	No
5081	2791	49898	JABERC010000001.region003	29	NRPS	No
126	3066	59112	AP025264.1.region009	29	Others	No
5052	4216	13776	JMEF01000012.1.region001	29	PKS-NRP_Hybrids	Bacillus subtilis
3046	4245	61269	CP097288.3.region003	29	Others	No
123	176	11890	AP011541.2.region009	28	RiPPs	No
5219	220	27591	NTQP01000021.1.region001	28	RiPPs	No
2831	401	52504	CP064074.1.region002	28	RiPPs	No
4977	525	21655	MOON01000110.1.region002	28	NRPS	No
2165	1911	12465	CP003752.1.region005	28	Others	No
26	1993	77266	CALFET010000022.region002	28	Others	Bacillus licheniformis
2556	2022	59280	AP022981.1.region005	28	NRPS	No
5081	2321	75740	FNUW01000010.1.region001	28	NRPS	No
3734	269	60543	JAKUGJ010000001.region001	27	RiPPs	No
93	407	76481	CAJNPS010000006.region001	27	RiPPs	No
4089	473	62269	JALJWA010000001.region003	27	RiPPs	No
3068	581	76238	CAAKHA010000014.region001	27	Others	No
3187	1894	41809	SUPP01000001.1.region003	27	NRPS	No
3311	1912	29564	NUXC01000038.1.region001	27	NRPS	No
2165	2063	75568	FMJO01000028.1.region001	27	Others	No
5375	2117	12214	JH792310.1.region007	27	NRPS	No
4070	2354	72363	JALAYM010000013.region001	27	Others	No
3311	2745	71	AE017194.1.region003	27	NRPS	No
126	2978	13204	AUPF01000003.1.region001	27	Others	No
4210	3082	305	CP001904.1.region001	27	Others	No
2635	170	39966	CP031748.1.region016	26	RiPPs	No
2263	248	26	CM000741.1.region009	26	RiPPs	No
5725	1285	32442	NVHQ01000030.1.region001	26	NRPS	No
3068	1756	15141	CP009351.1.region010	26	Others	No
2585	2062	60793	CP064095.1.region015	26	NRPS	No
5240	2090	44023	VELP01000001.1.region001	26	RiPPs	No
2557	2604	77205	CAKLBZ010000001.region010	26	NRPS	No
4799	3167	20835	NFCN01000077.1.region001	26	PKS-NRP_Hybrids	No
2588	3214	5344	CP032146.1.region002	26	Others	No
3425	3579	7626	LDHQ01000024.1.region004	26	PKSother	No
6107	4069	9147	CP097587.1.region003	26	Others	No
4095	4099	11250	CANLLG010000001.region006	26	Others	No
3802	215	68167	JALALO010000004.region003	25	RiPPs	No
3415	763	54499	JAETVZ010000015.region001	25	RiPPs	Bacillus subtilis
3050	1803	50875	JABXXL010000005.region002	25	NRPS	No
3962	2466	883	CP002207.1.region012	25	NRPS	No
4351	2622	14325	DF836084.1.region008	25	NRPS	No
5078	2770	40533	CP024684.1.region008	25	NRPS	No
2915	3040	40317	CP032865.1.region009	25	Others	No
4987	3468	72088	JALAXV010000004.region001	25	PKS-NRP_Hybrids	No
3445	3522	8478	JAHLGR010000004.region002	25	PKS-NRP_Hybrids	No
5052	4198	11608	AEHM01000035.1.region001	25	PKS-NRP_Hybrids	No
5503	1097	54284	JAEKEU010000037.region001	24	NRPS	No
3581	1650	51655	JACRXK010000013.region001	24	NRPS	No
4790	1775	76327	LR732831.1.region005	24	Others	No
6138	2507	13373	AYPV01000013.1.region002	24	Others	No
6088	2591	37823	PPES01000016.1.region001	24	NRPS	Bacillus anthracis
6138	2624	59167	AP022877.1.region005	24	Others	No
4691	2795	272	JAHFZR010000007.region001	24	Others	No
4605	2897	13102	KB976981.1.region001	24	Others	No
4220	3727	7938	NGUJ01000001.1.region003	24	transAT-PKS	No
4350	3843	8952	JALHKX010000001.region001	24	transAT-PKS	No
3348	132	54486	JAEACH010000005.region001	23	RiPPs	No
2231	293	11401	CM000729.1.region011	23	RiPPs	No
4995	866	31583	NVCP01000067.1.region001	23	NRPS	No
5591	1686	24148	NVLI01000029.1.region001	23	NRPS	No
6014	1876	50943	JACAAI010000038.region002	23	NRPS	No
3581	2070	67359	JAKROJ010000001.region001	23	NRPS	No
5797	115	24468	NVOO01000244.1.region001	22	NRPS	No
4815	260	3826	LSZL01000010.1.region001	22	NRPS	No
5626	501	39516	MNPX01000097.1.region001	22	NRPS	No
2841	618	55181	CP066185.1.region005	22	RiPPs	No
2218	722	11381	CM000724.1.region010	22	NRPS	No
4995	1116	31302	NVCI01000026.1.region001	22	NRPS	No
2118	1196	187	CP000764.1.region002	22	RiPPs	No
4071	1371	68862	JALANQ010000093.region001	22	T3PKS	No
3709	1577	21412	NFEL01000045.1.region001	22	RiPPs	No
5509	1683	45513	CP031778.1.region006	22	NRPS	No
3187	1909	72996	JAQFNH010000008.region001	22	NRPS	No
3069	2066	23247	CP023481.1.region004	22	T3PKS	No
3688	2279	190	CP000764.1.region005	22	Others	No
5606	3401	21690	MOOM01000096.1.region001	22	Others	No
2537	3656	21176	NFDA01000080.1.region001	22	Others	No
5052	4214	70342	JALARV010000004.region002	22	PKS-NRP_Hybrids	No
162	61	13363	AXZS01000012.1.region002	21	Terpene	No
5511	384	25346	NUDG01000024.1.region001	21	NRPS	No
2453	480	3604	CP013727.1.region011	21	RiPPs	No
2467	647	17997	CP015226.1.region006	21	siderophore	No
6141	829	39503	MNPX01000012.1.region001	21	RiPPs	Bacillus cereus
2118	837	17068	LRPH01000096.1.region001	21	RiPPs	No
2533	910	11264	CANMRO010000005.region001	21	RiPPs	No
3421	977	73167	JAQFOG010000009.region002	21	RiPPs	No
4570	1077	15932	JYPF01000005.1.region001	21	NRPS	No
3462	1223	56006	JAHBMK010000006.region001	21	RiPPs	No
6014	1350	72624	CP087276.1.region011	21	NRPS	No
5939	1369	39537	QPJX01000001.1.region001	21	T3PKS	No
3360	1511	17271	LOBC01000007.1.region001	21	NRPS	No
2557	2370	34704	NUIU01000015.1.region001	21	NRPS	No
5078	2723	60915	CP015257.1.region008	21	NRPS	No
126	2982	16260	CP009108.1.region001	21	Others	No
3453	3582	23058	NQXV01000021.1.region002	21	PKS-NRP_Hybrids	No
6136	4080	4064	MPHE01000008.1.region003	21	Others	No
4900	103	18192	MAQW01000002.1.region001	20	RiPPs	No
5104	134	44293	NIJR01000043.1.region001	20	RiPPs	No
6156	238	46721	WBPI01000027.1.region002	20	Others	No
5134	707	76366	CAJCKC010000001.region001	20	siderophore	No
118	936	11959	AGFW01000001.1.region001	20	Others	No
4034	1141	22874	NPBU01000019.1.region001	20	T3PKS	No
3421	1257	54603	JAFEMR010000007.region002	20	RiPPs	No
5591	1361	30286	NUWG01000070.1.region001	20	NRPS	No
6132	1665	49451	JAALFT010000005.region001	20	NRPS	No
2165	1913	58896	CP090081.1.region007	20	Others	No
2165	2414	48195	CP041981.1.region003	20	Others	No
5604	3328	28092	NTTH01000033.1.region001	20	PKS-NRP_Hybrids	No
88	264	2826	AJVF01000040.1.region001	19	Terpene	No
2518	434	19394	MIFM01000032.1.region002	19	RiPPs	No
3274	741	9497	JABZEG010000055.region002	19	NRPS	No
3604	1092	17	CM000714.1.region006	19	RiPPs	No
6090	1347	10412	JAPHWG010000003.region002	19	NRPS	No
3539	1719	57293	JAIKLI010000261.region001	19	RiPPs	No
5509	1851	42435	CP085501.1.region008	19	NRPS	No
4641	1873	29231	NTSF01000017.1.region001	19	NRPS	No
2964	2170	57814	CP085037.1.region007	19	T3PKS	No
2510	2593	997	CP036009.1.region006	19	NRPS	No
5569	2725	1125	CP036052.1.region008	19	NRPS	Bacillus toyonensis
2558	2764	49204	JAAMNL010000005.region001	19	Others	No
2588	3226	14324	DF836084.1.region007	19	Others	No
6131	3606	53283	LDFE01000019.1.region001	19	PKS-NRP_Hybrids	No
6131	3639	38490	PVQZ01000005.1.region001	19	PKS-NRP_Hybrids	No
6131	3646	67069	JAKRPM010000013.region001	19	PKS-NRP_Hybrids	No
6107	4088	4652	MAYA01000038.1.region001	19	Others	No
4095	4152	48254	CP028208.1.region009	19	Others	No
2549	118	40074	CP023246.1.region003	18	RiPPs	No
2805	178	50141	CP053965.1.region009	18	RiPPs	No
2409	212	15006	CP009596.1.region008	18	RiPPs	No
5066	282	20769	NFCG01000012.1.region001	18	NRPS	No
3685	386	60025	JAKUEC010000103.region001	18	NRPS	No
2492	530	1667	AFSG01000015.1.region001	18	Terpene	No
3558	645	2382	JAIVAP010000003.region001	18	Terpene	No
2199	813	11343	CM000716.1.region007	18	Terpene	No
3139	815	75606	FMJN01000011.1.region001	18	NRPS	No
2368	1287	11665	CP002627.1.region002	18	RiPPs	No
179	1436	13366	AXZS01000018.1.region001	18	Terpene	No
2835	1821	16952	AZSX01000001.1.region002	18	T3PKS	No
2903	1963	9443	CP085706.1.region003	18	RiPPs	No
121	2100	13367	AXZS01000018.1.region002	18	Others	No
3581	2159	14712	JXCM01000019.1.region002	18	NRPS	No
4070	2245	71114	JALAUH010000007.region002	18	Others	Bacillus atrophaeus
6138	2501	11566	ABDM02000002.1.region002	18	Others	No
3967	2730	71395	JALAVQ010000003.region003	18	NRPS	No
5171	2857	19802	MRBK01000004.1.region001	18	NRPS	No
2559	3042	4718	CP025341.1.region013	18	Others	No
32	3074	11715	AEFM01000018.1.region001	18	Others	No
126	3109	40867	CP026008.1.region002	18	Others	No
1216	3396	63695	JAOAOV010000024.region001	18	PKS-NRP_Hybrids	No
4596	3614	75459	FLZU01000030.1.region001	18	Others	No
6131	3661	66623	JAKOBC010000001.region001	18	PKS-NRP_Hybrids	Bacillus pumilus
4095	4187	4731	CP021011.1.region013	18	Others	No
3046	4215	3377	CP011278.1.region007	18	Others	No
3046	4217	50717	JABVDP010000003.region002	18	Others	No
2147	151	12473	CP003752.1.region013	17	RiPPs	No
5306	463	20688	MRWV01000008.1.region001	17	RiPPs	No
3581	881	51259	JACNYZ010000007.region001	17	NRPS	No
4071	886	69379	JALAPG010000024.region001	17	T3PKS	No
5293	1024	28887	NTWV01000145.1.region001	17	NRPS	No
5546	1085	15977	LABH01000054.1.region001	17	NRPS	No
4571	1114	22698	CP024096.1.region009	17	RiPPs	No
4762	1358	16703	LMJR01000001.1.region004	17	Terpene	No
3423	1456	74238	JAQFSK010000024.region001	17	NRPS	No
6119	1541	23896	NVPF01000017.1.region001	17	NRPS	Bacillus wiedmannii
5361	1704	25189	NUDJ01000043.1.region001	17	NRPS	Bacillus pseudomycoides
2118	1869	47884	CP040344.1.region001	17	RiPPs	No
5161	2193	18346	LXPD01000002.1.region001	17	Others	No
5509	2194	60455	JAKUFZ010000007.region001	17	NRPS	No
5118	2295	46399	QSND01000002.1.region003	17	NRPS	No
5375	2415	17342	LOMP01000079.1.region001	17	NRPS	No
3967	2586	60704	JAAPBE010000002.region003	17	NRPS	No
5375	2589	66063	CP089518.1.region003	17	NRPS	No
6116	2739	13401	AYTO01000008.1.region001	17	NRPS	No
2931	3077	23193	DGAA01000015.1.region001	17	NRPS	No
2342	3493	853	CM000759.1.region009	17	Others	No
2537	3934	58597	CP083086.1.region002	17	Others	No
5698	17	31620	NVFC01000010.1.region002	16	RiPPs	No
4252	75	64447	JAOPNN010000012.region001	16	RiPPs	No
4092	265	62282	JALJWA010000002.region003	16	RiPPs	No
3647	392	59815	JAKJPW010000006.region002	16	Others	No
5480	492	1678	NUME01000022.1.region001	16	RiPPs	No
803	541	27714	NTRB01000002.1.region001	16	RiPPs	Bacillus cereus
4238	676	64362	JAOPMU010000051.region001	16	NRPS	No
5626	769	56253	JAHKEZ010000202.region001	16	NRPS	No
5208	873	27756	NTRD01000051.1.region001	16	NRPS	No
6111	2126	39986	CP027116.1.region008	16	T3PKS	No
5509	2210	18162	LZRI01000012.1.region003	16	NRPS	No
4574	2247	18856	CP049978.1.region011	16	NRPS	No
2556	2397	1843	AP024504.2.region005	16	NRPS	No
3846	2432	68925	JALANS010000004.region001	16	PKS-NRP_Hybrids	No
2558	2614	4571	CP023748.1.region011	16	Others	No
6088	2909	47890	CP040344.1.region007	16	NRPS	No
126	3044	54663	CP070345.1.region012	16	Others	No
4090	3278	62271	JALJWA010000001.region005	16	PKS-NRP_Hybrids	No
4	3329	11555	ABDA02000005.1.region001	16	PKS-NRP_Hybrids	No
4189	3474	64551	JAOPRC010000004.region002	16	PKS-NRP_Hybrids	No
5606	3575	73859	JAQFRG010000010.region001	16	Others	No
3046	4166	11221	CALYMN010000008.region001	16	Others	Bacillus velezensis
3046	4238	7240	QOQR01000001.1.region005	16	Others	No
5819	14	76665	OX419577.1.region008	15	RiPPs	No
2428	469	17813	CP011152.1.region002	15	RiPPs	No
3342	606	52618	JADNYS010000003.region001	15	siderophore	No
2139	668	76316	CABVOW010000022.region001	15	RiPPs	No
2635	683	39950	CP031749.1.region016	15	Others	No
2566	922	22697	CP024096.1.region008	15	Terpene	No
5078	1098	64442	JAOPQX010000080.region001	15	NRPS	No
2118	1578	60546	JAKUGJ010000005.region001	15	RiPPs	No
5081	1584	46791	WBPC01000005.1.region001	15	NRPS	No
4330	1699	53187	LDHZ01000044.1.region001	15	Others	No
5509	1857	28894	NTWW01000032.1.region001	15	NRPS	Bacillus cereus
6014	1914	55499	JABBDB010000004.region001	15	NRPS	No
5538	1968	35850	NURO01000138.1.region001	15	NRPS	No
6169	1971	37620	MUEI01000003.1.region001	15	NRPS	No
4071	2135	18613	CP015222.1.region006	15	T3PKS	Bacillus subtilis
6014	2154	16764	CP012329.1.region001	15	NRPS	No
2165	2301	77202	CAKLBZ010000001.region007	15	Others	No
5938	2648	46229	QPET01000016.1.region002	15	NRPS	No
2559	2905	19951	CP019040.1.region012	15	Others	No
2148	2973	56129	JAHHED010000003.region001	15	Others	No
2365	3154	1416	ABDK02000001.1.region001	15	Others	No
54	3213	38157	PRDC01000009.1.region001	15	transAT-PKS	No
2568	3371	22699	CP024096.1.region010	15	PKS-NRP_Hybrids	No
6113	4043	28822	NTWP01000018.1.region001	15	Others	No
6125	4131	45785	VRTU01000001.1.region004	15	Others	Bacillus amyloliquefaciens
2303	5	746	CM000748.1.region017	14	RiPPs	No
2840	52	55180	CP066185.1.region004	14	RiPPs	No
4258	113	64525	JAOPNQ010000013.region001	14	RiPPs	No
3586	222	57831	JAJBZU010000010.region002	14	RiPPs	No
4398	332	73830	JAQFRC010000008.region001	14	RiPPs	Bacillus cereus
5240	343	15943	JYPL01000290.1.region001	14	RiPPs	No
2946	382	61059	CP095476.1.region007	14	RiPPs	No
4995	1052	24267	NVLU01000062.1.region001	14	NRPS	No
3141	1212	75596	FMJG01000041.1.region001	14	Others	No
6015	1383	68242	JALALK010000002.region001	14	RiPPs	No
2540	1937	60709	JAAPBE010000004.region002	14	NRPS	No
2516	1965	5736	CP041143.1.region009	14	T3PKS	No
2485	2141	18371	CP016589.1.region002	14	NRPS	No
5569	2212	26416	NUAF01000025.1.region001	14	NRPS	No
5353	2377	26126	NUBG01000080.1.region001	14	PKSother	No
2165	2418	16836	CP013274.1.region005	14	Others	No
3423	2460	60089	JAKUEM010000008.region001	14	NRPS	No
54	2631	10721	JALAUX010000014.region001	14	PKSother	No
6119	2961	75478	FMBI01000029.1.region001	14	NRPS	No
2339	3480	843	CM000758.1.region013	14	Others	No
5631	3625	35207	NUMD01000081.1.region001	14	PKS-NRP_Hybrids	Bacillus thuringiensis
6107	3948	7635	LDFB01000012.1.region001	14	Others	No
4579	3982	2554	JAIUDB010000012.region001	14	Others	No
6136	4048	7702	JAEACN010000006.region005	14	Others	No
3046	4177	3479	LGYP01000010.1.region001	14	Others	No
112	15	2193	ANAU01000033.1.region001	13	RiPPs	No
2692	80	945	CP035996.1.region003	13	RiPPs	No
3277	81	50916	JACAXA010000017.region002	13	RiPPs	No
2742	211	48189	CP041979.1.region006	13	RiPPs	No
3756	374	67545	JALAJJ010000041.region001	13	RiPPs	Bacillus inaquosorum
5503	380	20205	MQTF01000130.1.region001	13	NRPS	No
2486	482	18372	CP016589.1.region003	13	Others	No
2119	578	41314	BIYD01000023.1.region001	13	RiPPs	No
5108	673	69988	JALAQW010000010.region002	13	Terpene	No
3065	779	72468	CP113365.1.region004	13	RiPPs	No
2422	924	75820	FOST01000005.1.region001	13	NRPS	No
3751	947	20732	JFBO01000011.1.region001	13	NRPS	No
6006	981	42154	SCOL01000001.1.region004	13	siderophore	No
5223	1072	29158	NTSD01000053.1.region001	13	NRPS	No
5081	1307	21028	NFDJ01000147.1.region001	13	NRPS	No
3187	1315	24249	NVOB01000006.1.region001	13	NRPS	No
3068	1392	72655	CP114392.1.region010	13	Others	No
4478	1414	14970	CP009691.1.region001	13	NRPS	No
5626	1565	26694	NTXT01000124.1.region001	13	NRPS	No
5240	1848	19918	MRZX01000005.1.region001	13	RiPPs	No
6014	1865	62539	CP074101.1.region005	13	NRPS	No
6014	1887	19324	CP018574.1.region001	13	NRPS	No
6014	1895	61818	JAMATZ010000004.region001	13	NRPS	No
3187	1943	54429	JADNQA010000013.region001	13	NRPS	No
2423	1945	61885	JAMATG010000001.region003	13	NRPS	No
6169	2155	46943	WHJA01000004.1.region001	13	NRPS	No
4071	2272	37312	JRHS01000013.1.region001	13	T3PKS	No
6138	2316	73242	JAQFOS010000058.region001	13	Others	No
3311	2512	52767	CP065149.1.region002	13	NRPS	No
2510	2521	865	CP035965.1.region006	13	NRPS	No
3071	2743	72636	CP115306.1.region001	13	NRPS	Bacillus cereus
2618	2887	5006	CP029069.1.region003	13	PKSother	No
2140	3018	56711	JAHHYP010000002.region001	13	Others	No
2559	3027	11123	CACRZA010000002.region001	13	Others	No
4799	3265	36563	NUOJ01000032.1.region001	13	PKS-NRP_Hybrids	Bacillus cereus
3453	3398	56947	JAIBLH010000006.region002	13	PKS-NRP_Hybrids	No
2588	3708	10154	CP107556.1.region003	13	Others	No
4350	3885	10945	JAQEES010000002.region001	13	transAT-PKS	No
6107	4065	8429	BPWC01000002.1.region005	13	Others	No
6136	4127	3050	CP006952.1.region008	13	Others	No
5052	4236	13827	JNCN01000035.1.region002	13	PKS-NRP_Hybrids	Bacillus subtilis
3740	4279	12444	JH791900.1.region002	13	Others	No
4593	55	2711	KB976227.1.region003	12	RiPPs	No
4319	82	65377	JAOPTJ010000024.region001	12	RiPPs	No
5994	89	40491	RQRY01000005.1.region003	12	RiPPs	No
4494	196	1931	JH792122.1.region001	12	RiPPs	Bacillus toyonensis
5746	307	32497	NVHV01000009.1.region001	12	RiPPs	No
2152	373	76775	CAJNQE010000003.region003	12	RiPPs	No
2518	576	20679	CP020937.1.region010	12	RiPPs	No
5012	681	20715	MRWT01000025.1.region001	12	RiPPs	No
6116	720	15403	LAGT01000013.1.region001	12	RiPPs	No
3336	825	57372	JADAXI010000009.region001	12	RiPPs	No
5939	935	13365	AXZS01000015.1.region001	12	T3PKS	No
6015	946	41281	SHMY01000002.1.region002	12	RiPPs	No
4254	1053	64484	JAOPNO010000021.region001	12	NRPS	No
5081	1478	54093	JACVTN010000004.region004	12	NRPS	No
2930	1509	1344	NUKY01000001.1.region001	12	NRPS	No
5597	1587	30344	NUWX01000021.1.region001	12	NRPS	No
3646	1734	59853	JAKJPV010000023.region001	12	NRPS	Bacillus toyonensis
2142	1994	16593	LGYN01000005.1.region001	12	Others	No
2165	2025	11406	CM000730.1.region005	12	Others	No
4702	2047	55549	JAAZTO010000008.region001	12	NRPS	No
4071	2106	70374	JALASA010000036.region001	12	T3PKS	No
2347	2881	11387	CM000727.1.region006	12	NRPS	No
3252	3220	7072	JABSVV010000003.region002	12	NRPS	No
3908	3222	69910	JALAQS010000020.region001	12	PKSI	No
6131	3671	13982	JOTP01000006.1.region001	12	PKS-NRP_Hybrids	No
5463	3683	45857	QNUB01000024.1.region001	12	Others	No
6108	3707	7681	CP066337.1.region001	12	PKS-NRP_Hybrids	No
6141	3895	58055	JAJERO010000009.region001	12	Others	No
2531	4005	7232	CP059405.1.region012	12	PKS-NRP_Hybrids	No
6136	4047	4617	CP023859.1.region009	12	Others	No
2563	45	37328	CP024051.1.region007	11	RiPPs	No
6082	270	62256	JAMYWX010000002.region002	11	RiPPs	No
4452	316	75227	JAQJCW010000025.region001	11	NRPS	No
5011	328	19808	MRBK01000054.1.region001	11	NRPS	No
777	406	58160	JAJESB010000014.region001	11	RiPPs	No
3187	464	31027	NVAT01000313.1.region001	11	NRPS	No
2156	558	77156	CAKJTI010000013.region001	11	RiPPs	No
4193	562	63396	JANIOB010000034.region001	11	NRPS	No
3755	695	67525	JALAJI010000006.region001	11	RiPPs	No
4851	842	18723	LXLJ01000075.1.region001	11	NRPS	No
5782	934	23933	NVNL01000008.1.region001	11	RiPPs	No
2671	967	40919	CP035232.1.region004	11	siderophore	No
5240	996	50534	JABUAE010000002.region001	11	RiPPs	No
4150	1289	12599	AMSH01000004.1.region001	11	RiPPs	No
3581	1378	66843	JALJSL010000018.region001	11	NRPS	No
2172	1960	70925	JALATR010000008.region001	11	Others	No
2556	2230	42310	CP034551.1.region005	11	NRPS	No
4599	2270	14140	CP007626.1.region006	11	Others	No
2558	2276	7871	JAGFPJ010000002.region001	11	NRPS	No
3846	2538	4068	MPHE01000011.1.region001	11	NRPS	No
3311	2561	901	CP035974.1.region003	11	NRPS	No
2170	2567	72234	JALAYF010000007.region001	11	NRPS	No
3967	2571	71124	JALAUG010000005.region001	11	NRPS	No
5078	2667	62467	JANDGI010000004.region005	11	NRPS	No
3817	2670	63196	JAMXBU010000042.region001	11	PKSother	No
5078	2679	21184	NFDE01000042.1.region001	11	NRPS	Bacillus wiedmannii
5938	2702	73375	JAQFPG010000002.region005	11	NRPS	No
5375	2826	49184	CP049019.1.region003	11	NRPS	No
126	3016	48622	CP047089.1.region002	11	Others	No
126	3017	13421	AYTK01000041.1.region001	11	Others	No
3453	3376	10482	JAAHTL010000008.region002	11	PKS-NRP_Hybrids	No
4220	3478	66224	JAMJPN010000011.region001	11	transAT-PKS	No
5604	3486	28629	NTVA01000019.1.region001	11	PKS-NRP_Hybrids	No
3453	3487	8607	JAGTWM010000003.region002	11	PKS-NRP_Hybrids	No
2490	3545	50581	CP050183.1.region002	11	PKS-NRP_Hybrids	No
4069	3578	11696	AEFO01000042.1.region001	11	PKS-NRP_Hybrids	Bacillus atrophaeus
6113	3687	64716	JAOPMK010000010.region001	11	Others	No
4220	3728	40671	RQPF01000002.1.region003	11	transAT-PKS	No
6113	3994	27648	NTQU01000010.1.region001	11	Others	No
6128	4111	45917	VTEK01000001.1.region002	11	Others	No
3291	24	57225	JACLIB010000007.region001	10	RiPPs	No
5359	25	26220	NUBO01000020.1.region002	10	RiPPs	No
5688	101	32959	NVEJ01000028.1.region002	10	RiPPs	No
3377	243	12049	AJRJ01000033.1.region001	10	RiPPs	No
5108	437	70088	JALARD010000068.region001	10	Terpene	No
2425	496	65632	JAOPPD010000035.region001	10	RiPPs	No
5497	610	39861	CP031642.1.region008	10	RiPPs	No
118	745	71364	JALAVL010000002.region001	10	Others	No
88	792	3417	CP011347.1.region009	10	Terpene	No
5546	914	65402	JAOPPX010000035.region001	10	NRPS	No
5280	928	27809	NTRH01000059.1.region001	10	RiPPs	Bacillus cereus
3868	1040	69209	JALAOQ010000005.region001	10	NRPS	No
5375	1130	64237	JAOPQM010000052.region001	10	NRPS	No
2570	1198	37525	CP024655.1.region004	10	RiPPs	No
3738	1231	60554	JAKUGL010000001.region001	10	RiPPs	No
4995	1381	46907	WEIJ01000010.1.region001	10	NRPS	No
4343	1411	66324	JAPHWH010000028.region001	10	NRPS	No
2987	1496	9306	CP097600.1.region010	10	NRPS	No
2608	1522	48268	CP028209.1.region011	10	NRPS	No
5591	1540	35492	NUQY01000038.1.region001	10	NRPS	No
3709	1568	36152	NUNT01000013.1.region001	10	RiPPs	No
3069	1627	10907	CP115158.1.region009	10	T3PKS	No
4991	1725	4065	MPHE01000012.1.region001	10	NRPS	No
5375	1903	12180	JH792232.1.region002	10	NRPS	No
6138	1925	57060	BPLG01000087.1.region001	10	Others	No
2556	1938	59228	AP022946.1.region005	10	NRPS	No
5337	2079	26392	NUAE01000043.1.region001	10	NRPS	Bacillus pseudomycoides
2423	2199	14623	CP010075.1.region010	10	NRPS	No
3967	2443	21885	CP021500.1.region011	10	NRPS	No
5509	2446	53450	JADZNZ010000012.region002	10	NRPS	No
2510	2678	13457	ASPY01000022.1.region002	10	NRPS	No
5375	2771	1070	CP071808.1.region003	10	NRPS	No
2618	2830	10321	CP099460.1.region002	10	PKSother	No
2559	2895	6343	CP028205.1.region007	10	Others	No
2140	2898	40693	CP029464.1.region009	10	Others	No
126	3112	62162	CP099864.1.region012	10	Others	Bacillus safensis
4550	3263	3259	JTJG01000021.1.region001	10	PKSother	No
3453	3317	66346	JAPJNM010000007.region002	10	PKS-NRP_Hybrids	No
5463	3382	25465	NUEA01000101.1.region001	10	Others	No
5099	3410	30205	NUVI01000079.1.region001	10	PKS-NRP_Hybrids	Bacillus cereus
5604	3442	30910	NVAJ01000048.1.region001	10	PKS-NRP_Hybrids	No
4093	3473	35703	NURN01000103.1.region001	10	Others	Bacillus toyonensis
5500	3552	34047	NUGW01000081.1.region001	10	Others	No
5823	3581	60241	JAKUFD010000004.region002	10	PKS-NRP_Hybrids	No
6117	3605	15400	CP011051.1.region011	10	Others	No
4095	3953	9560	CP085282.1.region001	10	Others	No
6107	4103	11263	CANMRO010000004.region001	10	Others	No
3046	4168	8909	CP065137.1.region011	10	Others	No
5129	121	45204	NIMI01000016.1.region001	9	RiPPs	Bacillus licheniformis
2834	221	54084	CP064876.1.region001	9	Others	No
2338	233	841	CM000758.1.region011	9	RiPPs	No
5056	381	20407	MYFI01000011.1.region001	9	NRPS	No
4360	431	17584	BCVY01000005.1.region002	9	siderophore	No
3348	442	77431	CANLBL010000007.region001	9	RiPPs	No
2258	471	661	CM000738.1.region001	9	NRPS	No
2732	514	42238	CP040515.1.region008	9	RiPPs	No
5810	534	40327	CP033052.1.region001	9	Others	No
4595	587	12981	KB976659.1.region001	9	NRPS	No
5341	589	25938	NUAQ01000001.1.region001	9	RiPPs	Bacillus wiedmannii
3715	614	60376	JAKUFR010000149.region001	9	NRPS	No
3313	619	13720	CP015730.1.region002	9	RiPPs	No
2565	664	22690	CP024096.1.region001	9	RiPPs	Bacillus cytotoxicus
4669	780	52810	LDGB01000017.1.region001	9	NRPS	No
2783	889	49062	CP048687.1.region003	9	NRPS	No
3685	926	73200	JAQFOM010000026.region001	9	NRPS	Bacillus cereus
5245	1000	28525	NTTF01000014.1.region001	9	RiPPs	Bacillus thuringiensis
3069	1086	54474	CP068563.1.region010	9	T3PKS	No
4034	1374	45254	NIMO01000025.1.region001	9	T3PKS	No
3581	1524	1419	JAHHWX010000017.region001	9	NRPS	Bacillus pumilus
5081	1598	20817	NFCM01000039.1.region001	9	NRPS	No
3709	1718	60350	JAKUFP010000003.region001	9	RiPPs	No
5081	1813	16177	CP012099.1.region005	9	NRPS	No
2118	1861	974	CP036004.1.region010	9	RiPPs	No
2118	1866	11311	CP000903.1.region001	9	RiPPs	No
4071	2296	68432	JALAMJ010000002.region001	9	T3PKS	No
2510	2430	1171	CP036084.1.region006	9	NRPS	No
2510	2473	56220	CP072057.1.region006	9	NRPS	No
4351	2500	8551	JAJJMX010000003.region001	9	NRPS	No
4692	2527	53219	LDIH01000047.1.region001	9	Others	No
3544	2672	25225	NUDK01000012.1.region002	9	NRPS	Bacillus wiedmannii
2170	2710	46429	QSNF01000003.1.region002	9	NRPS	No
3967	2776	54826	JAGFPI010000002.region001	9	NRPS	No
2148	2783	49575	CP048852.1.region009	9	Others	No
2559	2891	4371	CP022654.2.region009	9	Others	No
5855	3058	38154	PRDC01000003.1.region001	9	PKSother	No
4191	3131	63373	JANIAT010000007.region001	9	PKS-NRP_Hybrids	No
4596	3160	65650	JAOPTA010000080.region001	9	Others	No
4210	3187	60079	JAKUEL010000014.region001	9	Others	No
4799	3276	30174	NUZB01000030.1.region002	9	PKS-NRP_Hybrids	No
6128	3471	68470	JALAML010000025.region001	9	Others	Bacillus inaquosorum
2822	3688	29159	NTSD01000053.1.region002	9	Others	Bacillus thuringiensis
5631	3705	74489	JAQFTI010000020.region001	9	Others	No
3445	3790	7874	JAGFPJ010000003.region001	9	Others	No
6136	4071	8530	BQFE01000007.1.region005	9	Others	No
4579	4207	18906	CP017775.1.region007	9	Others	Bacillus velezensis
3903	36	69705	JALAQH010000007.region001	8	RiPPs	No
2838	79	60832	CP065510.1.region001	8	RiPPs	No
4430	137	74420	JAQFTC010000040.region001	8	RiPPs	No
5322	144	27014	NTZF01000004.1.region001	8	RiPPs	No
4463	306	74529	JAQFSW010000014.region001	8	RiPPs	No
3375	323	53750	JAEHCJ010000011.region001	8	RiPPs	No
5746	404	23982	NVKG01000009.1.region001	8	RiPPs	Bacillus thuringiensis
5810	410	70892	JALATQ010000004.region001	8	Others	No
4463	418	35603	NURG01000012.1.region001	8	RiPPs	No
5909	444	1720	QKKC01000037.1.region001	8	RiPPs	No
4463	445	75306	JAQQBL010000002.region001	8	RiPPs	No
4094	510	31314	NVCI01000175.1.region001	8	RiPPs	No
5629	537	30177	NUZB01000013.1.region001	8	RiPPs	No
5194	568	27460	NTQE01000075.1.region001	8	NRPS	No
4575	575	15956	JYPJ01000107.1.region001	8	RiPPs	No
71	622	15239	AJHM01000010.1.region001	8	RiPPs	No
4811	648	69539	JALAPS010000001.region001	8	RiPPs	No
2185	672	14003	CAUC01000014.1.region001	8	RiPPs	No
5791	685	24774	NVOF01000101.1.region001	8	NRPS	No
3290	724	55552	JAAZQF010000012.region001	8	RiPPs	No
4691	746	50098	JABRVE010000004.region001	8	Others	No
4995	793	20211	MQTF01000022.1.region001	8	NRPS	No
5631	1061	12836	KB976212.1.region001	8	Others	No
5401	1096	25494	NUDZ01000078.1.region001	8	NRPS	Bacillus pseudomycoides
5290	1147	28868	NTWT01000016.1.region001	8	NRPS	No
3962	1165	49524	JAAUXE010000002.region001	8	NRPS	Bacillus subtilis
2118	1210	25490	NUDZ01000058.1.region001	8	RiPPs	Bacillus pseudomycoides
5509	1338	19865	MLKE01000046.1.region001	8	NRPS	No
5296	1410	36682	NUPK01000052.1.region001	8	NRPS	No
3075	1510	75217	CP116774.1.region010	8	RiPPs	No
5722	1599	20072	MUAQ01000027.1.region001	8	NRPS	Bacillus pseudomycoides
5509	1614	480	CM000717.1.region005	8	NRPS	No
2142	1642	45960	VTEM01000010.1.region001	8	Others	No
3423	1693	60152	JAKUEU010000014.region001	8	NRPS	No
2118	1748	56151	CP035953.1.region001	8	RiPPs	No
5626	1771	16428	LDEU01000074.1.region001	8	NRPS	No
5509	1776	50584	CP050183.1.region005	8	NRPS	No
2850	1823	39163	CP068988.1.region010	8	RiPPs	No
2556	1828	20853	NFCV01000025.1.region001	8	NRPS	No
4599	1929	25220	NUDF01000006.1.region001	8	Others	No
3930	1999	70237	JALARR010000041.region001	8	Others	No
3962	2096	70776	JALATE010000004.region001	8	NRPS	No
2556	2172	47868	CP040340.1.region005	8	NRPS	No
5938	2236	50588	CP050183.1.region009	8	NRPS	No
6125	2388	10833	JALAYS010000036.region001	8	Others	Bacillus spizizenii
6138	2475	49640	JAAVIN010000006.region001	8	Others	No
26	2562	1544	JAHHYY010000001.region004	8	Others	No
5081	2688	20574	NBNG01000003.1.region001	8	NRPS	No
5375	2735	507	CM000721.1.region003	8	NRPS	No
5765	2748	24211	NVLQ01000018.1.region001	8	Others	Bacillus cereus
5786	2948	24188	NVNP01000049.1.region001	8	PKS-NRP_Hybrids	No
2148	3118	41193	CP096889.1.region010	8	Others	No
3146	3235	75598	FMJN01000021.1.region002	8	NRPS	Bacillus cytotoxicus
3453	3341	7930	JAGSNC010000009.region001	8	PKS-NRP_Hybrids	No
4796	3347	73719	JAQFQM010000024.region001	8	Others	No
5099	3392	58257	JAJBJG010000027.region001	8	PKS-NRP_Hybrids	No
2568	3446	22679	CP024109.1.region009	8	PKS-NRP_Hybrids	No
5823	3495	973	CP036004.1.region009	8	PKS-NRP_Hybrids	No
3740	3536	27915	NTRP01000018.1.region001	8	PKS-NRP_Hybrids	No
2822	3742	63933	JAOPSG010000009.region002	8	Others	No
5631	3759	54524	CP068718.1.region002	8	PKS-NRP_Hybrids	Bacillus cereus
1216	3816	24491	NVNC01000018.1.region001	8	Others	Bacillus cereus
6113	3851	839	CM000758.1.region009	8	Others	Bacillus thuringiensis
6108	4031	11671	CP002627.1.region008	8	PKS-NRP_Hybrids	Bacillus amyloliquefaciens
5933	4113	76246	CAAKHA010000028.region001	8	Others	Bacillus thuringiensis
5822	27	38249	PCNZ01000043.1.region001	7	RiPPs	No
2594	83	4907	CP027061.1.region006	7	RiPPs	No
3955	119	70657	JALATA010000035.region001	7	NRPS	Bacillus atrophaeus
5443	120	625	NUJA01000037.1.region001	7	RiPPs	Bacillus anthracis
6122	130	52446	VRME01000008.1.region002	7	RiPPs	No
3147	138	75600	FMJN01000021.1.region004	7	RiPPs	Bacillus cytotoxicus
4244	208	64017	JAOPND010000012.region001	7	RiPPs	No
2251	209	605	CM000735.1.region013	7	RiPPs	No
4463	319	56798	JAHTLE010000011.region001	7	RiPPs	No
4150	320	54594	CP069098.1.region011	7	RiPPs	No
3313	345	56073	JAHBMO010000016.region002	7	RiPPs	No
5787	428	23500	NVNV01000001.1.region001	7	NRPS	No
4674	440	52937	LDGX01000002.1.region001	7	NRPS	No
4400	526	42439	CP085502.1.region002	7	RiPPs	No
5289	567	28839	NTWR01000040.1.region001	7	RiPPs	No
3318	611	52276	JACYOC010000004.region001	7	NRPS	No
2379	616	12471	CP003752.1.region011	7	RiPPs	No
5114	674	44564	NIKN01000050.1.region001	7	Others	Bacillus licheniformis
3313	677	2049	JACWFF010000020.region002	7	RiPPs	No
3755	764	19690	MIZE01000024.1.region001	7	RiPPs	Bacillus paralicheniformis
2502	807	19734	CP018931.1.region009	7	RiPPs	No
5961	853	57806	JAIWKC010000016.region001	7	RiPPs	No
5752	905	32048	NVFR01000016.1.region001	7	NRPS	Bacillus toyonensis
6090	1043	5890	VEDY01000003.1.region001	7	NRPS	No
4995	1260	35006	NULI01000140.1.region001	7	NRPS	No
6015	1334	45321	NIMG01000028.1.region001	7	RiPPs	Bacillus licheniformis
5126	1341	45167	NIMF01000048.1.region002	7	NRPS	No
6015	1382	40918	CP035232.1.region003	7	RiPPs	No
5188	1385	27401	NTQB01000009.1.region001	7	RiPPs	No
5598	1398	1296	NUKN01000037.1.region001	7	NRPS	Bacillus thuringiensis
5546	1634	74252	JAQFSJ010000018.region001	7	NRPS	No
5546	1658	17594	CP014282.1.region009	7	NRPS	No
5093	1666	21406	NFEL01000030.1.region001	7	NRPS	No
2118	1715	75496	FMBE01000013.1.region001	7	RiPPs	No
5546	1799	73856	JAQFRG010000007.region001	7	NRPS	No
157	1850	13250	AVQH01000056.1.region001	7	Others	No
3967	1891	68743	JALANH010000061.region001	7	NRPS	No
5569	1941	53993	JAEHBM010000011.region001	7	NRPS	No
2999	2094	61497	CP097592.1.region014	7	NRPS	No
6111	2134	19840	LZRW01000046.1.region002	7	T3PKS	No
3423	2237	60302	JAKUFL010000003.region003	7	NRPS	Bacillus cereus
6138	2238	57068	BPLJ01000079.1.region001	7	Others	No
4017	2283	12053	AJRJ01000049.1.region001	7	NRPS	No
5433	2288	34419	NUHU01000139.1.region001	7	NRPS	Bacillus thuringiensis
5938	2394	38071	PGDX01000107.1.region001	7	NRPS	No
4017	2433	70968	JALATU010000006.region002	7	Others	Bacillus atrophaeus
4017	2558	70971	JALATV010000002.region002	7	Others	Bacillus atrophaeus
2148	2807	21895	CP021507.1.region009	7	Others	Bacillus subtilis
2170	2811	69406	JALAPA010000002.region002	7	NRPS	No
2347	2908	1078	AAER01000040.1.region003	7	NRPS	Bacillus anthracis
2585	2974	13778	JMEF01000017.1.region001	7	Others	Bacillus subtilis
126	3000	2329	JAIUKW010000005.region005	7	Others	No
4948	3065	19682	MIZE01000001.1.region002	7	Others	Bacillus paralicheniformis
2931	3096	2333	JAIUKW010000003.region004	7	NRPS	No
5197	3110	64361	JAOPMU010000048.region001	7	PKS-NRP_Hybrids	No
126	3113	54480	JAEACH010000003.region001	7	Others	Bacillus safensis
4412	3197	74126	JAQFSB010000006.region001	7	Others	No
3908	3198	77504	CAOJBV010000001.region002	7	PKSI	Bacillus paralicheniformis
4093	3496	62283	JALJWA010000003.region001	7	Others	No
5606	3524	73613	JAQFQF010000020.region001	7	Others	No
3453	3533	3805	LSZM01000003.1.region001	7	PKS-NRP_Hybrids	No
4069	3621	70977	JALATV010000007.region001	7	PKS-NRP_Hybrids	Bacillus atrophaeus
4080	3626	20917	NFCT01000076.1.region001	7	Others	No
4080	3699	16210	CP010112.1.region002	7	Others	No
3972	3857	4300	NKAK01000001.1.region002	7	Others	No
2531	3990	7303	CP063687.1.region013	7	PKS-NRP_Hybrids	No
6013	4054	75672	FNER01000003.1.region004	7	transAT-PKS	Bacillus velezensis
6136	4135	37544	PIWI01000022.1.region004	7	Others	No
5052	4188	62085	JAHFZO010000016.region002	7	PKS-NRP_Hybrids	No
3046	4196	57900	JAJERE010000002.region004	7	Others	No
3046	4235	10171	CP103769.1.region005	7	Others	No
5291	13	28870	NTWT01000023.1.region001	6	RiPPs	No
4264	16	65084	JAOPON010000041.region001	6	RiPPs	No
4335	63	10394	JAPHWE010000001.region006	6	RiPPs	No
4931	111	19372	MIFL01000011.1.region001	6	RiPPs	No
3118	135	9768	JALMGN010000017.region001	6	NRPS	No
5189	148	27395	NTQB01000026.1.region001	6	RiPPs	No
4778	171	17343	LOMP01000088.1.region001	6	RiPPs	No
3248	201	50294	JABSVD010000006.region001	6	RiPPs	No
4300	274	65483	JAOPRY010000002.region002	6	RiPPs	No
5306	286	27130	NTYB01000042.1.region001	6	RiPPs	Bacillus cereus
3169	310	75789	FOLV01000015.1.region001	6	siderophore	No
4463	311	56101	JAHFZT010000022.region001	6	RiPPs	No
4811	314	70956	JALATU010000001.region001	6	RiPPs	No
4029	321	71836	JALAXA010000017.region001	6	RiPPs	Bacillus spizizenii
5413	349	34107	NUFM01000180.1.region001	6	RiPPs	No
5503	366	27810	NTRH01000092.1.region001	6	RiPPs	Bacillus cereus
5310	369	27138	NTYD01000034.1.region001	6	RiPPs	No
4830	372	75914	LT745776.1.region001	6	RiPPs	No
4463	379	57348	JADAXG010000011.region001	6	RiPPs	No
3749	387	67410	JALAJB010000013.region001	6	RiPPs	Bacillus inaquosorum
2425	399	54650	CP070340.1.region002	6	RiPPs	No
4158	462	77158	CAKJTI010000028.region001	6	RiPPs	No
5119	527	45046	NILY01000029.1.region001	6	Others	No
96	577	48078	WVRO01000066.1.region001	6	Others	No
3296	579	51514	JACNZY010000022.region001	6	Terpene	No
2298	669	18137	LILG01000045.1.region001	6	Others	Bacillus thuringiensis
2518	694	32155	NVGF01000025.1.region001	6	RiPPs	No
3751	700	67468	JALAJC010000025.region001	6	NRPS	No
4260	711	64604	JAOPNT010000006.region002	6	RiPPs	Bacillus cereus
2244	751	11416	CM000733.1.region003	6	siderophore	No
4071	777	72284	JALAYL010000021.region001	6	T3PKS	No
2824	835	56315	CP063160.1.region001	6	Others	No
3595	882	13085	KB976957.1.region001	6	NRPS	No
2571	979	37533	CP024655.1.region012	6	RiPPs	No
5864	984	38402	PVQK01000004.1.region002	6	RiPPs	No
4190	989	60039	JAKUEH010000008.region001	6	Terpene	No
3389	1020	45834	QNUA01000004.1.region001	6	NRPS	No
5728	1032	32476	NVHU01000035.1.region001	6	NRPS	Bacillus wiedmannii
2396	1034	23605	NVOC01000089.1.region001	6	NRPS	No
4392	1051	14944	CP009368.1.region001	6	NRPS	No
2139	1113	50524	CP038517.1.region001	6	RiPPs	Bacillus altitudinis
3356	1122	53972	JAEHBN010000017.region001	6	NRPS	No
5431	1123	34393	NUHS01000008.1.region001	6	NRPS	Bacillus thuringiensis
5468	1202	34949	NULD01000006.1.region001	6	NRPS	Bacillus cereus
5752	1216	27586	NTQP01000014.1.region001	6	NRPS	No
3124	1333	75473	FMAK01000034.1.region003	6	Others	No
4324	1364	66055	JAOXJG010000003.region001	6	NRPS	No
2931	1390	50934	JACAAH010000020.region002	6	NRPS	No
2571	1427	64538	JAOPNQ010000004.region001	6	RiPPs	Bacillus cereus
5375	1459	62835	JANHMS010000081.region001	6	NRPS	No
3421	1472	28274	NTUE01000013.1.region001	6	RiPPs	Bacillus cereus
4022	1484	10685	JALAUZ010000036.region001	6	NRPS	Bacillus inaquosorum
2271	1487	44030	VELP01000005.1.region001	6	RiPPs	No
2556	1508	57747	JAIVKQ010000007.region003	6	NRPS	No
2175	1549	77458	CANLUN010000010.region001	6	NRPS	No
4572	1607	73982	JAQFRO010000019.region001	6	Others	No
3824	1615	1665	AFSG01000016.1.region001	6	Others	No
4337	1659	10377	JAPHWF010000002.region001	6	NRPS	No
3982	1671	71030	JALAUA010000003.region001	6	RiPPs	Bacillus subtilis
2835	1674	12616	AMWQ01000009.1.region001	6	T3PKS	Bacillus licheniformis
6132	1694	43860	VEII01000003.1.region001	6	NRPS	No
3673	1745	67023	JAKRPS010000007.region003	6	NRPS	No
2556	1772	30523	NUYM01000001.1.region001	6	NRPS	Bacillus cereus
6132	1833	55600	JAAZTP010000008.region001	6	NRPS	No
3068	1836	1829	JH792280.1.region001	6	Others	No
2558	1840	9518	JAMXTG010000015.region001	6	NRPS	No
5081	1893	58616	CP083129.1.region006	6	NRPS	No
3187	1919	45873	QNUD01000038.1.region001	6	NRPS	No
5696	2040	26254	NUBP01000064.1.region001	6	NRPS	Bacillus pseudomycoides
4599	2069	66318	JAPHWH010000001.region002	6	Others	No
2245	2105	11417	CM000733.1.region004	6	Others	No
2516	2123	14361	CP009748.1.region008	6	T3PKS	No
3187	2133	19923	MQVP01000001.1.region001	6	NRPS	No
4179	2143	52884	LDGN01000082.1.region001	6	NRPS	Bacillus thuringiensis
2516	2185	3698	CP015443.1.region012	6	T3PKS	No
5078	2252	25995	NUAT01000005.1.region001	6	NRPS	No
6119	2253	16625	LJXA01000024.1.region003	6	NRPS	Bacillus wiedmannii
2585	2336	241	JAHFZW010000028.region001	6	Others	Bacillus subtilis
6116	2411	37589	PJCT01000002.1.region001	6	NRPS	No
2516	2427	11692	CP002634.1.region008	6	T3PKS	No
6138	2529	11341	CM000716.1.region005	6	Others	Bacillus cereus
5938	2541	37904	PGDU01000042.1.region001	6	NRPS	No
2585	2566	61344	CP026030.1.region001	6	Others	Bacillus subtilis
2510	2643	56187	CP036102.1.region007	6	NRPS	No
6116	2660	62088	JAHFZO010000002.region001	6	NRPS	No
2558	2724	40334	CP033052.1.region008	6	Others	No
5078	2734	2408	NUSP01000008.1.region002	6	NRPS	No
4639	2789	36312	NUPL01000034.1.region001	6	PKS-NRP_Hybrids	No
6088	2798	256	CP001283.1.region007	6	NRPS	No
2839	2815	55163	CP066179.1.region007	6	NRPS	No
4173	2913	62469	JANDGI010000009.region001	6	NRPS	No
2618	2938	9349	CP097603.1.region011	6	PKSother	No
5722	2952	36378	NUTH01000002.1.region001	6	NRPS	Bacillus pseudomycoides
6116	2977	57406	JAHWGN010000009.region001	6	Others	Bacillus subtilis
4550	3039	10610	JALAOU010000014.region001	6	PKSother	Bacillus inaquosorum
126	3072	19204	CP018197.1.region010	6	Others	No
2345	3206	857	CM000759.1.region013	6	Others	No
2585	3212	22361	CP021911.1.region005	6	Others	No
4799	3254	38013	PGEB01000345.1.region001	6	PKS-NRP_Hybrids	No
5653	3292	31494	NVBI01000009.1.region001	6	PKS-NRP_Hybrids	No
3453	3348	18036	LYUE01000006.1.region002	6	PKS-NRP_Hybrids	No
2525	3373	22750	CP022890.1.region009	6	NRPS	Bacillus subtilis
4189	3375	73003	JAQFNI010000003.region002	6	PKS-NRP_Hybrids	No
5406	3451	32204	NVGT01000011.1.region001	6	PKS-NRP_Hybrids	Bacillus pseudomycoides
5406	3505	25626	NUEO01000016.1.region001	6	PKS-NRP_Hybrids	Bacillus pseudomycoides
4987	3544	53209	LDIH01000010.1.region001	6	PKS-NRP_Hybrids	Bacillus vallismortis
6082	3682	2043	JH791952.1.region001	6	Others	Bacillus cereus
2537	3689	49905	JABERC010000009.region001	6	Others	No
4350	3710	9960	JANUSA010000009.region002	6	PKSother	No
2439	3755	3209	CP009749.1.region002	6	PKSother	No
4582	3832	12724	KB895569.1.region001	6	PKS-NRP_Hybrids	No
3921	3891	68698	JALANE010000026.region001	6	PKS-NRP_Hybrids	No
6108	3932	41009	MSXY01000001.1.region001	6	PKS-NRP_Hybrids	Bacillus velezensis
6125	3937	18918	MOEA01000001.1.region001	6	Others	No
6107	3946	8505	JAJIBB010000001.region005	6	Others	No
6113	3975	36344	NUPR01000029.1.region001	6	PKS-NRP_Hybrids	Bacillus cereus
4579	3987	10448	JAPJUF010000001.region001	6	Others	No
5052	4019	68044	JALALE010000005.region001	6	PKS-NRP_Hybrids	Bacillus inaquosorum
2534	4022	61311	JAMDFN010000002.region002	6	PKS-NRP_Hybrids	No
6136	4124	7671	VVIS01000002.1.region004	6	Others	No
6136	4125	8545	JAJJMX010000001.region006	6	Others	Bacillus velezensis
5933	4134	16734	LMJP01000006.1.region001	6	Others	No
4095	4142	7370	JACVSR010000001.region004	6	Others	No
5052	4179	58873	JAJSOZ010000003.region001	6	PKS-NRP_Hybrids	No
4095	4189	21870	KZ155841.1.region010	6	Others	No
5052	4204	49377	JABUXO010000014.region001	6	PKS-NRP_Hybrids	No
2534	4227	49740	SIRO01000020.1.region001	6	PKS-NRP_Hybrids	No
3046	4242	7081	JABSVX010000001.region002	6	Others	Bacillus velezensis
2948	33	61107	CP095860.1.region005	5	RiPPs	No
5240	34	60408	JAKUFT010000099.region001	5	RiPPs	No
5447	60	816	NUJL01000076.1.region001	5	RiPPs	No
2135	117	76292	CABKQN010000014.region001	5	RiPPs	Bacillus smithii
5556	122	31611	NVEW01000037.1.region001	5	NRPS	Bacillus pseudomycoides
5849	125	37820	PPER01000063.1.region001	5	NRPS	No
4815	198	8462	JAJERD010000006.region003	5	NRPS	No
5659	219	31239	NVBV01000060.1.region001	5	RiPPs	No
5101	268	22088	NHVL01000013.1.region001	5	RiPPs	No
5672	273	32795	NVDF01000004.1.region001	5	RiPPs	No
4465	299	75308	JAQQBL010000003.region001	5	RiPPs	No
5953	302	46408	QSND01000006.1.region001	5	RiPPs	Bacillus swezeyi
4463	333	60821	CP063977.1.region001	5	RiPPs	No
4886	538	37669	LZOV01000005.1.region001	5	NRPS	Bacillus subtilis
2263	553	12104	JH791837.1.region003	5	RiPPs	No
5948	594	46364	QSNB01000009.1.region001	5	RiPPs	No
2901	612	50284	CP085507.1.region001	5	Others	No
2671	655	19806	MRBK01000005.1.region001	5	siderophore	No
3205	659	6664	JAAKXX010000010.region004	5	NRPS	No
4499	723	29709	NUYP01000035.1.region001	5	RiPPs	Bacillus thuringiensis
3139	739	60041	JAKUEH010000010.region001	5	NRPS	No
5580	760	29382	NUUT01000051.1.region001	5	RiPPs	Bacillus thuringiensis
3313	766	1093	CP036044.1.region001	5	RiPPs	No
4791	830	76338	LR732836.1.region004	5	RiPPs	No
5442	867	31300	NVCI01000015.1.region001	5	NRPS	No
3595	868	57982	JAJERI010000020.region001	5	NRPS	No
803	883	24760	NVLO01000019.1.region001	5	RiPPs	Bacillus thuringiensis
3421	896	76064	FWZG01000050.1.region001	5	RiPPs	No
5264	913	28625	NTUW01000008.1.region001	5	NRPS	Bacillus cereus
4782	921	53573	LPZU01000057.1.region001	5	Others	No
2366	930	1470	CP002508.1.region003	5	RiPPs	No
3421	941	75595	FMJG01000030.1.region001	5	RiPPs	No
166	963	13368	AXZS01000018.1.region003	5	RiPPs	No
4130	966	17533	LQYP01000018.1.region001	5	NRPS	Bacillus amyloliquefaciens
3423	1025	55154	JAFIJD010000326.region001	5	NRPS	No
4995	1027	32305	NVHF01000124.1.region001	5	NRPS	Bacillus toyonensis
5017	1033	19912	MRZX01000016.1.region001	5	NRPS	No
5006	1038	19809	MRBK01000006.1.region001	5	Others	Bacillus swezeyi
3509	1041	56886	JAHWJB010000003.region003	5	NRPS	No
5375	1056	39376	LWLZ01000380.1.region001	5	NRPS	No
5503	1057	12452	JH792376.1.region008	5	NRPS	Bacillus cereus
5626	1070	34341	NUHP01000108.1.region001	5	NRPS	No
6138	1140	14985	CP009700.1.region001	5	Others	No
3868	1175	69247	JALAOV010000006.region001	5	NRPS	No
4190	1213	41318	BIYD01000033.1.region001	5	Terpene	No
4798	1214	17218	LRRN01000403.1.region001	5	NRPS	No
4071	1259	70008	JALAQY010000092.region001	5	T3PKS	No
3423	1282	39067	PYAP02000007.1.region003	5	NRPS	No
2492	1290	57648	JAHAWP020000008.region001	5	Terpene	No
3139	1326	75645	FMIK01000014.1.region001	5	NRPS	No
2422	1375	29785	NUVN01000027.1.region002	5	Others	Bacillus cereus
2930	1407	64547	JAOPRC010000002.region002	5	NRPS	No
5081	1431	2060	NURA01000010.1.region001	5	NRPS	Bacillus toyonensis
2170	1445	12622	AMWQ01000044.1.region001	5	NRPS	Bacillus licheniformis
5622	1454	29705	NUYP01000001.1.region001	5	NRPS	No
5361	1457	53855	JAEHBX010000076.region001	5	NRPS	No
5938	1458	33396	NVJF01000193.1.region001	5	NRPS	No
3962	1467	13775	JMEF01000011.1.region001	5	NRPS	No
3423	1474	64563	JAOPRD010000002.region003	5	NRPS	No
3281	1517	18113	LYUG01000022.1.region001	5	NRPS	No
2930	1594	59366	JAHXRX010000025.region001	5	NRPS	No
3855	1596	69078	JALAOG010000021.region001	5	NRPS	Bacillus vallismortis
6132	1602	55526	JABBDE010000006.region001	5	NRPS	No
2134	1603	76291	CABKQN010000003.region001	5	Others	Bacillus smithii
2931	1620	1617	JAHSUY010000004.region002	5	NRPS	Bacillus altitudinis
5723	1645	32367	NVHJ01000031.1.region001	5	NRPS	Bacillus wiedmannii
3581	1751	66168	JAPEVN010000018.region001	5	NRPS	Bacillus safensis
2964	1755	15744	LFIZ01000043.1.region001	5	T3PKS	No
5569	1758	54311	JAEKEJ010000016.region001	5	NRPS	No
4159	1842	40961	SDFP01000011.1.region001	5	Others	Bacillus albus
2964	1860	21827	CP084677.1.region003	5	T3PKS	No
3421	1864	75475	FMAK01000045.1.region001	5	RiPPs	No
4572	1870	40980	SDFO01000005.1.region003	5	NRPS	Bacillus albus
4995	1904	26048	NUAX01000002.1.region001	5	NRPS	Bacillus toyonensis
3833	1955	55332	VBRM01000036.1.region001	5	Others	Bacillus subtilis
2839	1997	59974	JAKUDY010000003.region002	5	NRPS	No
4071	2013	13405	AYTO01000034.1.region001	5	T3PKS	No
4159	2026	75375	JAQQPX010000001.region007	5	NRPS	No
3824	2074	68513	JALAMO010000005.region002	5	Others	No
2554	2078	23251	CP023481.1.region008	5	NRPS	Bacillus glycinifermentans
3050	2104	21271	NFDY01000089.1.region001	5	NRPS	No
5626	2128	30135	NUYU01000117.1.region001	5	NRPS	No
2177	2131	77460	CANLUN010000019.region001	5	Others	No
3581	2152	57794	JAIWKB010000004.region001	5	NRPS	No
4071	2169	14751	JSXS01000015.1.region001	5	T3PKS	No
5854	2187	39656	PQWK01000016.1.region001	5	Others	No
4014	2198	71414	JALAVT010000003.region001	5	Others	No
5081	2215	28028	NTSC01000021.1.region002	5	NRPS	No
2964	2222	61944	CP097373.1.region006	5	T3PKS	No
3962	2227	38389	PVQO01000006.1.region001	5	NRPS	No
2468	2250	18518	CP015250.1.region007	5	NRPS	No
6138	2256	26477	NTVJ01000076.1.region001	5	Others	Bacillus thuringiensis
2165	2260	59229	AP022946.1.region006	5	Others	Bacillus cereus
2766	2271	47996	CP046564.1.region004	5	T3PKS	No
5081	2278	20331	CP020002.1.region006	5	NRPS	Bacillus thuringiensis
2964	2302	55480	JABBDA010000003.region001	5	T3PKS	Bacillus pumilus
2165	2456	27134	NTYD01000002.1.region001	5	Others	No
5546	2463	58053	JAJERO010000005.region002	5	NRPS	Bacillus cereus
5509	2468	60684	JAKUHC010000015.region001	5	NRPS	No
5240	2510	27342	NTSZ01000074.1.region001	5	RiPPs	Bacillus cereus
2585	2511	76264	CABIVP010000001.region003	5	Others	No
3710	2519	27015	NTZF01000004.1.region002	5	Others	No
4017	2523	70694	JALASY010000012.region002	5	Others	Bacillus atrophaeus
5078	2536	26365	NUCB01000016.1.region001	5	NRPS	Bacillus wiedmannii
2558	2570	18459	CP016913.1.region009	5	NRPS	No
5375	2617	56153	CP035953.1.region003	5	NRPS	No
5569	2627	25261	NUCD01000054.1.region001	5	NRPS	No
3544	2639	50290	JABSVD010000002.region002	5	NRPS	No
5722	2655	25825	NUEX01000005.1.region001	5	NRPS	Bacillus pseudomycoides
3499	2706	10872	DAHVTC010000045.region001	5	PKSother	No
2557	2729	17840	CP011155.1.region009	5	NRPS	No
2618	2780	16544	CYHL01000050.1.region001	5	PKSother	No
6119	2788	25052	NUCQ01000024.1.region001	5	NRPS	Bacillus wiedmannii
2558	2851	6464	NKBI01000011.1.region001	5	Others	No
2557	2900	53863	JAEHBZ010000020.region001	5	NRPS	No
5501	2932	33240	NVIY01000004.1.region001	5	NRPS	Bacillus wiedmannii
126	3001	55476	JABBDA010000001.region001	5	Others	Bacillus pumilus
2930	3021	73921	JAQFRI010000024.region001	5	NRPS	Bacillus cereus
2559	3059	62056	CP092751.1.region013	5	Others	No
5855	3085	10782	JALAVJ010000022.region001	5	PKSother	No
2588	3101	4812	CP026533.1.region007	5	Others	No
2322	3107	790	CM000755.1.region010	5	PKS-NRP_Hybrids	No
4857	3108	18761	LXLW01000124.1.region001	5	Others	Bacillus mycoides
2365	3149	1469	CP002508.1.region002	5	Others	No
2365	3194	60013	JAKUED010000003.region003	5	Others	Bacillus cereus
3150	3230	75628	FMSK01000020.1.region002	5	Others	No
3186	3237	75957	FWYG01000001.1.region011	5	PKS-NRP_Hybrids	No
126	3238	51012	CP058951.1.region001	5	Others	No
4161	3270	62257	JAMYWX010000002.region003	5	Others	No
4594	3336	12857	KB976253.1.region001	5	NRPS	Bacillus cereus
4189	3369	54087	JACVTN010000001.region002	5	PKS-NRP_Hybrids	No
4220	3441	9808	JANLFI010000015.region001	5	transAT-PKS	No
2487	3457	18373	CP016590.1.region001	5	Others	No
4093	3513	29415	NUUZ01000152.1.region001	5	Others	Bacillus thuringiensis
6117	3515	67810	JALAKE010000008.region002	5	Others	Bacillus spizizenii
5500	3531	46962	CP045608.2.region001	5	Others	No
4274	3558	65548	JAOPOV010000027.region001	5	Others	Bacillus cereus
1216	3589	52967	LDGU01000099.1.region001	5	PKS-NRP_Hybrids	Bacillus thuringiensis
5505	3604	64541	JAOPNQ010000007.region002	5	PKS-NRP_Hybrids	No
2601	3609	48698	CP027920.1.region002	5	PKS-NRP_Hybrids	No
5505	3617	53058	LDHC01000035.1.region001	5	PKS-NRP_Hybrids	Bacillus thuringiensis
5099	3630	34914	NUKV01000022.1.region001	5	PKS-NRP_Hybrids	No
6131	3662	45935	VTEN01000002.1.region001	5	PKS-NRP_Hybrids	Bacillus pumilus
6113	3716	34540	NUJM01000027.1.region001	5	Others	Bacillus thuringiensis
6113	3754	59075	CP074713.1.region001	5	Others	No
4080	3770	60893	JALGCM010000005.region002	5	Others	No
5631	3771	38660	PVRL01000007.1.region002	5	PKS-NRP_Hybrids	No
5631	3778	33713	NUFJ01000023.1.region001	5	Others	Bacillus thuringiensis
5549	3846	13185	KE332539.1.region001	5	Others	No
5862	3886	19266	MPOL01000004.1.region002	5	Others	No
6108	3902	39658	PQWK01000002.1.region001	5	PKS-NRP_Hybrids	No
6107	3945	17495	LQYO01000006.1.region001	5	Others	No
6136	4024	3269	CP010406.1.region001	5	Others	No
2534	4042	71737	JALAWU010000006.region002	5	PKS-NRP_Hybrids	Bacillus inaquosorum
2534	4067	49538	JAAUXF010000005.region004	5	PKS-NRP_Hybrids	Bacillus subtilis
6125	4144	11670	CP002627.1.region007	5	Others	No
4095	4167	9403	JAMAXI010000004.region003	5	Others	Bacillus velezensis
4095	4174	9615	JALJXA010000001.region006	5	Others	No
4095	4185	22427	CP021976.1.region007	5	Others	Bacillus velezensis
4095	4212	3784	CP015417.1.region006	5	Others	Bacillus velezensis
3046	4247	8711	CP090905.1.region007	5	Others	No
4668	11	52820	LDGA01000040.1.region001	4	RiPPs	Bacillus subtilis
6153	12	46333	QSMZ01000014.1.region001	4	RiPPs	No
4500	20	12161	JH792158.1.region001	4	RiPPs	Bacillus toyonensis
4610	46	13357	KI547188.1.region001	4	RiPPs	No
5810	86	45529	BJUC01000002.1.region003	4	Others	No
5654	96	31500	NVBI01000062.1.region001	4	RiPPs	No
5560	126	36398	NUTM01000150.1.region001	4	NRPS	Bacillus pseudomycoides
2320	175	788	CM000755.1.region008	4	RiPPs	Bacillus thuringiensis
5412	180	34113	NUFM01000059.1.region001	4	RiPPs	No
2738	228	49282	CP041063.1.region005	4	RiPPs	No
4432	239	74468	JAQFTG010000044.region001	4	RiPPs	Bacillus cereus
2334	262	11501	CM000757.1.region011	4	RiPPs	Bacillus thuringiensis
5134	266	45032	NILY01000034.1.region001	4	siderophore	No
2142	279	76320	CABVOW010000048.region001	4	Others	No
2298	291	728	CM000746.1.region009	4	Others	Bacillus thuringiensis
5113	355	44547	NIKL01000009.1.region002	4	RiPPs	No
4107	402	61737	JAMAVG010000012.region001	4	RiPPs	No
5893	436	18096	LZCF01000089.1.region002	4	RiPPs	Bacillus subtilis
6017	438	46380	QSNA01000008.1.region001	4	Others	Bacillus cereus
2669	439	40916	CP035232.1.region001	4	RiPPs	No
5557	457	36382	NUTH01000045.1.region001	4	Others	Bacillus pseudomycoides
3099	476	10870	DAHVTC010000037.region001	4	NRPS	No
3678	483	66789	JAKRQN010000009.region002	4	RiPPs	Bacillus pumilus
5449	497	982	NUJQ01000042.1.region001	4	RiPPs	Bacillus cereus
3313	573	56314	CP063159.1.region002	4	RiPPs	No
4571	624	16102	JYPG01000022.1.region001	4	RiPPs	No
59	625	1776	AFSU01000049.1.region001	4	NRPS	No
5259	665	28302	NTUG01000048.1.region001	4	RiPPs	Bacillus cereus
5511	684	16002	LABO01000013.1.region001	4	NRPS	No
5532	686	35500	NUQZ01000229.1.region001	4	NRPS	Bacillus pseudomycoides
5736	712	33538	NVIP01000013.1.region001	4	NRPS	No
5690	714	31947	NVER01000797.1.region001	4	NRPS	No
5109	727	44425	NIKF01000112.1.region001	4	NRPS	No
3989	740	2787	JALAMF010000115.region001	4	NRPS	No
5716	761	31895	NVGP01000102.1.region001	4	NRPS	Bacillus pseudomycoides
4779	786	73257	JAQFOU010000034.region001	4	NRPS	Bacillus cereus
5748	794	23410	NVKL01000056.1.region001	4	NRPS	No
2765	798	47995	CP046564.1.region003	4	siderophore	No
2263	849	55619	CP047366.1.region008	4	RiPPs	Bacillus nitratireducens
5771	874	33659	NVME01000006.1.region001	4	NRPS	No
2577	880	40061	CP024773.1.region001	4	NRPS	No
6138	893	53803	JAEHCC010000097.region001	4	Others	No
3132	918	75570	FMJO01000013.1.region001	4	RiPPs	No
2587	925	61369	CP026035.1.region002	4	RiPPs	Bacillus subtilis
5464	932	34927	NULB01000012.1.region001	4	RiPPs	Bacillus cereus
3421	957	40205	CP031443.1.region011	4	RiPPs	No
2672	970	40921	CP035232.1.region006	4	Terpene	No
3389	973	932	CP035987.1.region009	4	NRPS	No
2740	1019	42526	CP041071.1.region009	4	NRPS	No
6015	1048	45549	NIJP01000045.1.region001	4	RiPPs	No
5626	1088	64951	JAOPNW010000094.region001	4	NRPS	Bacillus cereus
2556	1131	66091	CP109873.1.region003	4	NRPS	Bacillus cereus
6139	1139	29607	NUXT01000007.1.region001	4	NRPS	No
3544	1182	11480	CM000756.1.region006	4	NRPS	No
179	1184	13447	AZVK01000001.1.region001	4	Terpene	No
2964	1208	45502	CP031774.1.region006	4	T3PKS	No
4071	1249	14813	JXHP01000003.1.region001	4	T3PKS	No
3132	1263	75530	FMBH01000016.1.region001	4	RiPPs	No
5509	1352	64414	JAOPNL010000044.region001	4	NRPS	Bacillus cereus
5875	1367	38648	PVRL01000014.1.region001	4	NRPS	Bacillus thuringiensis
3563	1404	57753	JAIVKQ010000015.region001	4	NRPS	No
4762	1409	61537	JAKKEP010000001.region005	4	Terpene	No
2706	1420	1130	CP036055.1.region001	4	NRPS	Bacillus toyonensis
2118	1433	59825	JAKJPY010000003.region002	4	RiPPs	No
6116	1462	55392	VBRN01000084.1.region001	4	NRPS	Bacillus subtilis
2556	1483	11366	CM000723.1.region005	4	NRPS	No
6169	1545	69849	JALAQP010000009.region001	4	NRPS	No
3421	1559	75790	FOLV01000014.1.region001	4	RiPPs	No
2429	1569	48556	NKAM01000034.1.region001	4	NRPS	No
2967	1580	9116	CP097585.1.region005	4	NRPS	No
2903	1606	12757	CP011802.1.region001	4	RiPPs	Bacillus atrophaeus
6169	1610	58928	CP090312.1.region001	4	NRPS	Bacillus licheniformis
4071	1617	76598	CAJNPZ010000007.region003	4	T3PKS	No
5161	1619	48498	NKBC01000008.1.region001	4	Others	No
26	1651	58821	JAJNNM010000038.region001	4	Others	Bacillus licheniformis
2175	1662	48012	WUQP01000007.1.region001	4	NRPS	No
5696	1688	31934	NVGN01000071.1.region001	4	NRPS	No
4574	1701	15965	JYPI01000062.1.region001	4	NRPS	No
5626	1703	28338	NTUL01000013.1.region004	4	NRPS	No
2368	1733	56956	JAHXSB010000018.region001	4	RiPPs	No
3281	1739	51178	JACBAX010000003.region002	4	NRPS	Bacillus velezensis
4839	1741	70846	JALATJ010000002.region004	4	NRPS	Bacillus inaquosorum
5598	1762	30350	NUWX01000048.1.region001	4	Others	No
5701	1769	31754	NVFH01000059.1.region001	4	NRPS	Bacillus toyonensis
3167	1814	75802	FOQX01000001.1.region001	4	Others	No
5938	1815	24171	NVNX01000096.1.region001	4	NRPS	Bacillus toyonensis
4599	1853	37236	NUTT01000098.1.region001	4	Others	Bacillus pseudomycoides
4071	1859	54821	JAGFNE010000009.region001	4	T3PKS	Bacillus subtilis
6111	1898	15768	LDWU01000018.1.region002	4	T3PKS	No
3423	1901	32143	NVGD01000042.1.region001	4	NRPS	No
2118	1931	16832	CP013274.1.region001	4	RiPPs	Bacillus thuringiensis
2271	1991	34929	NULB01000025.1.region001	4	RiPPs	Bacillus cereus
3335	2000	29325	PDJR01000005.1.region002	4	NRPS	No
161	2034	13303	AXVB01000011.1.region001	4	RiPPs	No
5240	2065	12722	KB895565.1.region001	4	RiPPs	No
5617	2091	34604	NUKO01000081.1.region001	4	NRPS	No
5626	2092	53928	JAEHBS010000006.region004	4	NRPS	No
5316	2145	26964	NTYX01000045.1.region001	4	NRPS	Bacillus thuringiensis
3187	2158	17748	LJKG01000081.1.region001	4	NRPS	No
5375	2201	11314	CP000903.1.region004	4	NRPS	Bacillus mycoides
3940	2258	67615	JALAJN010000034.region001	4	PKSother	No
5078	2281	19523	MIFG01000038.1.region001	4	NRPS	No
3423	2323	74123	JAQFSB010000003.region002	4	NRPS	Bacillus cereus
2271	2342	26057	NUAY01000157.1.region001	4	RiPPs	Bacillus pseudomycoides
5546	2357	63988	JAOPMX010000002.region001	4	NRPS	Bacillus cereus
3967	2365	70672	JALASZ010000027.region001	4	NRPS	No
2163	2368	57985	JAJERI010000003.region001	4	NRPS	No
5078	2369	52942	LDGX01000006.1.region003	4	NRPS	No
6116	2419	68062	JALALF010000038.region001	4	NRPS	No
3833	2450	63187	JAMXBU010000018.region001	4	Others	No
3311	2455	2055	JACWFF010000003.region004	4	NRPS	No
3544	2487	25324	NUDI01000028.1.region001	4	NRPS	Bacillus wiedmannii
4017	2535	70989	JALATW010000002.region002	4	Others	Bacillus atrophaeus
5033	2543	37667	MSYT01000034.1.region001	4	Others	No
2429	2545	37912	PGDU01000118.1.region001	4	NRPS	No
5509	2584	2023	JACLPY010000014.region002	4	NRPS	Bacillus cereus
6119	2588	35666	NURL01000010.1.region001	4	NRPS	Bacillus wiedmannii
3556	2605	63506	JANUFH010000020.region001	4	NRPS	No
6116	2610	61188	CP096590.1.region008	4	NRPS	No
5722	2646	25138	NUDA01000097.1.region001	4	NRPS	Bacillus pseudomycoides
5367	2657	26359	NUCA01000051.1.region001	4	PKSother	No
4995	2673	33062	NVEK01000121.1.region001	4	NRPS	Bacillus thuringiensis
4639	2703	16001	LABO01000012.1.region001	4	PKS-NRP_Hybrids	Bacillus wiedmannii
2558	2733	5352	CP032146.1.region011	4	NRPS	Bacillus amyloliquefaciens
6116	2803	56007	JAHBMK010000006.region002	4	NRPS	No
5067	2808	20869	NFCL01000039.1.region002	4	NRPS	Bacillus thuringiensis
3879	2816	69491	JALAPO010000091.region001	4	PKSother	No
3499	2833	8082	JAHLNH010000017.region001	4	PKSother	No
4042	2856	70638	JALASX010000035.region001	4	PKS-NRP_Hybrids	No
3922	2868	70218	JALARQ010000096.region001	4	PKSother	No
126	2935	39989	CP027116.1.region011	4	Others	Bacillus pumilus
2148	2962	76402	CAJNPM010000003.region002	4	Others	Bacillus subtilis
4054	3020	72274	JALAYJ010000133.region001	4	PKS-NRP_Hybrids	No
5722	3030	32319	NVHG01000002.1.region001	4	NRPS	Bacillus pseudomycoides
2153	3054	76878	CAJNQL010000002.region004	4	Others	No
126	3076	72578	JAODBS010000001.region002	4	Others	No
4691	3083	37519	NXEM01000021.1.region001	4	Others	No
2847	3127	18502	CP012691.1.region002	4	PKS-NRP_Hybrids	Bacillus cereus
5617	3150	27163	NTYY01000011.1.region001	4	NRPS	Bacillus thuringiensis
2930	3189	60970	CP094625.1.region001	4	NRPS	No
4210	3190	50285	CP085507.1.region002	4	Others	Bacillus cereus
2588	3196	2890	CP003838.1.region002	4	Others	No
5823	3277	66375	JAPJTU010000003.region001	4	PKS-NRP_Hybrids	Bacillus wiedmannii
5604	3433	26717	NTXU01000028.1.region001	4	PKS-NRP_Hybrids	No
6053	3438	56126	JAHHED010000013.region001	4	PKS-NRP_Hybrids	Bacillus spizizenii
6117	3444	52156	VOOM01000010.1.region001	4	Others	No
5604	3454	28199	NTTU01000028.1.region001	4	PKS-NRP_Hybrids	Bacillus cereus
3445	3458	39448	CP030097.1.region012	4	PKS-NRP_Hybrids	No
6131	3469	55974	NEHC01000006.1.region001	4	PKS-NRP_Hybrids	No
5604	3481	26426	NTVE01000012.1.region001	4	PKS-NRP_Hybrids	Bacillus cereus
5604	3485	26520	NTVF01000015.1.region001	4	PKS-NRP_Hybrids	No
4799	3521	46598	WBOQ01000002.1.region001	4	PKS-NRP_Hybrids	No
3445	3532	9400	JAMAXI010000003.region002	4	PKS-NRP_Hybrids	No
4987	3547	38961	QANM01000005.1.region001	4	PKS-NRP_Hybrids	No
5039	3548	19773	MTJL01000042.1.region001	4	Others	Bacillus swezeyi
2609	3551	48320	CP028218.1.region004	4	PKS-NRP_Hybrids	Bacillus subtilis
3425	3565	7797	JAFJZY010000010.region001	4	PKSother	No
4225	3570	64659	JAOPML010000001.region010	4	PKS-NRP_Hybrids	No
4358	3585	7272	CP059497.1.region007	4	PKS-NRP_Hybrids	Bacillus velezensis
4799	3594	46778	WBPC01000041.1.region002	4	PKS-NRP_Hybrids	No
3740	3601	75487	FMBI01000028.1.region001	4	PKS-NRP_Hybrids	Bacillus thuringiensis
2843	3611	61206	JALPSZ010000001.region001	4	Others	No
4069	3684	17429	LSBB01000018.1.region003	4	PKS-NRP_Hybrids	Bacillus atrophaeus
5631	3696	61046	CP095378.1.region001	4	Others	No
6125	3709	53706	JAEMHS010000001.region002	4	Others	No
6113	3733	14846	CP007513.1.region005	4	Others	No
4220	3743	10440	CP111072.1.region005	4	transAT-PKS	Bacillus velezensis
2367	3745	15327	JYCH01000029.1.region001	4	NRPS	No
5631	3800	31257	NVBY01000016.1.region001	4	Others	Bacillus cereus
5631	3804	12782	KB976041.1.region002	4	PKS-NRP_Hybrids	Bacillus cereus
4080	3852	74375	JAQFSV010000016.region001	4	Others	Bacillus cereus
5631	3908	40073	CP023246.1.region002	4	Others	No
2537	3914	60649	JAKUHA010000007.region001	4	Others	Bacillus cereus
6113	3938	74005	JAQFRR010000013.region001	4	PKS-NRP_Hybrids	Bacillus cereus
2541	3957	875	CP002207.1.region004	4	Others	No
6108	3963	2817	AJVF01000013.1.region002	4	PKS-NRP_Hybrids	No
6108	4000	17436	LSBA01000005.1.region001	4	PKS-NRP_Hybrids	Bacillus nakamurai
6013	4021	16292	LGAT01000001.1.region001	4	transAT-PKS	No
6113	4028	32995	NVDO01000005.1.region001	4	Others	No
6107	4037	11113	OFHT01000046.1.region001	4	Others	No
2541	4061	69545	JALAPS010000005.region003	4	Others	Bacillus atrophaeus
6107	4087	5618	VEWU01000001.1.region005	4	Others	No
4700	4106	56790	CP075052.1.region006	4	Others	Bacillus altitudinis
6136	4137	9676	CP101621.1.region007	4	Others	Bacillus velezensis
6136	4141	9373	CP097779.1.region007	4	Others	No
3046	4171	8063	CP076450.1.region009	4	Others	Bacillus velezensis
2537	4184	29588	NUXJ01000015.1.region001	4	Others	No
2537	4201	1249	NUKE01000008.1.region001	4	Others	No
2534	4230	62402	CP100752.1.region005	4	PKS-NRP_Hybrids	Bacillus halotolerans
3046	4248	8020	JAHHQC010000003.region004	4	Others	No
5052	4250	75638	FMSN01000009.1.region001	4	PKS-NRP_Hybrids	No
2534	4253	14678	JXAJ01000002.1.region004	4	PKS-NRP_Hybrids	No
3740	4254	40584	RPSJ01000008.1.region001	4	PKS-NRP_Hybrids	No
5001	4257	19796	MRBK01000001.1.region001	4	PKS-NRP_Hybrids	Bacillus swezeyi
5505	4265	58117	JAJERM010000007.region002	4	Others	Bacillus cereus
5505	4283	18874	KV827842.1.region001	4	Others	No
5306	67	29872	NUWK01000193.1.region001	3	RiPPs	Bacillus cereus
3199	98	48683	JAABUF010000001.region002	3	RiPPs	No
102	105	12600	AMSH01000009.1.region001	3	RiPPs	No
5831	123	37944	PGDV01000432.1.region001	3	NRPS	No
2709	142	1145	CP036073.1.region002	3	RiPPs	No
3	154	11541	ABCZ02000100.1.region001	3	RiPPs	No
3390	156	54236	JAEKFO010000001.region002	3	RiPPs	No
4071	179	71859	JALAXD010000125.region001	3	T3PKS	No
5883	204	38721	PVRU01000017.1.region001	3	RiPPs	No
4156	224	77157	CAKJTI010000018.region001	3	RiPPs	No
5848	227	37600	PJOQ01000020.1.region001	3	RiPPs	No
4317	229	65371	JAOPTJ010000013.region001	3	RiPPs	No
4403	242	34370	NUHR01000023.1.region001	3	Others	No
4395	244	73817	JAQFRB010000008.region001	3	Others	No
3645	247	59314	JAKJMQ010000001.region005	3	RiPPs	No
3720	258	60361	JAKUFS010000023.region001	3	RiPPs	No
3652	315	66603	JAKOBB010000009.region001	3	RiPPs	No
3048	348	63582	CP103779.1.region001	3	RiPPs	No
1517	357	38326	PVNJ01000008.1.region001	3	RiPPs	No
3399	394	54241	JAEKFO010000019.region001	3	NRPS	No
4071	408	69750	JALAQJ010000067.region001	3	T3PKS	No
3162	416	75743	FNYB01000013.1.region001	3	NRPS	No
5280	427	28493	NTWA01000093.1.region001	3	RiPPs	Bacillus cereus
2863	447	55809	CP072766.1.region007	3	Others	No
5746	454	36109	NUNG01000056.1.region001	3	RiPPs	Bacillus thuringiensis
2376	465	37959	PGEE01000118.1.region001	3	RiPPs	No
2242	486	28301	NTUG01000038.1.region001	3	RiPPs	No
4935	489	19383	MIFN01000022.1.region001	3	RiPPs	No
3064	491	72465	CP113365.1.region001	3	RiPPs	Bacillus paranthracis
5481	517	35211	NUMG01000010.1.region001	3	RiPPs	No
5112	521	44490	NIJW01000031.1.region001	3	NRPS	No
88	543	3644	CP013950.1.region006	3	Terpene	No
5746	548	35389	NUMP01000024.1.region001	3	RiPPs	No
4587	549	12781	KB976041.1.region001	3	RiPPs	No
5296	550	28997	NTXH01000002.1.region001	3	NRPS	No
3313	572	53837	JAEHBY010000021.region001	3	RiPPs	Bacillus cereus
2448	574	16456	CP012483.1.region010	3	Others	No
3578	588	10867	DAHVTC010000022.region001	3	Others	Bacillus velezensis
5376	596	25106	NUCX01000083.1.region001	3	PKSI	Bacillus wiedmannii
5409	599	25821	NUFF01000062.1.region001	3	NRPS	Bacillus toyonensis
5540	615	35891	NURW01000039.1.region001	3	RiPPs	Bacillus toyonensis
1517	628	20194	MQTE01000012.1.region002	3	RiPPs	No
2199	636	62834	JANHMS010000062.region001	3	Terpene	No
95	642	62090	JAHFZO010000034.region002	3	RiPPs	No
4308	652	64372	JAOPSS010000013.region001	3	RiPPs	No
5965	663	5203	QXJL01000016.1.region001	3	NRPS	Bacillus velezensis
3589	666	2690	JAJEJN010000003.region001	3	Others	No
3259	671	50537	JABUAE010000014.region001	3	Terpene	No
2571	691	64417	JAOPNL010000065.region001	3	RiPPs	Bacillus cereus
5131	706	45400	NIMX01000010.1.region001	3	Terpene	Bacillus paralicheniformis
2319	708	11474	CM000754.1.region010	3	siderophore	No
2936	737	61047	CP095378.1.region002	3	RiPPs	Bacillus cereus
2737	744	2348	JAIUKZ010000007.region001	3	Terpene	No
3160	756	75753	FNYB01000003.1.region004	3	NRPS	No
4693	759	53220	LDIH01000049.1.region001	3	NRPS	No
2913	785	58900	CP090081.1.region011	3	NRPS	No
3313	788	74763	JAQFUI010000013.region002	3	RiPPs	No
2394	816	14845	CP007513.1.region004	3	Others	No
2492	823	18079	LZCF01000014.1.region001	3	Terpene	Bacillus subtilis
3248	827	32153	NVGF01000013.1.region002	3	RiPPs	Bacillus wiedmannii
5564	840	37219	NUTT01000014.1.region001	3	NRPS	Bacillus pseudomycoides
6132	847	15752	LFIZ01000008.1.region001	3	NRPS	No
3616	863	58669	JAJHQA010000223.region001	3	NRPS	No
3498	864	1406	JAHLNA010000002.region001	3	Others	Bacillus safensis
2271	892	10	CM000742.1.region010	3	RiPPs	No
3157	900	75720	FNRB01000010.1.region002	3	RiPPs	Bacillus nitratireducens
5847	911	37599	PJOQ01000019.1.region001	3	NRPS	No
2384	912	13744	CP004860.1.region003	3	NRPS	No
5442	916	34731	NUIV01000004.1.region001	3	NRPS	Bacillus thuringiensis
4691	931	14007	CAUC01000015.1.region004	3	Others	Bacillus subtilis
5497	937	36491	NUNS01000015.1.region001	3	RiPPs	No
5938	969	53248	LPZY01000368.1.region001	3	NRPS	Bacillus thuringiensis
3709	999	21579	MOOG01000111.1.region001	3	RiPPs	No
20	1008	11535	ADFM01000046.1.region001	3	RiPPs	No
2222	1029	545	CM000726.1.region009	3	RiPPs	Bacillus cereus
4059	1031	72312	JALAYK010000043.region001	3	NRPS	No
2719	1050	53140	LDHL01000034.1.region001	3	NRPS	Bacillus mycoides
3131	1066	75508	FMBG01000025.1.region001	3	NRPS	Bacillus wiedmannii
5081	1074	16165	JURL01000029.1.region001	3	NRPS	No
4805	1078	17434	LSBA01000001.1.region001	3	NRPS	Bacillus nakamurai
4570	1082	31918	NVGR01000046.1.region001	3	NRPS	Bacillus wiedmannii
5195	1095	30881	NVAH01000016.1.region001	3	RiPPs	Bacillus cereus
5370	1102	26375	NUCB01000054.1.region001	3	NRPS	Bacillus wiedmannii
5182	1109	23061	NQLR01000009.1.region001	3	RiPPs	No
2422	1112	15301	JYCL01000067.1.region001	3	Others	No
3751	1118	67730	JALAJV010000006.region001	3	NRPS	Bacillus spizizenii
5938	1124	28651	NTVB01000079.1.region001	3	NRPS	No
2553	1156	23249	CP023481.1.region006	3	RiPPs	Bacillus glycinifermentans
5509	1161	1741	NUMJ01000029.1.region001	3	NRPS	Bacillus thuringiensis
6014	1167	13687	JFBY01000017.1.region001	3	NRPS	No
3389	1183	957	CP036002.1.region001	3	NRPS	Bacillus mycoides
5240	1189	60043	JAKUEH010000014.region001	3	RiPPs	Bacillus cereus
2422	1206	18733	LXLL01000049.1.region001	3	NRPS	No
3389	1220	41633	CP037991.1.region002	3	NRPS	No
4150	1235	20557	CP018100.1.region010	3	RiPPs	No
2931	1238	75863	FPJL01000004.1.region002	3	NRPS	Bacillus altitudinis
5083	1243	21046	NFDL01000038.1.region001	3	NRPS	No
3544	1244	49213	JAAMNK010000030.region001	3	NRPS	No
5264	1271	27642	NTQT01000029.1.region001	3	NRPS	No
5195	1286	27463	NTQG01000017.1.region001	3	RiPPs	No
5626	1288	62614	JANHDZ010000051.region001	3	NRPS	No
3636	1306	58842	JAJQKX010000021.region001	3	NRPS	No
3423	1308	48735	NJPZ01000026.1.region002	3	NRPS	Bacillus cereus
4572	1318	37135	NUUQ01000016.1.region001	3	Others	Bacillus wiedmannii
4804	1319	17417	LSAZ01000045.1.region001	3	NRPS	Bacillus nakamurai
3360	1330	53917	JAEHBS010000020.region001	3	NRPS	Bacillus cereus
5739	1355	33571	NVJE01000023.1.region001	3	NRPS	No
2139	1380	67312	JAKROL010000002.region002	3	NRPS	No
3824	1397	60779	CP064095.1.region001	3	Others	No
3187	1419	76001	FWYV01000064.1.region001	3	NRPS	No
200	1422	76294	CABKQN010000027.region001	3	T3PKS	Bacillus smithii
3394	1428	54248	JAEKFO010000007.region001	3	RiPPs	No
6015	1443	68292	JALALV010000001.region003	3	RiPPs	No
4485	1449	12344	JH791991.1.region010	3	NRPS	Bacillus mycoides
5558	1461	2731	NUTJ01000041.1.region001	3	NRPS	Bacillus wiedmannii
5961	1464	39676	QTTY01000040.1.region001	3	RiPPs	No
3855	1465	63201	JAMXBU010000008.region001	3	NRPS	Bacillus halotolerans
4995	1476	28618	NTUW01000014.1.region002	3	NRPS	Bacillus cereus
3643	1481	58977	JAKCWQ010000045.region001	3	NRPS	No
4071	1490	16530	CYHN01000048.1.region001	3	T3PKS	No
5361	1546	20077	MUAQ01000051.1.region001	3	NRPS	Bacillus pseudomycoides
3423	1558	19338	LZOD01000038.1.region001	3	NRPS	Bacillus cereus
5329	1576	29990	NUXN01000045.1.region001	3	NRPS	Bacillus cereus
5079	1586	20986	NFDH01000038.1.region001	3	NRPS	Bacillus thuringiensis
3391	1612	54245	JAEKFO010000003.region001	3	Others	No
3401	1613	54244	JAEKFO010000024.region001	3	PKSI	No
2516	1621	40241	CP032855.1.region001	3	T3PKS	No
5626	1622	36000	NUTA01000082.1.region001	3	NRPS	No
26	1630	67583	JALAJM010000064.region001	3	Others	No
4650	1655	15700	LBDK01000023.1.region001	3	NRPS	No
5293	1656	75719	FNRB01000010.1.region001	3	NRPS	Bacillus nitratireducens
5538	1673	37194	NUUK01000006.1.region001	3	NRPS	Bacillus toyonensis
96	1681	17409	LSAZ01000008.1.region001	3	Others	Bacillus nakamurai
2835	1685	77322	CALYMI010000002.region001	3	T3PKS	No
3384	1687	54287	JAEKEO010000001.region001	3	NRPS	No
2421	1700	15092	CP009968.1.region006	3	NRPS	Bacillus cereus
5686	1702	29800	NUVP01000052.1.region001	3	NRPS	Bacillus thuringiensis
4129	1710	71045	JAMDMH010000012.region001	3	NRPS	Bacillus xiamenensis
3962	1731	68238	JALALR010000015.region001	3	NRPS	No
4017	1747	70771	JALATD010000005.region002	3	NRPS	Bacillus atrophaeus
5081	1761	23401	NVKL01000036.1.region001	3	NRPS	Bacillus cereus
4995	1783	32120	NVFZ01000125.1.region001	3	NRPS	Bacillus wiedmannii
3392	1792	54246	JAEKFO010000004.region001	3	Others	No
5637	1801	30648	NUZN01000040.1.region001	3	RiPPs	No
2139	1818	19260	MEDE01000014.1.region001	3	Others	Bacillus altitudinis
3397	1822	54239	JAEKFO010000013.region001	3	NRPS	No
3069	1829	62310	JANBMN010000008.region001	3	T3PKS	Bacillus nakamurai
6088	1834	42062	SZOA01000118.1.region001	3	NRPS	No
4071	1868	12685	ANIP01000036.1.region001	3	T3PKS	Bacillus subtilis
2423	1884	61688	JAMAWQ010000004.region001	3	NRPS	No
2556	1908	40066	CP023245.1.region005	3	NRPS	No
4071	1921	70687	JALASY010000001.region001	3	T3PKS	Bacillus atrophaeus
3050	1944	73729	JAQFQO010000021.region001	3	NRPS	No
6132	1946	45944	VTEN01000006.1.region001	3	NRPS	No
2403	1948	14888	CP009300.1.region006	3	NRPS	No
5569	1950	26145	NUBJ01000063.1.region001	3	NRPS	Bacillus toyonensis
3546	1959	57450	JAIQCN010000136.region001	3	NRPS	No
6117	1978	70232	JALARR010000018.region001	3	Others	Bacillus spizizenii
4991	2002	38683	PVRP01000014.1.region001	3	NRPS	No
3581	2019	45975	VTEP01000007.1.region001	3	NRPS	Bacillus pumilus
3389	2054	976	CP036007.1.region001	3	NRPS	No
3578	2064	3100	CP007244.1.region012	3	Others	Bacillus velezensis
5116	2084	44928	NILQ01000014.1.region001	3	Others	Bacillus licheniformis
2163	2089	77198	CAKLBZ010000001.region003	3	NRPS	No
4599	2112	13079	KB976923.1.region002	3	Others	No
4601	2138	13081	KB976924.1.region001	3	Others	No
23	2139	36	AE016877.1.region010	3	RiPPs	Bacillus cereus
3985	2153	71063	JALAUC010000016.region001	3	NRPS	Bacillus atrophaeus
6014	2173	38589	PVRG01000005.1.region001	3	NRPS	No
5509	2186	61040	CP095377.1.region005	3	NRPS	Bacillus cereus
3688	2240	60036	JAKUEH010000004.region002	3	Others	Bacillus cereus
5081	2244	63349	JAMXJR010000001.region005	3	NRPS	Bacillus thuringiensis
3527	2267	8169	JAHZCB010000145.region001	3	PKSother	No
3989	2275	71109	JALAUH010000005.region002	3	Others	Bacillus atrophaeus
2163	2277	46458	CP032365.1.region003	3	NRPS	Bacillus wiedmannii
5492	2287	46666	WBPL01000037.1.region002	3	NRPS	Bacillus cereus
6138	2300	23702	NVOH01000010.1.region003	3	Others	Bacillus wiedmannii
3400	2311	54243	JAEKFO010000020.region001	3	NRPS	No
4536	2315	13907	JNIG01000012.1.region001	3	Others	No
2719	2320	56191	CP036103.1.region001	3	NRPS	No
26	2325	61054	CP095476.1.region002	3	Others	Bacillus glycinifermentans
2165	2343	38825	CP026678.1.region011	3	Others	No
4397	2346	73820	JAQFRB010000020.region001	3	NRPS	No
3423	2356	74171	JAQFSD010000014.region001	3	NRPS	Bacillus cereus
2903	2378	75642	FMSN01000010.1.region001	3	RiPPs	No
5722	2390	35497	NUQZ01000089.1.region001	3	NRPS	Bacillus pseudomycoides
2165	2391	37578	PJCU01000004.1.region001	3	Others	No
4017	2399	71074	JALAUB010000009.region002	3	Others	Bacillus atrophaeus
6138	2400	60378	JAKUFU010000002.region001	3	Others	Bacillus cereus
2557	2461	21363	NFEH01000116.1.region006	3	NRPS	Bacillus thuringiensis
503	2470	46423	QSNF01000001.1.region001	3	NRPS	Bacillus swezeyi
4017	2478	71439	JALAVU010000008.region002	3	Others	Bacillus atrophaeus
3944	2497	70641	JALASX010000048.region001	3	NRPS	Bacillus atrophaeus
4017	2499	69583	JALAPW010000010.region002	3	Others	Bacillus atrophaeus
3434	2509	13297	AXVB01000004.1.region001	3	NRPS	No
2839	2514	51026	JACCMP010000003.region001	3	NRPS	Bacillus cytotoxicus
3764	2532	67620	JALAJN010000089.region001	3	PKS-NRP_Hybrids	No
2540	2548	22619	CP022653.1.region001	3	Others	Bacillus atrophaeus
5387	2563	25354	NUDG01000066.1.region001	3	PKS-NRP_Hybrids	Bacillus wiedmannii
6116	2572	69375	JALAPG010000010.region001	3	Others	Bacillus vallismortis
5078	2580	75477	FMBI01000032.1.region001	3	NRPS	No
3544	2585	75522	FMJI01000026.1.region002	3	NRPS	Bacillus wiedmannii
4799	2596	5158	NCKX01000093.1.region001	3	transAT-PKS	No
5240	2599	13300	AXVB01000006.1.region001	3	RiPPs	No
2540	2645	17577	BCVV01000010.1.region002	3	Others	Bacillus atrophaeus
5751	2681	24033	NVKS01000024.1.region001	3	NRPS	No
6119	2691	73147	JAQFOE010000020.region001	3	NRPS	No
5078	2711	32472	NVHU01000010.1.region004	3	NRPS	No
6116	2741	201	JAHFZQ010000003.region001	3	NRPS	Bacillus subtilis
2170	2806	67553	JALAJL010000002.region001	3	NRPS	Bacillus haynesii
2557	2812	26779	NTYF01000085.1.region001	3	NRPS	Bacillus thuringiensis
26	2831	46404	QSND01000002.1.region008	3	Others	Bacillus swezeyi
5617	2834	52946	LDGX01000048.1.region001	3	NRPS	Bacillus wiedmannii
4031	2842	71847	JALAXA010000096.region001	3	PKS-NRP_Hybrids	Bacillus spizizenii
2429	2850	17831	CP011154.1.region004	3	NRPS	Bacillus cereus
5171	2863	22835	NPCO01000023.1.region002	3	NRPS	No
2347	2883	18153	LBBZ01000007.1.region002	3	NRPS	Bacillus anthracis
2140	2885	43344	VEBS01000004.1.region001	3	Others	No
5373	2886	25073	NUCR01000003.1.region001	3	NRPS	No
5081	2904	29065	NTSR01000007.1.region001	3	NRPS	No
2915	2907	63204	CP090125.1.region003	3	Others	Bacillus subtilis
5344	2921	25997	NUAT01000077.1.region001	3	PKS-NRP_Hybrids	Bacillus wiedmannii
3398	2953	54240	JAEKFO010000015.region001	3	NRPS	No
2559	2995	6031	CP040672.1.region003	3	Others	No
126	2998	55571	JAAZTR010000005.region002	3	Others	Bacillus safensis
4195	3022	63051	JANJZP010000003.region002	3	NRPS	Bacillus subtilis
3790	3024	2749	JALAKX010000040.region001	3	PKS-NRP_Hybrids	Bacillus atrophaeus
3799	3031	68961	JALANW010000136.region001	3	PKSother	No
3423	3049	28405	NTUY01000025.1.region002	3	NRPS	No
4042	3052	18087	LZCF01000038.1.region001	3	PKS-NRP_Hybrids	No
4394	3062	73892	JAQFQX010000012.region001	3	PKS-NRP_Hybrids	No
2559	3063	4572	CP023748.1.region012	3	Others	Bacillus velezensis
4188	3075	62852	JANHMT010000027.region001	3	Others	No
3500	3123	1585	JAHOAA010000013.region001	3	PKS-NRP_Hybrids	No
3512	3124	61145	JAHXNS010000004.region002	3	Others	No
4210	3153	74703	JAQFUB010000008.region002	3	Others	Bacillus cereus
4105	3164	61801	JAMAUA010000013.region001	3	Others	No
5419	3184	33912	NUGL01000008.1.region001	3	PKS-NRP_Hybrids	Bacillus thuringiensis
4210	3218	47894	CP040345.1.region003	3	Others	No
2585	3219	69551	JALAPV010000001.region003	3	Others	No
2139	3221	44041	VEMF01000006.1.region002	3	Others	Bacillus altitudinis
4220	3240	7429	JACYOV020000020.region001	3	transAT-PKS	No
5072	3241	21139	NFCU01000047.1.region001	3	PKS-NRP_Hybrids	Bacillus thuringiensis
4831	3242	26161	NUBF01000053.1.region001	3	Others	Bacillus pseudomycoides
5312	3247	26851	NTYO01000042.1.region001	3	Others	Bacillus thuringiensis
4412	3248	26753	NTYC01000025.1.region001	3	Others	Bacillus cereus
3044	3250	63446	CP103290.1.region009	3	PKS-NRP_Hybrids	Bacillus atrophaeus
3709	3262	21044	NFDL01000027.1.region001	3	Others	No
3103	3264	5225	QXJQ01000059.1.region001	3	transAT-PKS	No
2367	3304	53570	LPZU01000039.1.region001	3	NRPS	No
4265	3307	21178	NFDE01000006.1.region001	3	PKS-NRP_Hybrids	No
2525	3308	21887	CP021507.1.region001	3	NRPS	Bacillus subtilis
3578	3313	8368	JAIWHX010000005.region001	3	Others	No
4031	3323	72023	JALAXP010000013.region001	3	PKS-NRP_Hybrids	Bacillus spizizenii
4189	3342	62856	JANHMV010000003.region001	3	PKS-NRP_Hybrids	Bacillus mycoides
4796	3363	26896	NTYQ01000005.1.region001	3	Others	No
4796	3365	74236	JAQFSK010000014.region001	3	Others	Bacillus cereus
3066	3368	72483	CP113375.1.region009	3	PKS-NRP_Hybrids	Bacillus paranthracis
4940	3377	46625	WBPP01000017.1.region001	3	PKS-NRP_Hybrids	Bacillus cereus
4189	3403	1973	JH792097.1.region002	3	PKS-NRP_Hybrids	No
6131	3411	21916	MIJA01000021.1.region001	3	PKS-NRP_Hybrids	Bacillus pumilus
2672	3415	72746	JAQCPU010000001.region002	3	Others	Bacillus glycinifermentans
3445	3428	6382	CP028961.1.region010	3	PKS-NRP_Hybrids	No
4358	3440	9437	JAJNPN010000005.region002	3	PKS-NRP_Hybrids	No
2586	3445	61346	CP026030.1.region003	3	PKS-NRP_Hybrids	Bacillus subtilis
5823	3452	12088	JH791802.1.region010	3	PKS-NRP_Hybrids	No
6053	3462	8492	JAJHVX010000012.region005	3	PKS-NRP_Hybrids	No
5604	3477	13721	CP015730.1.region003	3	PKS-NRP_Hybrids	No
6131	3490	22782	NPDC01000041.1.region001	3	PKS-NRP_Hybrids	No
4069	3502	10814	JALAVS010000004.region001	3	PKS-NRP_Hybrids	Bacillus atrophaeus
5604	3503	27623	NTQR01000008.1.region001	3	PKS-NRP_Hybrids	Bacillus cereus
2118	3504	74107	JAQFRY010000004.region003	3	Others	Bacillus cereus
2490	3510	74771	JAQFTR010000001.region008	3	PKS-NRP_Hybrids	Bacillus cereus
6053	3516	70568	JALASO010000015.region001	3	PKS-NRP_Hybrids	Bacillus spizizenii
3793	3534	63184	JAMXBU010000012.region001	3	PKSother	No
6128	3556	58866	JAJSOZ010000013.region001	3	Others	No
3395	3559	54237	JAEKFO010000010.region001	3	Others	No
3425	3567	3475	KQ236689.1.region012	3	PKSother	No
4069	3568	46419	QSNE01000004.1.region003	3	PKS-NRP_Hybrids	No
5606	3598	20005	MUAH01000016.1.region001	3	Others	No
4220	3599	9516	JAMXTG010000012.region001	3	transAT-PKS	Bacillus velezensis
6131	3600	43557	VEFG01000007.1.region001	3	PKS-NRP_Hybrids	Bacillus pumilus
4350	3620	6908	JABRVM010000024.region002	3	transAT-PKS	No
6131	3636	42669	VDMZ01000004.1.region001	3	PKS-NRP_Hybrids	Bacillus pumilus
5606	3641	74845	JAQFUO010000017.region001	3	Others	Bacillus cereus
2822	3643	28408	NTUY01000027.1.region001	3	Others	No
6131	3644	37383	PEKP01000010.1.region001	3	PKS-NRP_Hybrids	Bacillus pumilus
746	3653	17435	LSBA01000004.1.region001	3	Others	Bacillus nakamurai
3393	3655	54247	JAEKFO010000006.region001	3	Others	No
4220	3694	6227	WKKU01000003.1.region003	3	transAT-PKS	Bacillus velezensis
6113	3695	24296	NVLZ01000014.1.region001	3	Others	Bacillus cereus
3740	3711	60663	JAKUGZ010000011.region001	3	Others	Bacillus cereus
6125	3713	19666	MIZD01000002.1.region002	3	Others	No
6108	3725	23051	NQXV01000002.1.region002	3	PKS-NRP_Hybrids	No
4220	3730	6925	JABSVG010000001.region003	3	transAT-PKS	No
4220	3737	7552	CP063768.1.region011	3	transAT-PKS	Bacillus velezensis
4987	3746	67868	JALAKM010000021.region001	3	PKS-NRP_Hybrids	Bacillus inaquosorum
1216	3748	48544	NKAM01000001.1.region001	3	PKS-NRP_Hybrids	Bacillus cereus
5604	3762	28809	NTWO01000017.1.region001	3	PKS-NRP_Hybrids	No
5606	3782	60822	CP063977.1.region002	3	Others	Bacillus cereus
5631	3785	30502	NUYG01000062.1.region001	3	Others	Bacillus thuringiensis
5099	3799	33002	NVDQ01000018.1.region001	3	PKS-NRP_Hybrids	Bacillus cereus
5882	3853	41729	SSSO01000011.1.region001	3	PKS-NRP_Hybrids	No
3921	3858	70215	JALARQ010000067.region001	3	PKS-NRP_Hybrids	Bacillus spizizenii
5631	3862	31344	NVCN01000031.1.region001	3	Others	Bacillus cereus
4350	3863	3639	CP013950.1.region011	3	transAT-PKS	No
3740	3880	60615	JAKUGT010000009.region001	3	PKS-NRP_Hybrids	No
3396	3905	54238	JAEKFO010000010.region002	3	PKS-NRP_Hybrids	No
6108	3968	4548	DIHD01000011.1.region003	3	PKS-NRP_Hybrids	No
6141	4001	49404	VWWB01000008.1.region002	3	Others	No
6108	4003	3255	JTJG01000001.1.region004	3	PKS-NRP_Hybrids	Bacillus siamensis
2541	4009	63441	CP103290.1.region004	3	Others	Bacillus atrophaeus
4700	4107	19624	CP015610.1.region008	3	Others	Bacillus safensis
6013	4132	11015	CP116014.1.region012	3	transAT-PKS	No
6141	4159	27223	NTZP01000001.1.region001	3	Others	Bacillus cereus
3031	4161	50954	CP028812.1.region008	3	PKSother	No
6113	4224	74127	JAQFSB010000006.region002	3	PKS-NRP_Hybrids	Bacillus cereus
4987	4229	57307	JAHQJL010000005.region001	3	Others	No
3046	4260	49946	CP053376.1.region008	3	Others	No
5960	4263	46433	QSNF01000005.1.region001	3	Others	Bacillus swezeyi
2527	4270	7673	VVIS01000003.1.region001	3	PKS-NRP_Hybrids	No
2527	4271	6769	WODE01000011.1.region003	3	PKS-NRP_Hybrids	No
5505	4282	36429	NUNK01000001.1.region001	3	Others	Bacillus thuringiensis
5505	4285	36552	NUOH01000014.1.region001	3	Others	Bacillus cereus
2914	10	58901	CP090084.1.region001	2	RiPPs	Bacillus cereus
5719	18	32234	NVGY01000381.1.region001	2	Others	No
3894	21	69654	JALAQB010000171.region001	2	RiPPs	Bacillus atrophaeus
5675	23	32845	NVDM01000085.1.region001	2	RiPPs	Bacillus thuringiensis
3684	28	59996	JAKUEA010000018.region001	2	RiPPs	No
4223	32	64751	JAOPMJ010000028.region001	2	RiPPs	No
3447	35	2751	JALAKX010000044.region001	2	T3PKS	Bacillus atrophaeus
2767	47	47998	CP046564.1.region006	2	RiPPs	No
5657	49	31515	NVBP01000104.1.region001	2	RiPPs	Bacillus cereus
2878	58	1357	CP076546.1.region005	2	RiPPs	No
5219	62	27940	NTRS01000114.1.region001	2	RiPPs	No
4170	66	62361	JANBZW010000003.region002	2	RiPPs	No
181	69	14306	BALZ01000231.1.region001	2	Others	No
3912	85	69998	JALAQY010000007.region001	2	RiPPs	No
3741	93	60628	JAKUGX010000019.region001	2	RiPPs	No
5270	114	28647	NTVB01000417.1.region001	2	NRPS	No
3873	136	69510	JALAPM010000039.region001	2	Others	No
5046	149	20147	MUAO01000014.1.region001	2	RiPPs	Bacillus cereus
2206	158	504	CM000718.1.region007	2	RiPPs	Bacillus wiedmannii
4966	160	39504	MNPX01000015.1.region001	2	RiPPs	No
3171	167	75788	FOLV01000029.1.region001	2	RiPPs	No
5350	168	26119	NUBG01000026.1.region002	2	RiPPs	Bacillus wiedmannii
49	200	12027	AFEU01000003.1.region001	2	siderophore	No
4539	206	13935	JOTM01000017.1.region001	2	RiPPs	Bacillus gaemokensis
4615	210	14224	KN050811.1.region001	2	RiPPs	No
5219	232	33876	NUGF01000095.1.region001	2	RiPPs	Bacillus cereus
5541	245	35803	NUSD01000012.1.region001	2	RiPPs	Bacillus pseudomycoides
4360	263	72762	JAQEZK010000051.region001	2	siderophore	No
5342	278	25988	NUAT01000001.1.region001	2	RiPPs	Bacillus wiedmannii
4585	285	12751	KB910935.1.region001	2	RiPPs	No
4975	290	21623	MOOL01000078.1.region001	2	RiPPs	Bacillus thuringiensis
4941	301	19397	MIFM01000070.1.region001	2	RiPPs	Bacillus cereus
4463	305	74350	JAQFST010000035.region001	2	RiPPs	No
4328	318	66463	JAPAEO010000003.region002	2	RiPPs	No
3191	327	11638	GL635727.1.region005	2	RiPPs	No
3542	335	57417	JAIPUK010000011.region002	2	RiPPs	No
3271	339	63163	JABXYP010000001.region005	2	Others	No
3932	350	70283	JALART010000009.region001	2	RiPPs	Bacillus spizizenii
5459	363	34594	NUKO01000129.1.region001	2	RiPPs	Bacillus cereus
2753	364	38977	CP044979.1.region003	2	RiPPs	Bacillus thuringiensis
3304	367	51948	JACRZA010000287.region001	2	RiPPs	No
5098	371	37703	NHNN01000031.1.region001	2	Others	Bacillus thuringiensis
3739	376	60592	JAKUGQ010000004.region002	2	RiPPs	Bacillus cereus
4505	377	12205	JH792251.1.region011	2	RiPPs	No
4107	389	60855	JALDQE010000008.region001	2	RiPPs	No
5587	391	29497	NUVS01000034.1.region001	2	RiPPs	Bacillus thuringiensis
2931	396	66889	JAKRQD010000015.region001	2	RiPPs	Bacillus safensis
3510	400	56873	JAHWJB010000005.region001	2	NRPS	No
118	403	12684	ANIP01000043.1.region001	2	Others	Bacillus subtilis
5444	420	34794	NUJK01000001.1.region001	2	RiPPs	Bacillus cereus
2533	430	22379	CP021892.1.region002	2	RiPPs	Bacillus subtilis
4459	450	75795	FOLV01000047.1.region001	2	RiPPs	No
2172	455	42229	VBUQ01000084.1.region001	2	RiPPs	No
3303	459	51945	JACRZA010000239.region001	2	RiPPs	No
3165	467	75784	FOJZ01000002.1.region002	2	RiPPs	No
3164	468	75783	FOJZ01000002.1.region001	2	Terpene	No
3169	472	75803	FOQX01000001.1.region002	2	siderophore	No
5876	475	38649	PVRL01000014.1.region002	2	RiPPs	Bacillus thuringiensis
4152	487	62383	JAMXMK010000010.region001	2	RiPPs	Bacillus thuringiensis
5477	493	35128	NULU01000076.1.region001	2	RiPPs	Bacillus cereus
4403	495	73934	JAQFRK010000020.region001	2	Others	Bacillus cereus
4463	503	23136	NRSQ01000002.1.region001	2	RiPPs	Bacillus toyonensis
4230	519	64147	JAOPMN010000040.region001	2	NRPS	No
3733	529	60512	JAKUGG010000033.region001	2	RiPPs	No
2465	536	17865	CP015177.1.region001	2	Others	Bacillus thuringiensis
5497	539	16506	CYHM01000025.1.region001	2	RiPPs	No
5810	540	67874	JALAKO010000008.region001	2	RiPPs	Bacillus vallismortis
5216	542	31332	NVCL01000023.1.region001	2	NRPS	No
5752	555	36387	NUPY01000035.1.region001	2	NRPS	No
5134	561	23265	JYHT01000047.1.region001	2	siderophore	Bacillus licheniformis
5917	563	39839	QKVU01000403.1.region001	2	NRPS	No
4463	569	53816	JAEHCB010000012.region001	2	RiPPs	Bacillus cereus
2440	571	3426	CP011686.1.region004	2	RiPPs	Bacillus velezensis
5871	580	38462	PVQX01000001.1.region006	2	Terpene	Bacillus pumilus
4889	591	19076	LZQY01000085.1.region001	2	RiPPs	Bacillus cereus
3222	621	49769	JAAXCU010000048.region001	2	siderophore	No
6138	626	2373	NUSO01000255.1.region001	2	Others	No
6047	629	41961	SZOE01000308.1.region001	2	NRPS	Bacillus cereus
3176	630	75804	FOQX01000004.1.region001	2	RiPPs	No
5592	632	30294	NUWJ01000187.1.region001	2	NRPS	No
3404	633	53717	JAEMHS010000007.region001	2	RiPPs	No
2787	639	49189	CP049019.1.region008	2	RiPPs	No
4094	640	30410	NUXH01000131.1.region001	2	RiPPs	No
5803	654	24593	NVPE01000075.1.region001	2	RiPPs	No
5403	667	25601	NUEI01000070.1.region001	2	NRPS	Bacillus pseudomycoides
5446	680	34791	NUJK01000034.1.region001	2	RiPPs	Bacillus cereus
2243	682	11415	CM000733.1.region002	2	RiPPs	No
5636	687	30638	NUZL01000041.1.region001	2	RiPPs	No
6063	689	42222	VBUQ01000027.1.region001	2	Terpene	No
2425	698	46722	WBPI01000027.1.region003	2	RiPPs	Bacillus cereus
4974	699	21619	MOOL01000063.1.region002	2	NRPS	Bacillus thuringiensis
2463	725	18654	CP014990.2.region012	2	RiPPs	Bacillus velezensis
5106	732	44486	NIJW01000021.1.region001	2	NRPS	No
5375	733	62793	JANHEE010000173.region001	2	NRPS	Bacillus cereus
4456	747	75145	JAQOTJ010000003.region002	2	RiPPs	No
2761	765	47777	CP046057.1.region003	2	Terpene	No
5010	768	19801	MRBK01000039.1.region001	2	Terpene	Bacillus swezeyi
5240	775	707	CM000744.1.region001	2	RiPPs	Bacillus pseudomycoides
4766	782	14682	LN623572.1.region001	2	T3PKS	No
4653	787	16572	LBMD01000034.1.region001	2	Terpene	No
2445	797	16184	CP012102.1.region001	2	RiPPs	Bacillus thuringiensis
2118	801	41630	CP037992.1.region009	2	RiPPs	No
3540	802	8387	JAIONG010000039.region001	2	NRPS	No
4638	811	16037	LABL01000038.1.region002	2	NRPS	No
3134	820	75542	FMBH01000045.1.region001	2	Others	No
3999	821	71290	JALAVA010000005.region002	2	RiPPs	Bacillus inaquosorum
4709	822	16485	LGHP01000001.1.region002	2	Terpene	No
5116	824	70025	JALARE010000039.region001	2	Others	Bacillus haynesii
4854	826	18735	LXLL01000052.1.region001	2	NRPS	No
5744	832	66325	JAPHWH010000035.region001	2	NRPS	No
3014	834	65973	CP099514.1.region001	2	RiPPs	No
5103	848	44283	NIJR01000033.1.region001	2	RiPPs	No
4034	859	44432	NIKF01000140.1.region001	2	T3PKS	No
5253	869	28159	NTTR01000033.1.region001	2	NRPS	Bacillus thuringiensis
5945	870	46376	QSNA01000002.1.region002	2	NRPS	No
5426	872	34325	NUHN01000058.1.region001	2	NRPS	Bacillus thuringiensis
4995	885	24789	NVOK01000117.1.region001	2	NRPS	No
4231	895	64148	JAOPMN010000040.region002	2	RiPPs	No
185	904	13623	BAWL01000023.1.region001	2	Others	No
5647	909	30956	NVAM01000079.1.region001	2	NRPS	Bacillus cereus
4333	920	66174	JAPEVN010000060.region001	2	siderophore	No
3019	923	62192	CP099863.1.region006	2	siderophore	No
3696	933	60155	JAKUEU010000042.region001	2	NRPS	Bacillus cereus
5794	945	23703	NVOH01000011.1.region001	2	NRPS	Bacillus wiedmannii
4094	948	62284	JALJWA010000003.region002	2	RiPPs	Bacillus cereus
6002	951	42161	SCNA01000024.1.region001	2	NRPS	No
4950	961	19692	MIZE01000032.1.region001	2	NRPS	Bacillus paralicheniformis
4447	965	72769	JAQFWW010000002.region004	2	RiPPs	No
4239	974	64306	JAOPMV010000006.region002	2	NRPS	Bacillus cereus
3335	975	47666	WJYJ01000052.1.region001	2	NRPS	No
2559	987	37665	MSYT01000022.1.region001	2	Others	No
4863	990	3903	LYNA01000074.1.region001	2	NRPS	Bacillus velezensis
5118	1002	20415	MYFI01000029.1.region001	2	NRPS	No
4330	1006	51841	JACRYA010000010.region001	2	Terpene	No
4967	1016	39510	MNPX01000056.1.region001	2	NRPS	Bacillus cereus
4995	1021	34958	NULC01000027.1.region001	2	NRPS	Bacillus cereus
4445	1026	72767	JAQFWW010000002.region002	2	Others	No
3952	1063	70651	JALATA010000011.region001	2	RiPPs	Bacillus atrophaeus
5205	1073	27706	NTQZ01000064.1.region001	2	NRPS	No
5217	1087	27906	NTRO01000025.1.region001	2	NRPS	No
6139	1089	2538	NUQD01000205.1.region001	2	NRPS	No
4371	1111	73008	JAQFNI010000014.region001	2	RiPPs	Bacillus cereus
4606	1135	13103	KB976981.1.region002	2	RiPPs	Bacillus cereus
2711	1145	1176	CP036079.1.region002	2	NRPS	Bacillus mycoides
5503	1154	64758	JAOPMJ010000006.region001	2	NRPS	No
5651	1160	31121	NVBC01000041.1.region001	2	NRPS	Bacillus cereus
5646	1163	30953	NVAM01000045.1.region001	2	Others	Bacillus cereus
5171	1169	45687	NIMZ01000056.1.region001	2	NRPS	No
5377	1173	25133	NUDA01000033.1.region001	2	NRPS	Bacillus pseudomycoides
5722	1177	35934	NUSW01000118.1.region001	2	NRPS	Bacillus pseudomycoides
4695	1186	17002	LDYF01000004.1.region001	2	Terpene	Bacillus coahuilensis
5642	1199	30754	NUZY01000144.1.region001	2	NRPS	Bacillus cereus
5551	1211	35924	NUSQ01000125.1.region001	2	RiPPs	Bacillus toyonensis
4049	1217	72250	JALAYF010000085.region001	2	NRPS	No
4995	1219	46237	QOZW01000013.1.region001	2	NRPS	No
6001	1233	42159	SCNA01000015.1.region001	2	NRPS	No
5352	1252	26123	NUBG01000055.1.region001	2	PKSother	Bacillus wiedmannii
6132	1261	53184	LDHZ01000038.1.region001	2	NRPS	Bacillus xiamenensis
6169	1262	58831	JAJNNL010000025.region001	2	NRPS	Bacillus licheniformis
4355	1266	68299	JALALV010000009.region001	2	NRPS	Bacillus sonorensis
2602	1275	48700	CP027920.1.region004	2	NRPS	Bacillus cereus
6085	1277	43405	VECP01000001.1.region002	2	Terpene	No
6164	1278	46626	WBPP01000020.1.region001	2	NRPS	Bacillus cereus
4071	1299	13149	AMCA01000118.1.region001	2	T3PKS	No
4333	1300	77459	CANLUN010000013.region001	2	siderophore	Bacillus pumilus
2374	1301	12591	CP003687.1.region009	2	RiPPs	No
5081	1314	17397	LOBE01000150.1.region001	2	NRPS	No
4478	1321	12112	JH791839.1.region001	2	NRPS	Bacillus mycoides
66	1322	1791	AFSU01000100.1.region001	2	NRPS	No
2396	1323	14138	CP007626.1.region004	2	NRPS	Bacillus pseudomycoides
3166	1328	75786	FOJZ01000003.1.region001	2	T3PKS	No
3824	1337	70270	JALARU010000073.region001	2	Others	Bacillus spizizenii
6119	1345	41485	SMDF01000002.1.region004	2	NRPS	Bacillus thuringiensis
4811	1346	40468	RPHC01000003.1.region001	2	Others	Bacillus subtilis
4924	1348	18281	MAYV01000012.1.region001	2	Terpene	No
5361	1362	32303	NVHE01000071.1.region001	2	NRPS	Bacillus pseudomycoides
5324	1363	27024	NTZH01000040.1.region001	2	NRPS	Bacillus cereus
3068	1365	15123	JTHH01000008.1.region003	2	Others	No
5392	1379	25136	NUDA01000077.1.region001	2	NRPS	Bacillus pseudomycoides
803	1386	38343	PVMD01000209.1.region001	2	Others	Bacillus thuringiensis
6138	1387	28114	NTTK01000112.1.region001	2	Others	Bacillus cereus
5088	1391	21122	NFDT01000211.1.region001	2	NRPS	Bacillus thuringiensis
5116	1393	67500	JALAJG010000096.region001	2	Others	Bacillus licheniformis
4870	1402	18039	LYUE01000011.1.region001	2	NRPS	No
5135	1403	45456	NINC01000104.1.region001	2	Others	Bacillus paralicheniformis
4696	1435	17004	LDYF01000030.1.region001	2	T3PKS	Bacillus coahuilensis
6015	1442	76276	CABJBE010000001.region001	2	RiPPs	Bacillus paralicheniformis
3220	1453	49767	JAAXCU010000042.region001	2	Terpene	No
5938	1473	33192	NVIJ01000050.1.region001	2	NRPS	Bacillus toyonensis
4562	1482	14827	JXHQ01000042.1.region001	2	Others	Bacillus subtilis
2578	1491	38932	CP024794.1.region003	2	RiPPs	No
5318	1495	26974	NTZA01000022.1.region001	2	RiPPs	Bacillus cereus
4995	1504	36762	NUNI01000010.1.region001	2	NRPS	Bacillus thuringiensis
5112	1507	44519	NIKK01000015.1.region001	2	NRPS	No
3824	1515	70005	JALAQY010000070.region001	2	Others	No
4355	1518	72753	JAQCPU010000008.region001	2	NRPS	No
3050	1520	41440	SJQC01000038.1.region001	2	NRPS	Bacillus thuringiensis
3606	1526	58163	JAJESB010000024.region001	2	NRPS	No
4798	1529	64695	JAOPQJ010000010.region001	2	NRPS	No
3946	1531	70691	JALASY010000006.region001	2	RiPPs	Bacillus atrophaeus
3423	1534	22230	NIRC01000039.1.region002	2	NRPS	Bacillus cereus
2142	1537	67304	JAKROP010000074.region001	2	Others	No
3646	1544	54029	JAEHBF010000073.region001	2	NRPS	Bacillus cereus
4135	1555	61483	JAMKCC010000005.region004	2	NRPS	Bacillus subtilis
2953	1563	61193	CP096590.1.region013	2	Others	No
4538	1573	13933	JOTM01000002.1.region001	2	NRPS	Bacillus gaemokensis
4995	1575	27849	NTRK01000035.1.region002	2	NRPS	Bacillus cereus
3091	1581	3538	CYHP01000030.1.region001	2	NRPS	No
3386	1582	54279	JAEKEU010000009.region003	2	NRPS	No
5693	1592	31593	NVEY01000027.1.region001	2	NRPS	Bacillus pseudomycoides
2175	1597	12601	AMSH01000018.1.region001	2	NRPS	Bacillus xiamenensis
5023	1600	20320	MSTN01000022.1.region001	2	NRPS	No
3335	1618	57350	JADAXG010000018.region001	2	NRPS	No
5139	1624	22353	NINI01000051.1.region001	2	PKSother	No
4789	1661	17526	LQYR01000022.1.region001	2	NRPS	Bacillus atrophaeus
6116	1663	10035	JAMBKX010000057.region001	2	NRPS	Bacillus velezensis
3371	1667	53819	JAEHCB010000019.region001	2	NRPS	Bacillus cereus
3804	1672	68290	JALALV010000001.region001	2	NRPS	Bacillus sonorensis
2764	1689	47994	CP046564.1.region002	2	Terpene	No
5193	1691	27431	NTQD01000029.1.region001	2	Others	Bacillus thuringiensis
4942	1705	19367	MIFS01000022.1.region001	2	NRPS	Bacillus cereus
[truncated: 2,292 more rows]
