# Supplementary material for: Species-specificity of the secondary biosynthetic potential in Bacillus
Source: Front Microbiol. 2023 Oct 23;14:1271418. doi: 10.3389/fmicb.2023.1271418 (PMC10626522; doi:10.3389/fmicb.2023.1271418)
Supplement: Supplementary file 4 [file Table_3.XLSX]

## Sheet: All metabolite scaffolds
Region_id	Categories	Species	smiles
NUZB01000019.1.region001	Others	Bacillus thuringiensis	NC([*])C(=O)NC(Cc1ccc(O)cc1)C(=O)CC(O)NC([*])C(=O)N1C(CCC1)C(=O)NC(C(O)C)C(=O)CC(O)NC(CC(=O)N)C(=O)NC([*])C(=O)NC([*])C(=O)O
NUZB01000027.1.region003	NRPS	Bacillus thuringiensis	NC([*])C(=O)NC(CS)C(=O)O
NUZB01000030.1.region002	PKS-NRP_Hybrids	Bacillus thuringiensis	CC(=O)NCC(=O)O
NUZB01000030.1.region002	PKS-NRP_Hybrids	Bacillus thuringiensis	CC(=O)NCC(=O)O
NUZB01000030.1.region002	PKS-NRP_Hybrids	Bacillus thuringiensis	CC(=O)NCC(=O)O
NUZB01000122.1.region001	NRPS	Bacillus thuringiensis	NC([*])C(=O)O
NUZB01000126.1.region001	NRPS	Bacillus thuringiensis	NCC(=O)O
NUZB01000003.1.region001	NRPS	Bacillus thuringiensis	NCC(=O)NC(C(O)C)C(=O)O
NUZB01000003.1.region002	NRPS	Bacillus thuringiensis	NC(C(O)C)C(=O)NC([*])C(=O)NC(C)C(=O)NC(CO)C(=O)NC(CC(C)C)C(=O)NC(CCC(=O)N)C(=O)NC(CCC(=O)N)C(=O)O
NVGK01000048.1.region001	NRPS	Bacillus wiedmannii	NCC(=O)NC(C(O)C)C(=O)O
JAQFNF010000003.region001	PKS-NRP_Hybrids	Bacillus cereus	NC([*])C(=O)NC([*])C(=O)CC(=O)NC(CC(=O)N)C(=O)NC([*])C(=O)NC([*])C(=O)NC(CC(=O)O)C(=O)O
JAQFNF010000007.region001	NRPS	Bacillus cereus	NCC(=O)NC(C(O)C)C(=O)O
JAMZGJ010000016.region001	NRPS	Unclassified Bacillus	NCC(=O)NC(C(O)C)C(=O)O
CP001974.2.region003	NRPS	Bacillus anthracis	NCC(=O)NC(C(O)C)C(=O)O
CP001974.2.region006	NRPS	Bacillus anthracis	NC([*])C(=O)NC(CS)C(=O)O
JALANW010000001.region001	NRPS	Bacillus inaquosorum	NCC(=O)NC(C(O)C)C(=O)O
JALANW010000011.region001	NRPS	Bacillus inaquosorum	NC(C(C)C)C(=O)NC(CC(=O)O)C(=O)NC(CC(C)C)C(=O)NC(CC(C)C)C(=O)O
JALANW010000012.region001	NRPS	Bacillus inaquosorum	NC(Cc1ccc(O)cc1)C(=O)NC(C(O)C)C(=O)O
JALANW010000013.region001	PKS-NRP_Hybrids	Bacillus inaquosorum	CC(=O)NC(CC(=O)N)C(=O)O
JALANW010000021.region001	PKS-NRP_Hybrids	Bacillus inaquosorum	NC([*])C(=O)C=CC=CC=CCC(=O)CC(=O)C=CC(=O)O
JALANW010000023.region001	PKS-NRP_Hybrids	Bacillus inaquosorum	NC(CC(=O)N)C(=O)NC(CC(=O)N)C(=O)CC(O)NC(CCC(=O)O)C(=O)CC(O)CC(=O)CC(O)CC(=O)C(=O)O
JALANW010000043.region001	NRPS	Bacillus inaquosorum	NC(CCC(=O)O)C(=O)NC(CC(C)C)C(=O)O
JALANW010000081.region001	NRPS	Bacillus inaquosorum	NC(CCC(=O)N)C(=O)N1C(CCC1)C(=O)NC(CC(=O)N)C(=O)O
JALANW010000132.region001	NRPS	Bacillus inaquosorum	NC(C(C)C)C(=O)O
JALANW010000133.region001	NRPS	Bacillus inaquosorum	NC(CCCN)C(=O)O
JALANW010000134.region001	NRPS	Bacillus inaquosorum	NC(Cc1ccc(O)cc1)C(=O)O
JALANW010000136.region001	PKSother	Bacillus inaquosorum	CC(O)CC(=O)CC(=O)C=CCC(O)CC(=O)C=CCC(=O)CC(O)CC(O)CC(=O)C(=O)O
JALANW010000146.region001	Others	Bacillus inaquosorum	NC(C(C)CC)C(=O)O
JALANW010000184.region001	NRPS	Bacillus inaquosorum	NC(Cc1ccc(O)cc1)C(=O)NC(CC(=O)N)C(=O)O
JALANW010000195.region001	NRPS	Bacillus inaquosorum	N1C(CCC1)C(=O)NC(CCC(=O)O)C(=O)NC(CCC(=O)O)C(=O)O
JALANW010000244.region001	NRPS	Bacillus inaquosorum	NCC(=O)O
JAQQPX010000001.region003	NRPS	Unclassified Bacillus	NCC(=O)NC(C(O)C)C(=O)O
JAQQPX010000001.region007	NRPS	Unclassified Bacillus	NC(C(O)C)C(=O)NC([*])C(=O)NC(C)C(=O)NC(CO)C(=O)NC(CC(C)C)C(=O)NC(CCC(=O)N)C(=O)NC(CCC(=O)N)C(=O)O
JAKRPH010000017.region001	NRPS	Bacillus safensis	NCC(=O)NC(C(O)C)C(=O)O
JAKRPH010000019.region001	NRPS	Bacillus safensis	NC(CCC(=O)O)C(=O)NC(CC(C)C)C(=O)NC(CC(C)C)C(=O)NC([*])C(=O)NC(CC(=O)O)C(=O)NC(CC(C)C)C(=O)NC(C(C)CC)C(=O)NC(C(C)C)C(=O)NC([*])C(=O)O
NTSG01000014.1.region001	NRPS	Bacillus cereus	NC([*])C(=O)NC(CS)C(=O)O
NTSG01000015.1.region002	NRPS	Bacillus cereus	NC(C(O)C)C(=O)NC([*])C(=O)NC(C)C(=O)NC(CO)C(=O)NC(CC(C)C)C(=O)NC(CCC(=O)N)C(=O)NC(CCC(=O)N)C(=O)O
NTSG01000002.1.region001	NRPS	Bacillus cereus	NC([*])C(=O)O
NTSG01000004.1.region001	NRPS	Bacillus cereus	NCC(=O)NC(C(O)C)C(=O)O
VEGG01000011.1.region001	NRPS	Bacillus subtilis	NC(CCCN)C(=O)NC(Cc1ccc(O)cc1)C(=O)NC(C(O)C)C(=O)O
VEGG01000001.1.region006	NRPS	Bacillus subtilis	NCC(=O)NC(C(O)C)C(=O)O
VEGG01000002.1.region001	Others	Bacillus subtilis	NC(C(C)C)C(=O)N1C(CCC1)C(=O)NC(CCC(=O)O)C(=O)NC(Cc1ccc(O)cc1)C(=O)NC(C(C)CC)C(=O)O
VEGG01000002.1.region002	PKS-NRP_Hybrids	Bacillus subtilis	NCC(=O)C=CCC(O)CC(=O)C=CCC(=O)CC(O)CC(=O)CC(=O)C=CCC(O)CC(=O)CC(=O)NC([*])C(=O)C=CC=CC=CCC(=O)CC(=O)C=CC(=O)O
VEGG01000002.1.region002	PKS-NRP_Hybrids	Bacillus subtilis	NCC(=O)C=CCC(O)CC(=O)C=CCC(=O)CC(O)CC(=O)CC(=O)C=CCC(O)CC(=O)CC(=O)NC([*])C(=O)C=CC=CC=CCC(=O)CC(=O)C=CC(=O)O
VEGG01000004.1.region001	NRPS	Bacillus subtilis	NC(CCC(=O)O)C(=O)NC(CC(C)C)C(=O)NC(CC(C)C)C(=O)NC(C(C)C)C(=O)NC(CC(=O)O)C(=O)NC(CC(C)C)C(=O)NC(CC(C)C)C(=O)O
JALAXT010000003.region003	NRPS	Bacillus spizizenii	NC(CC(C)C)C(=O)O
JALAXT010000005.region001	NRPS	Bacillus spizizenii	NC(CCC(=O)O)C(=O)NC(CC(C)C)C(=O)O
JALAXT010000014.region001	PKS-NRP_Hybrids	Bacillus spizizenii	NCC(=O)C=CCC(O)CC(=O)CC(=O)C=CCC(=O)CC(O)CC(=O)CC(=O)C=CCC(O)CC(=O)NC([*])C(=O)C=CC=CC=CC=CCC(=O)CC(=O)C(=O)O
JALAXT010000014.region001	PKS-NRP_Hybrids	Bacillus spizizenii	NCC(=O)C=CCC(O)CC(=O)CC(=O)C=CCC(=O)CC(O)CC(=O)CC(=O)C=CCC(O)CC(=O)NC([*])C(=O)C=CC=CC=CC(=O)O
JALAXT010000014.region002	Others	Bacillus spizizenii	CC(=O)NC(CC(=O)N)C(=O)NC(Cc1ccc(O)cc1)C(=O)NC(CC(=O)N)C(=O)NC(CCC(=O)N)C(=O)N1C(CCC1)C(=O)NC(CO)C(=O)NC(CC(=O)N)C(=O)O
JALAXT010000021.region001	NRPS	Bacillus spizizenii	NCC(=O)NC(C(O)C)C(=O)O
JALAXT010000028.region001	NRPS	Bacillus spizizenii	NC(C(C)C)C(=O)NC(CC(=O)O)C(=O)O
JAKROQ010000014.region001	NRPS	Bacillus altitudinis	NCC(=O)NC(C(O)C)C(=O)O
JAKROQ010000020.region001	NRPS	Bacillus altitudinis	NC(CCC(=O)O)C(=O)NC(CC(C)C)C(=O)NC(CC(C)C)C(=O)NC([*])C(=O)NC(CC(=O)O)C(=O)NC(CC(C)C)C(=O)NC(C(C)CC)C(=O)NC(C(C)C)C(=O)NC([*])C(=O)O
QZDE02000001.1.region004	NRPS	Bacillus subtilis	NCC(=O)NC(C(O)C)C(=O)O
QZDE02000001.1.region007	NRPS	Bacillus subtilis	NC(CCC(=O)O)C(=O)NC(CCCN)C(=O)NC(Cc1ccc(O)cc1)C(=O)NC(C(O)C)C(=O)NC(CCC(=O)O)C(=O)NC(C(C)C)C(=O)N1C(CCC1)C(=O)NC(CCC(=O)O)C(=O)O
QZDE02000002.1.region001	Others	Bacillus subtilis	NC(Cc1ccc(O)cc1)C(=O)NC(C(C)CC)C(=O)CC(=O)NC(CC(=O)N)C(=O)NC(Cc1ccc(O)cc1)C(=O)NC(CC(=O)N)C(=O)NC(CCC(=O)N)C(=O)N1C(CCC1)C(=O)NC(CC(=O)N)C(=O)NC(C(O)C)C(=O)O
QZDE02000002.1.region002	PKS-NRP_Hybrids	Bacillus subtilis	NCC(=O)C=CCC(O)CC(=O)C=CCC(=O)CC(O)CC(=O)CC(=O)C=CCC(O)CC(=O)CC(=O)NC([*])C(=O)C=CC=CC=CCC(=O)CC(=O)C=CC(=O)O
QZDE02000002.1.region002	PKS-NRP_Hybrids	Bacillus subtilis	NCC(=O)C=CCC(O)CC(=O)C=CCC(=O)CC(O)CC(=O)CC(=O)C=CCC(O)CC(=O)CC(=O)NC([*])C(=O)C=CC=CC=CC(=O)O
QZDE02000002.1.region003	PKSother	Bacillus subtilis	CC(O)CC(=O)CC(O)CC(O)CC(=O)CC(O)C=CC=CC=CCC(=O)C=CCC(=O)C=CC=CC=CC(=O)O
QZDE02000002.1.region005	PKS-NRP_Hybrids	Bacillus subtilis	NC(CC(=O)N)C(=O)NC(CC(=O)N)C(=O)CC(O)NC(CCC(=O)O)C(=O)CC(O)C(OC)C(=O)CC(O)CC(=O)C(=O)O
QZDE02000002.1.region006	NRPS	Bacillus subtilis	NC(CCC(=O)O)C(=O)NC(CC(C)C)C(=O)NC(CC(C)C)C(=O)NC(C(C)C)C(=O)NC(CC(=O)O)C(=O)NC(CC(C)C)C(=O)NC(CC(C)C)C(=O)O
CP009684.1.region002	Others	Bacillus subtilis	NCC(=O)NC(C(O)C)C(=O)O
CP009684.1.region002	Others	Bacillus subtilis	NCC(=O)NC(C(O)C)C(=O)O
CP009684.1.region007	PKSother	Bacillus subtilis	CC(=O)CC(O)C=CCC(=O)C=CC=CC=CC=CCC(=O)CC(O)CC(O)CC(=O)CC(O)C=CC=CC(=O)O
CP009684.1.region008	PKS-NRP_Hybrids	Bacillus subtilis	NCC(=O)C=CCC(O)CC(=O)CC(=O)C=CCC(=O)CC(O)CC(=O)CC(=O)C=CCC(O)NC([*])C(=O)C=CC=CC=CC=CCC(=O)CC(=O)C(=O)O
CP009684.1.region009	Others	Bacillus subtilis	NC(CC(=O)N)C(=O)NC(CO)C(=O)NC(Cc1ccc(O)cc1)C(=O)NC(CC(=O)N)C(=O)NC(CCC(=O)N)C(=O)N1C(CCC1)C(=O)CC(=O)NC(CC(=O)N)C(=O)NC(C(C)CC)C(=O)NC(Cc1ccc(O)cc1)C(=O)NC(C(C)C)C(=O)NC(CC(=O)O)C(=O)NC(CC(C)C)C(=O)O
CP009684.1.region009	Others	Bacillus subtilis	CC(=O)NC(CC(=O)N)C(=O)NC(Cc1ccc(O)cc1)C(=O)NC(CC(=O)N)C(=O)NC(CCC(=O)N)C(=O)N1C(CCC1)C(=O)NC(CC(=O)N)C(=O)NC(CO)C(=O)O
CP009684.1.region009	Others	Bacillus subtilis	NC(CC(C)C)C(=O)NC(C(C)C)C(=O)NC(CC(=O)O)C(=O)NC(Cc1ccc(O)cc1)C(=O)NC(C(C)CC)C(=O)O
CP009684.1.region010	NRPS	Bacillus subtilis	NC(CCCN)C(=O)NC(Cc1ccc(O)cc1)C(=O)NC(C(O)C)C(=O)NC(C(C)C)C(=O)N1C(CCC1)C(=O)O
CP009684.1.region013	PKSother	Bacillus subtilis	CC(O)CC(=O)CC(=O)CC(O)CC(=O)C=CC=CCC(=O)CC(O)CC(=O)CC(=O)CC(=O)C=CC=CCC(=O)CC(=O)CC(=O)C=CC(=O)O
CP009684.1.region014	PKS-NRP_Hybrids	Bacillus subtilis	NC(CCC(=O)O)C(=O)NC(CC(C)C)C(=O)C=CC(=O)O
CP009684.1.region014	PKS-NRP_Hybrids	Bacillus subtilis	NC(CCC(=O)O)C(=O)NC(CC(C)C)C(=O)C=CC(=O)O
CP009684.1.region014	PKS-NRP_Hybrids	Bacillus subtilis	NC(CCC(=O)O)C(=O)NC(CC(C)C)C(=O)C=CC(=O)O
CP009684.1.region015	NRPS	Bacillus subtilis	NC(CS)C(=O)NC(CS)C(=O)CC(=O)C(=O)O
ANFG01000003.1.region003	NRPS	Bacillus anthracis	NCC(=O)NC(C(O)C)C(=O)O
ANFG01000003.1.region006	NRPS	Bacillus anthracis	NC([*])C(=O)O
FBXS01000034.1.region001	NRPS	Bacillus anthracis	NCC(=O)NC(C(O)C)C(=O)O
QKZE01000003.1.region001	NRPS	Unclassified Bacillus	NC(CCC(=O)N)C(=O)NC(CC(C)C)C(=O)NC(CC(C)C)C(=O)NC(C(C)C)C(=O)NC(CC(=O)O)C(=O)NC(CC(C)C)C(=O)NC(C(C)CC)C(=O)O
QKZE01000006.1.region001	NRPS	Unclassified Bacillus	NCC(=O)NC(C(O)C)C(=O)O
NUPT01000012.1.region003	NRPS	Bacillus thuringiensis	NC(C(O)C)C(=O)NC([*])C(=O)NC(C)C(=O)NC(CO)C(=O)NC(CC(C)C)C(=O)NC(CCC(=O)N)C(=O)NC(CCC(=O)N)C(=O)O
NUPT01000001.1.region001	NRPS	Bacillus thuringiensis	NC([*])C(=O)NC(CS)C(=O)O
NUPT01000020.1.region001	NRPS	Bacillus thuringiensis	NC(C)C(=O)O
NUPT01000003.1.region002	NRPS	Bacillus thuringiensis	NCC(=O)NC(C(O)C)C(=O)O
JALAYB010000002.region001	NRPS	Bacillus haynesii	NC(CCC(=O)N)C(=O)NC(CC(C)C)C(=O)NC(CC(C)C)C(=O)NC(C(C)C)C(=O)NC(CC(=O)O)C(=O)NC(CC(C)C)C(=O)NC(C(C)CC)C(=O)O
JALAYB010000003.region002	NRPS	Bacillus haynesii	NCC(=O)NC(C(O)C)C(=O)O
JALAYB010000010.region001	Others	Bacillus haynesii	NC(C(C)C)C(=O)N1C(CCC1)C(=O)NC(CCC(=O)O)C(=O)NC([*])C(=O)NC(C(C)CC)C(=O)O
JALAYB010000012.region001	NRPS	Bacillus haynesii	NC(C(C)CC)C(=O)NC(CS)C(=O)NC(CC(C)C)C(=O)NC(CCC(=O)O)C(=O)NC(C(C)CC)C(=O)NC(CCCCN)C(=O)NC(CCCN)C(=O)NC(C(C)CC)C(=O)NC(Cc1ccccc1)C(=O)NC(CC1=CNC=N1)C(=O)NC(CC(=O)O)C(=O)NC(CC(=O)N)C(=O)O
JALAYB010000014.region001	NRPS	Bacillus haynesii	NC(CCC(=O)O)C(=O)O
JALAYB010000022.region001	NRPS	Bacillus haynesii	NC(CCCN)C(=O)NC(Cc1ccc(O)cc1)C(=O)NC(C(O)C)C(=O)NC(CCC(=O)O)C(=O)O
JAEHCD010000011.region001	NRPS	Bacillus cereus	NCC(=O)NC(C(O)C)C(=O)O
JAEHCD010000014.region001	Others	Bacillus cereus	NC([*])C(=O)NC(Cc1ccc(O)cc1)C(=O)CC(O)NC([*])C(=O)N1C(CCC1)C(=O)NC(C(O)C)C(=O)CC(O)NC(CC(=O)N)C(=O)NC([*])C(=O)NC([*])C(=O)O
JAEHCD010000002.region001	NRPS	Bacillus cereus	NC([*])C(=O)NC(CS)C(=O)O
JAEHCD010000002.region005	NRPS	Bacillus cereus	NC(C(O)C)C(=O)NC([*])C(=O)NC(C)C(=O)NC(CO)C(=O)NC(CC(C)C)C(=O)NC(CCC(=O)N)C(=O)NC(CCC(=O)N)C(=O)O
JAEHCD010000007.region001	NRPS	Bacillus cereus	NC([*])C(=O)O
JAEHCD010000009.region002	NRPS	Bacillus cereus	NC([*])C(=O)NC(C(O)C)C(=O)NC([*])C(=O)NC(CC(=O)O)C(=O)O
JAEHCD010000009.region002	NRPS	Bacillus cereus	NC([*])C(=O)NC(C(O)C)C(=O)NC([*])C(=O)NC(CC(=O)O)C(=O)O
JAEHCD010000009.region002	NRPS	Bacillus cereus	NC([*])C(=O)NC(C(O)C)C(=O)NC([*])C(=O)NC(CC(=O)O)C(=O)O
JALAMJ010000004.region001	PKS-NRP_Hybrids	Bacillus inaquosorum	NCC(=O)C=CCC(O)CC(=O)CC(=O)C=CCC(=O)CC(O)CC(=O)CC(=O)C=CCC(O)CC(=O)NC([*])C(=O)C=CC=CC=CC=CCC(=O)CC(=O)C(=O)O
JALAMJ010000004.region001	PKS-NRP_Hybrids	Bacillus inaquosorum	NCC(=O)C=CCC(O)CC(=O)CC(=O)C=CCC(=O)CC(O)CC(=O)CC(=O)C=CCC(O)CC(=O)NC([*])C(=O)C=CC=CC=CC=CCC(=O)CC(=O)C(=O)O
JALAMJ010000005.region001	NRPS	Bacillus inaquosorum	NC(CCC(=O)O)C(=O)NC(CC(C)C)C(=O)NC(CC(C)C)C(=O)NC(C(C)C)C(=O)NC(CC(=O)O)C(=O)NC(CC(C)C)C(=O)NC(CC(C)C)C(=O)O
JALAMJ010000006.region001	NRPS	Bacillus inaquosorum	NC(C(C)C)C(=O)N1C(CCC1)C(=O)NC(CCC(=O)O)C(=O)O
JALAMJ010000008.region001	PKS-NRP_Hybrids	Bacillus inaquosorum	NC(CC(=O)N)C(=O)NC(CC(=O)N)C(=O)CC(O)NC(CCC(=O)O)C(=O)CC(O)C(OC)C(=O)CC(O)CC(=O)C(=O)O
JALAMJ010000009.region001	NRPS	Bacillus inaquosorum	NCC(=O)NC(C(O)C)C(=O)O
JALAMJ010000018.region001	Others	Bacillus inaquosorum	NC(Cc1ccc(O)cc1)C(=O)NC(C(C)CC)C(=O)CC(=O)NC(CC(=O)N)C(=O)NC(Cc1ccc(O)cc1)C(=O)NC(CC(=O)N)C(=O)NC(CCC(=O)N)C(=O)N1C(CCC1)C(=O)NC(CC(=O)N)C(=O)NC(C(O)C)C(=O)O
JALAMJ010000022.region001	NRPS	Bacillus inaquosorum	NC(CCCN)C(=O)NC(Cc1ccc(O)cc1)C(=O)NC(C(O)C)C(=O)O
JAOPQV010000001.region001	NRPS	Bacillus paranthracis	NCC(=O)NC(C(O)C)C(=O)O
JAOPQV010000027.region001	NRPS	Bacillus paranthracis	NC([*])C(=O)O
JAQFRM010000002.region001	NRPS	Bacillus cereus	NCC(=O)NC(C(O)C)C(=O)O
JAQFRM010000003.region001	NRPS	Bacillus cereus	NC([*])C(=O)NC(CS)C(=O)O
JAQFRM010000003.region005	NRPS	Bacillus cereus	NC(C(O)C)C(=O)NC([*])C(=O)NC(C)C(=O)NC(CO)C(=O)NC(CC(C)C)C(=O)NC(CCC(=O)N)C(=O)NC(CCC(=O)N)C(=O)O
JAQFRM010000008.region001	NRPS	Bacillus cereus	NC([*])C(=O)O
JAQFRM010000014.region001	NRPS	Bacillus cereus	NC(C(C)CC)C(=O)NC(CS)C(=O)NC(CC(C)C)C(=O)NC(CCC(=O)O)C(=O)NC(C(C)CC)C(=O)NC(CCCCN)C(=O)NC(CCCN)C(=O)NC(C(C)CC)C(=O)NC([*])C(=O)NC(CC1=CNC=N1)C(=O)NC(CC(=O)O)C(=O)NC(CC(=O)N)C(=O)O
NILZ01000054.1.region001	NRPS	Bacillus paralicheniformis	NC(CCC(=O)N)C(=O)NC(CC(C)C)C(=O)O
NILZ01000022.1.region001	NRPS	Bacillus paralicheniformis	NC(CCCCN)C(=O)NC(CCCN)C(=O)NC(C(C)CC)C(=O)NC(Cc1ccccc1)C(=O)NC(CC1=CNC=N1)C(=O)NC(CC(=O)O)C(=O)NC(CC(=O)N)C(=O)O
NILZ01000063.1.region001	NRPS	Bacillus paralicheniformis	NC(CCCN)C(=O)NC(Cc1ccc(O)cc1)C(=O)NC(C(O)C)C(=O)O
NILZ01000041.1.region001	NRPS	Bacillus paralicheniformis	NC(C(C)CC)C(=O)O
NILZ01000017.1.region001	NRPS	Bacillus paralicheniformis	NC(C(O)C)C(=O)O
NILZ01000069.1.region001	NRPS	Bacillus paralicheniformis	NC(C(C)C)C(=O)N1C(CCC1)C(=O)O
NILZ01000004.1.region001	NRPS	Bacillus paralicheniformis	NC(C(C)C)C(=O)NC(CC(=O)O)C(=O)O
NILZ01000003.1.region001	NRPS	Bacillus paralicheniformis	NC([*])C(=O)NC(C(C)CC)C(=O)O
NILZ01000039.1.region001	NRPS	Bacillus paralicheniformis	NC(CS)C(=O)NC(CC(C)C)C(=O)NC(CCC(=O)O)C(=O)O
CM000748.1.region001	NRPS	Bacillus thuringiensis	NC([*])C(=O)O
CM000748.1.region004	NRPS	Bacillus thuringiensis	NCC(=O)NC(C(O)C)C(=O)O
CM000748.1.region008	NRPS	Bacillus thuringiensis	NC([*])C(=O)NC(CS)C(=O)O
CM000748.1.region010	NRPS	Bacillus thuringiensis	NC(C(O)C)C(=O)NC([*])C(=O)O
CM000748.1.region011	PKS-NRP_Hybrids	Bacillus thuringiensis	CC(O)NC([*])C(=O)N1C(CCC1)C(=O)NC(C(O)C)C(=O)CC(O)NC(CC(=O)N)C(=O)NC([*])C(=O)NC([*])C(=O)O
CM000748.1.region012	NRPS	Bacillus thuringiensis	NC([*])C(=O)O
CM000748.1.region013	NRPS	Bacillus thuringiensis	NC(C(O)C)C(=O)NC([*])C(=O)NC(C)C(=O)NC(CO)C(=O)NC(CC(C)C)C(=O)NC(CCC(=O)N)C(=O)NC(CCC(=O)N)C(=O)O
JALAJE010000003.region001	NRPS	Bacillus spizizenii	NC(C(C)C)C(=O)NC(CC(=O)O)C(=O)O
JALAJE010000007.region002	NRPS	Bacillus spizizenii	NC(CCC(=O)O)C(=O)NC(CC(C)C)C(=O)O
JALAJE010000012.region002	NRPS	Bacillus spizizenii	NC(CC(C)C)C(=O)O
JALAJE010000013.region001	PKS-NRP_Hybrids	Bacillus spizizenii	NCC(=O)C=CCC(O)CC(=O)CC(=O)C=CCC(=O)CC(O)CC(=O)CC(=O)C=CCC(O)CC(=O)NC([*])C(=O)C=CC=CC=CC=CCC(=O)CC(=O)C(=O)O
JALAJE010000013.region001	PKS-NRP_Hybrids	Bacillus spizizenii	NCC(=O)C=CCC(O)CC(=O)CC(=O)C=CCC(=O)CC(O)CC(=O)CC(=O)C=CCC(O)CC(=O)NC([*])C(=O)C=CC=CC=CC(=O)O
JALAJE010000013.region002	Others	Bacillus spizizenii	CC(=O)NC(CC(=O)N)C(=O)NC(Cc1ccc(O)cc1)C(=O)NC(CC(=O)N)C(=O)NC(CCC(=O)N)C(=O)N1C(CCC1)C(=O)NC(CO)C(=O)NC(CC(=O)N)C(=O)O
JALAJE010000017.region001	NRPS	Bacillus spizizenii	NCC(=O)NC(C(O)C)C(=O)O
NVGH01000015.1.region003	NRPS	Bacillus wiedmannii	NC([*])C(=O)NC(CS)C(=O)O
NVGH01000020.1.region001	NRPS	Bacillus wiedmannii	NCC(=O)NC(C(O)C)C(=O)O
NVGH01000020.1.region002	NRPS	Bacillus wiedmannii	NC(C(O)C)C(=O)NC([*])C(=O)NC(C)C(=O)NC(CO)C(=O)NC(CC(C)C)C(=O)NC(CCC(=O)N)C(=O)NC(CCC(=O)N)C(=O)O
NVGH01000034.1.region001	NRPS	Bacillus wiedmannii	NC([*])C(=O)O
NVGH01000003.1.region001	NRPS	Bacillus wiedmannii	NC([*])C(=O)NC(Cc1ccc(O)cc1)C(=O)O
NVGH01000047.1.region001	NRPS	Bacillus wiedmannii	NC(CC(=O)N)C(=O)O
NVGH01000050.1.region001	PKS-NRP_Hybrids	Bacillus wiedmannii	CC(=O)CC(=O)C(=O)O
NVGH01000059.1.region001	NRPS	Bacillus wiedmannii	NC(C(O)C)C(=O)NC([*])C(=O)O
NVGH01000060.1.region001	NRPS	Bacillus wiedmannii	NCC(=O)NC([*])C(=O)NC(C(C)C)C(=O)O
NVGH01000087.1.region001	NRPS	Bacillus wiedmannii	NC(CO)C(=O)O
CP095759.1.region001	NRPS	Bacillus safensis	NC(CCC(=O)O)C(=O)NC(CC(C)C)C(=O)NC(CC(C)C)C(=O)NC([*])C(=O)NC(CC(=O)O)C(=O)NC(CC(C)C)C(=O)NC(C(C)CC)C(=O)NC(C(C)C)C(=O)NC([*])C(=O)O
CP095759.1.region002	PKS-NRP_Hybrids	Bacillus safensis	NC(CC(=O)N)C(=O)NC(CC(=O)N)C(=O)CC(O)NC(CCC(=O)O)C(=O)CC(O)CC(O)CC(=O)C(=O)O
CP095759.1.region011	NRPS	Bacillus safensis	NCC(=O)NC(C(O)C)C(=O)O
VELI01000014.1.region001	PKSother	Bacillus velezensis	C=CC(=O)O
VELI01000015.1.region001	PKSother	Bacillus velezensis	C=CCC(O)CC(=O)CC(=O)CC(=O)CC(=O)CC(=O)C(=O)O
VELI01000016.1.region001	NRPS	Bacillus velezensis	NC(CC(C)C)C(=O)O
VELI01000018.1.region001	NRPS	Bacillus velezensis	NC(CCCN)C(=O)NC(Cc1ccc(O)cc1)C(=O)NC(C(O)C)C(=O)O
VELI01000019.1.region001	NRPS	Bacillus velezensis	NC(C(C)C)C(=O)N1C(CCC1)C(=O)O
VELI01000001.1.region002	Others	Bacillus velezensis	NCC(=O)NC(C(O)C)C(=O)O
VELI01000001.1.region002	Others	Bacillus velezensis	NCC(=O)NC(C(O)C)C(=O)O
VELI01000020.1.region001	NRPS	Bacillus velezensis	NC(C(C)C)C(=O)NC(CC(=O)O)C(=O)O
VELI01000002.1.region001	PKSother	Bacillus velezensis	CC(O)CC(=O)CC(O)C=CCC(=O)C=CC=CCC(O)C=CC=CC=CCC(=O)C=CCC(O)CC(=O)C(=O)O
VELI01000004.1.region001	Others	Bacillus velezensis	NC(Cc1ccc(O)cc1)C(=O)NC(C(C)CC)C(=O)CC(=O)NC(CC(=O)N)C(=O)NC(Cc1ccc(O)cc1)C(=O)NC(CC(=O)N)C(=O)NC(CO)C(=O)NC(CCC(=O)O)C(=O)NC(CO)C(=O)NC(C(O)C)C(=O)O
VELI01000004.1.region001	Others	Bacillus velezensis	NC(Cc1ccc(O)cc1)C(=O)NC(C(C)CC)C(=O)O
VELI01000004.1.region001	Others	Bacillus velezensis	CC(=O)NC(CC(=O)N)C(=O)NC(Cc1ccc(O)cc1)C(=O)NC(CC(=O)N)C(=O)NC(CO)C(=O)NC(CCC(=O)O)C(=O)NC(CO)C(=O)NC(C(O)C)C(=O)O
VELI01000004.1.region002	PKS-NRP_Hybrids	Bacillus velezensis	NCC(=O)C=CCC(O)CC(=O)C=CCC(=O)CC(O)CC(=O)CC(=O)C=CCC(O)CC(=O)NC([*])C(=O)C=CC=CC=CCC(=O)CC(=O)C=CC(=O)O
VELI01000005.1.region001	NRPS	Bacillus velezensis	NC(CCC(=O)O)C(=O)O
VELI01000005.1.region004	PKSother	Bacillus velezensis	CC(O)CC(=O)CC(=O)CC(O)CC(=O)C=CCC(=O)CC(=O)C=CC(=O)O
VELI01000008.1.region001	NRPS	Bacillus velezensis	NC(CCC(=O)O)C(=O)NC(CC(C)C)C(=O)O
VELI01000008.1.region002	PKS-NRP_Hybrids	Bacillus velezensis	NC(C(C)C)C(=O)NC(Cc1ccccc1)C(=O)NC([*])C(=O)NC(CC(=O)N)C(=O)NCC(=O)C=CNC(CCC(=O)O)C(=O)O
KN849183.1.region001	NRPS	Bacillus thuringiensis	NCC(=O)NC(C(O)C)C(=O)O
KN849186.1.region001	NRPS	Bacillus thuringiensis	NC([*])C(=O)O
KN849190.1.region001	NRPS	Bacillus thuringiensis	NC([*])C(=O)NC(CS)C(=O)O
KN849192.1.region002	NRPS	Bacillus thuringiensis	NC(C(O)C)C(=O)NC([*])C(=O)NC(C)C(=O)NC(CO)C(=O)NC(CC(C)C)C(=O)NC(CCC(=O)N)C(=O)NC(CCC(=O)N)C(=O)O
CM000736.1.region001	NRPS	Bacillus cereus	NC([*])C(=O)O
CM000736.1.region004	NRPS	Bacillus cereus	NCC(=O)NC(C(O)C)C(=O)O
CM000736.1.region007	NRPS	Bacillus cereus	NC(CS)C(=O)O
CM000736.1.region009	Others	Bacillus cereus	NC([*])C(=O)NC(Cc1ccc(O)cc1)C(=O)CC(O)NC([*])C(=O)N1C(CCC1)C(=O)NC(C(O)C)C(=O)CC(O)NC(CC(=O)N)C(=O)NC([*])C(=O)NC([*])C(=O)O
CM000736.1.region009	Others	Bacillus cereus	NC([*])C(=O)NC(Cc1ccc(O)cc1)C(=O)CC(O)NC([*])C(=O)N1C(CCC1)C(=O)NC(C(O)C)C(=O)CC(O)NC(CC(=O)N)C(=O)NC([*])C(=O)NC([*])C(=O)O
CM000736.1.region012	NRPS	Bacillus cereus	NC(C(O)C)C(=O)NC([*])C(=O)NC(C)C(=O)NC(CO)C(=O)NC(CC(C)C)C(=O)NC(CCC(=O)N)C(=O)NC(CCC(=O)N)C(=O)O
JAJNNM010000037.region001	NRPS	Bacillus licheniformis	NCC(=O)NC(C(O)C)C(=O)O
JAJNNM010000052.region001	NRPS	Bacillus licheniformis	NC(CCC(=O)N)C(=O)NC(CC(C)C)C(=O)NC(CC(C)C)C(=O)NC(C(C)C)C(=O)NC(CC(=O)O)C(=O)NC(CC(C)C)C(=O)NC(C(C)CC)C(=O)O
LYNB01000001.1.region001	Others	Bacillus velezensis	NCC(=O)NC(C(O)C)C(=O)O
LYNB01000001.1.region001	Others	Bacillus velezensis	NCC(=O)NC(C(O)C)C(=O)O
LYNB01000004.1.region001	PKSother	Bacillus velezensis	CC(O)CC(=O)CC(=O)CC(=O)C=CCC(=O)CC(=O)C(=O)O
LYNB01000006.1.region001	NRPS	Bacillus velezensis	NC(CCCN)C(=O)NC(Cc1ccc(O)cc1)C(=O)NC(C(O)C)C(=O)O
LYNB01000007.1.region001	NRPS	Bacillus velezensis	NC(C(C)C)C(=O)NC(CC(=O)O)C(=O)O
LYNB01000008.1.region001	NRPS	Bacillus velezensis	NC(C(C)C)C(=O)N1C(CCC1)C(=O)O
LYNB01000011.1.region003	PKSother	Bacillus velezensis	CC(O)C=CC=CC=CCC(=O)C=CC=CCC(=O)C=CC=CCC(O)CC(O)CC(=O)CC(=O)CC(O)C(=O)O
LYNB01000011.1.region004	PKS-NRP_Hybrids	Bacillus velezensis	NCC(=O)C=CCC(O)CC(=O)CC(=O)C=CCC(=O)CC(O)CC(=O)CC(=O)C=CCC(O)NC([*])C(=O)C=CC=CC=CC=CCC(=O)CC(=O)C(=O)O
LYNB01000011.1.region005	Others	Bacillus velezensis	NC(Cc1ccc(O)cc1)C(=O)NC(C(C)CC)C(=O)CC(=O)NC(CC(=O)N)C(=O)NC(Cc1ccc(O)cc1)C(=O)NC(CC(=O)N)C(=O)NC(CCC(=O)N)C(=O)N1C(CCC1)C(=O)NC(CC(=O)N)C(=O)NC(CO)C(=O)O
LYNB01000011.1.region005	Others	Bacillus velezensis	CC(=O)NC(CC(=O)N)C(=O)NC(Cc1ccc(O)cc1)C(=O)NC(CC(=O)N)C(=O)NC(CCC(=O)N)C(=O)N1C(CCC1)C(=O)NC(CC(=O)N)C(=O)NC(CO)C(=O)O
LYNB01000011.1.region005	Others	Bacillus velezensis	NC(Cc1ccc(O)cc1)C(=O)NC(C(C)CC)C(=O)O
LYNB01000022.1.region001	PKSother	Bacillus velezensis	C=CC(=O)O
LYNB01000033.1.region002	NRPS	Bacillus velezensis	NC(CS)C(=O)NC(CO)C(=O)NC(CS)C(=O)NC(C)C(=O)NC([*])C(=O)O
LYNB01000050.1.region003	NRPS	Bacillus velezensis	NC(CCC(=O)O)C(=O)O
LYNB01000051.1.region001	NRPS	Bacillus velezensis	NC(CC(C)C)C(=O)O
LYNB01000052.1.region001	PKS-NRP_Hybrids	Bacillus velezensis	NC(C(C)C)C(=O)NC(Cc1ccccc1)C(=O)NC([*])C(=O)NC(CC(=O)N)C(=O)NCC(=O)C=CNC(CCC(=O)O)C(=O)O
LYNB01000052.1.region002	NRPS	Bacillus velezensis	NC(CCC(=O)O)C(=O)NC(CC(C)C)C(=O)O
LYNB01000053.1.region001	PKSother	Bacillus velezensis	CC(O)CC(=O)CC(=O)C=CCC(=O)CC(O)CC(=O)C=CCC(=O)C(=O)O
LKIC01000001.1.region001	NRPS	Unclassified Bacillus	NC(CCC(=O)O)C(=O)NC(CC(C)C)C(=O)NC(CC(C)C)C(=O)NC([*])C(=O)NC(CC(=O)O)C(=O)NC(CC(C)C)C(=O)NC(C(C)CC)C(=O)NC(C(C)C)C(=O)NC([*])C(=O)O
LKIC01000026.1.region001	NRPS	Unclassified Bacillus	NCC(=O)NC(C(O)C)C(=O)O
CP010852.1.region003	NRPS	Bacillus anthracis	NCC(=O)NC(C(O)C)C(=O)O
CP010852.1.region006	NRPS	Bacillus anthracis	NC([*])C(=O)NC(CS)C(=O)O
NUUA01000010.1.region002	NRPS	Bacillus toyonensis	NC([*])C(=O)NC(CS)C(=O)O
NUUA01000021.1.region001	NRPS	Bacillus toyonensis	NCC(=O)NC(C(O)C)C(=O)O
NUUA01000022.1.region001	NRPS	Bacillus toyonensis	NC([*])C(=O)O
NUUA01000068.1.region001	NRPS	Bacillus toyonensis	NC(C(O)C)C(=O)NC([*])C(=O)NC(C)C(=O)NC(CO)C(=O)NC(CC(C)C)C(=O)NC(CCC(=O)N)C(=O)NC(CCC(=O)N)C(=O)O
JALAST010000001.region001	PKS-NRP_Hybrids	Bacillus inaquosorum	NCC(=O)C=CCC(O)CC(=O)CC(=O)C=CCC(=O)CC(O)CC(=O)CC(=O)C=CCC(O)CC(=O)NC([*])C(=O)C=CC=CC=CC=CCC(=O)CC(=O)C(=O)O
JALAST010000001.region001	PKS-NRP_Hybrids	Bacillus inaquosorum	NCC(=O)C=CCC(O)CC(=O)CC(=O)C=CCC(=O)CC(O)CC(=O)CC(=O)C=CCC(O)CC(=O)NC([*])C(=O)C=CC=CC=CC(=O)O
JALAST010000001.region002	Others	Bacillus inaquosorum	NC(CCC(=O)O)C(=O)NC(CCCN)C(=O)NC(Cc1ccc(O)cc1)C(=O)NC(C(O)C)C(=O)NC(CCC(=O)O)C(=O)NC(C(C)C)C(=O)N1C(CCC1)C(=O)NC(CCC(=O)O)C(=O)NC(Cc1ccc(O)cc1)C(=O)NC(C(C)CC)C(=O)CC(=O)NC(CC(=O)N)C(=O)NC(Cc1ccc(O)cc1)C(=O)NC(CC(=O)N)C(=O)NC(CCC(=O)N)C(=O)N1C(CCC1)C(=O)NC(CC(=O)N)C(=O)NC(C(O)C)C(=O)O
JALAST010000002.region001	NRPS	Bacillus inaquosorum	NC(CCC(=O)O)C(=O)NC(CC(C)C)C(=O)NC(CC(C)C)C(=O)NC(C(C)C)C(=O)NC(CC(=O)O)C(=O)NC(CC(C)C)C(=O)NC(CC(C)C)C(=O)O
JALAST010000004.region001	PKSother	Bacillus inaquosorum	CC(=O)C(=O)O
JALAST010000011.region001	NRPS	Bacillus inaquosorum	NCC(=O)NC(C(O)C)C(=O)O
JALAST010000014.region001	PKS-NRP_Hybrids	Bacillus inaquosorum	NC(CC(=O)N)C(=O)NC(CC(=O)N)C(=O)CC(O)NC(CCC(=O)O)C(=O)CC(O)C(OC)C(=O)CC(O)CC(=O)C(=O)O
JALAVR010000001.region001	NRPS	Bacillus atrophaeus	NCC(=O)NC(C(O)C)C(=O)O
JALAVR010000002.region002	Others	Bacillus atrophaeus	CC(=O)NC(CC(=O)N)C(=O)NC(Cc1ccc(O)cc1)C(=O)NC(CC(=O)N)C(=O)NC(CCC(=O)N)C(=O)N1C(CCC1)C(=O)NC(CO)C(=O)NC(CC(=O)N)C(=O)O
JALAVR010000002.region002	Others	Bacillus atrophaeus	CC(=O)NC(CC(=O)N)C(=O)NC(Cc1ccc(O)cc1)C(=O)NC(CC(=O)N)C(=O)NC(CCC(=O)N)C(=O)N1C(CCC1)C(=O)NC(CO)C(=O)NC(CC(=O)N)C(=O)O
JALAVR010000002.region003	PKS-NRP_Hybrids	Bacillus atrophaeus	NCC(=O)C=CCC(O)CC(=O)C=CCC(=O)CC(O)CC(=O)CC(=O)C=CCC(O)CC(=O)CC(=O)NC([*])C(=O)C=CC=CC=CCC(=O)CC(=O)C=CC(=O)O
JALAVR010000002.region003	PKS-NRP_Hybrids	Bacillus atrophaeus	C=CCC(O)CC(=O)CC(=O)NC([*])C(=O)C=CC=CC=CCC(=O)CC(=O)C=CC(=O)O
JALAVR010000002.region003	PKS-NRP_Hybrids	Bacillus atrophaeus	NCC(=O)C=CCC(O)CC(=O)C=CCC(=O)CC(O)CC(=O)CC(=O)C=CCC(O)CC(=O)CC(=O)NC([*])C(=O)C=CC=CC=CCC(=O)CC(=O)C=CC(=O)O
JALAVR010000004.region001	NRPS	Bacillus atrophaeus	NC([*])C(=O)NC(CS)C(=O)O
JALAVR010000004.region002	NRPS	Bacillus atrophaeus	NC(CCC(=O)O)C(=O)NC(CC(C)C)C(=O)NC(CC(C)C)C(=O)NC(C(C)C)C(=O)NC(CC(=O)O)C(=O)NC(CC(C)C)C(=O)NC(C(C)CC)C(=O)O
LJDI01000028.1.region001	NRPS	Bacillus amyloliquefaciens	NC(CCC(=O)O)C(=O)NC(CC(C)C)C(=O)O
LJDI01000033.1.region001	PKSother	Bacillus amyloliquefaciens	CC(O)C=CC=CCC(=O)CC(O)C=CCC(=O)C=CC=CCC(O)CC(O)CC(=O)C=CC=CCC(=O)C(=O)O
LJDI01000034.1.region001	Others	Bacillus amyloliquefaciens	NCC(=O)NC(C(O)C)C(=O)O
LJDI01000034.1.region001	Others	Bacillus amyloliquefaciens	NCC(=O)NC(C(O)C)C(=O)O
LJDI01000010.1.region001	PKSother	Bacillus amyloliquefaciens	C=CC(=O)O
LJDI01000011.1.region001	PKSother	Bacillus amyloliquefaciens	C=CCC(=O)CC(=O)CC(=O)CC(O)CC(=O)CC(=O)C(=O)O
LJDI01000015.1.region001	NRPS	Bacillus amyloliquefaciens	NC(C(C)C)C(=O)NC(CC(=O)O)C(=O)O
LJDI01000016.1.region001	NRPS	Bacillus amyloliquefaciens	NC(CC(C)C)C(=O)O
LJDI01000007.1.region001	PKS-NRP_Hybrids	Bacillus amyloliquefaciens	NCC(=O)C=CCC(O)CC(=O)CC(=O)C=CCC(=O)CC(O)CC(=O)CC(=O)C=CCC(O)NC([*])C(=O)C=CC=CC=CC=CCC(=O)CC(=O)C(=O)O
LJDI01000007.1.region002	Others	Bacillus amyloliquefaciens	NC(CCC(=O)O)C(=O)NC(CCCN)C(=O)NC(Cc1ccc(O)cc1)C(=O)NC(C(O)C)C(=O)NC(CCC(=O)O)C(=O)NC(C(C)C)C(=O)N1C(CCC1)C(=O)NC(CCC(=O)O)C(=O)NC(Cc1ccc(O)cc1)C(=O)NC(C(C)CC)C(=O)CC(=O)NC(CC(=O)N)C(=O)NC(Cc1ccc(O)cc1)C(=O)NC(CC(=O)N)C(=O)NC(CCC(=O)N)C(=O)N1C(CCC1)C(=O)NC(CC(=O)N)C(=O)NC(CO)C(=O)O
LJDI01000007.1.region002	Others	Bacillus amyloliquefaciens	CC(=O)NC(CC(=O)N)C(=O)NC(Cc1ccc(O)cc1)C(=O)NC(CC(=O)N)C(=O)NC(CCC(=O)N)C(=O)N1C(CCC1)C(=O)NC(CC(=O)N)C(=O)NC(CO)C(=O)O
LJDI01000007.1.region002	Others	Bacillus amyloliquefaciens	NC(CCC(=O)O)C(=O)NC(CCCN)C(=O)NC(Cc1ccc(O)cc1)C(=O)NC(C(O)C)C(=O)NC(CCC(=O)O)C(=O)NC(C(C)C)C(=O)N1C(CCC1)C(=O)NC(CCC(=O)O)C(=O)NC(Cc1ccc(O)cc1)C(=O)NC(C(C)CC)C(=O)O
LJDI01000008.1.region001	PKSother	Bacillus amyloliquefaciens	C=CCC(=O)CC(O)CC(=O)CC(O)CC(=O)CC(=O)CC(=O)C=CC(=O)O
JAIUDB010000011.region001	Others	Bacillus velezensis	NCC(=O)NC(C(O)C)C(=O)O
JAIUDB010000011.region001	Others	Bacillus velezensis	NCC(=O)NC(C(O)C)C(=O)O
JAIUDB010000012.region001	Others	Bacillus velezensis	NC(C(C)C)C(=O)N1C(CCC1)C(=O)NC(CCC(=O)O)C(=O)NC(Cc1ccc(O)cc1)C(=O)NC(C(C)CC)C(=O)CC(=O)NC(CC(=O)N)C(=O)NC(Cc1ccc(O)cc1)C(=O)NC(CC(=O)N)C(=O)N1C(CCC1)C(=O)NC(CCC(=O)O)C(=O)NC(CO)C(=O)NC(C(O)C)C(=O)O
JAIUDB010000012.region001	Others	Bacillus velezensis	NC(C(C)C)C(=O)N1C(CCC1)C(=O)NC(CCC(=O)O)C(=O)NC(Cc1ccc(O)cc1)C(=O)NC(C(C)CC)C(=O)O
JAIUDB010000012.region001	Others	Bacillus velezensis	CC(=O)NC(CC(=O)N)C(=O)NC(Cc1ccc(O)cc1)C(=O)NC(CC(=O)N)C(=O)N1C(CCC1)C(=O)NC(CCC(=O)O)C(=O)NC(CO)C(=O)NC(C(O)C)C(=O)O
JAIUDB010000001.region001	PKSother	Bacillus velezensis	C=CC=CCC(=O)CC(=O)CC(O)CC(=O)CC(=O)CC(=O)C=CC=CCC(O)CC(=O)CC(=O)CC(O)CC(=O)CC(=O)C=CC=CCC(=O)C(=O)O
JAIUDB010000022.region001	NRPS	Bacillus velezensis	NC(CC(C)C)C(=O)O
JAIUDB010000023.region001	NRPS	Bacillus velezensis	NC(CCCN)C(=O)NC(Cc1ccc(O)cc1)C(=O)NC(C(O)C)C(=O)O
JAIUDB010000024.region001	NRPS	Bacillus velezensis	NC(C(C)C)C(=O)NC(CC(=O)O)C(=O)O
JAIUDB010000026.region001	NRPS	Bacillus velezensis	NC(CC(=O)N)C(=O)O
JAIUDB010000002.region001	NRPS	Bacillus velezensis	NC(CS)C(=O)NC(CO)C(=O)NC(CS)C(=O)NC(C)C(=O)NC([*])C(=O)O
JAIUDB010000004.region001	NRPS	Bacillus velezensis	NC(CC(=O)N)C(=O)O
JAIUDB010000005.region001	PKS-NRP_Hybrids	Bacillus velezensis	NCC(=O)C=CCC(O)CC(=O)CC(=O)C=CCC(=O)CC(O)CC(=O)CC(=O)C=CCC(O)NC([*])C(=O)C=CC=CC=CC=CCC(=O)CC(=O)C(=O)O
JAIUDB010000007.region001	PKSother	Bacillus velezensis	CC(O)C=CC=CCC(=O)CC(O)C=CCC(=O)C=CC=CCC(O)CC(O)CC(=O)C=CC=CCC(=O)C(=O)O
JAIUDB010000008.region001	NRPS	Bacillus velezensis	NC(CCC(=O)O)C(=O)NC(CC(C)C)C(=O)O
CP050424.1.region001	NRPS	Bacillus velezensis	NC(CCC(=O)O)C(=O)NC(CC(C)C)C(=O)NC(CC(C)C)C(=O)NC(C(C)C)C(=O)NC(CC(=O)O)C(=O)NC(CC(C)C)C(=O)NC(CC(C)C)C(=O)O
CP050424.1.region005	PKSother	Bacillus velezensis	CC(=O)CC(O)C=CCC(=O)C=CC=CCC(O)CC(O)CC(=O)C=CC=CCC(=O)CC(O)C=CC=CCC(O)C(=O)O
CP050424.1.region006	PKS-NRP_Hybrids	Bacillus velezensis	NCC(=O)C=CCC(O)CC(=O)CC(=O)C=CCC(=O)CC(O)CC(=O)CC(=O)C=CCC(O)NC([*])C(=O)C=CC=CC=CC=CCC(=O)CC(=O)C(=O)O
CP050424.1.region007	Others	Bacillus velezensis	NC(CCC(=O)O)C(=O)NC(CCCN)C(=O)NC(Cc1ccc(O)cc1)C(=O)NC(C(O)C)C(=O)NC(CCC(=O)O)C(=O)NC(C(C)C)C(=O)N1C(CCC1)C(=O)NC(CCC(=O)O)C(=O)NC(Cc1ccc(O)cc1)C(=O)NC(C(C)CC)C(=O)CC(=O)NC(CC(=O)N)C(=O)NC(Cc1ccc(O)cc1)C(=O)NC(CC(=O)N)C(=O)NC(CCC(=O)N)C(=O)N1C(CCC1)C(=O)NC(CC(=O)N)C(=O)NC(CO)C(=O)O
CP050424.1.region007	Others	Bacillus velezensis	CC(=O)NC(CC(=O)N)C(=O)NC(Cc1ccc(O)cc1)C(=O)NC(CC(=O)N)C(=O)NC(CCC(=O)N)C(=O)N1C(CCC1)C(=O)NC(CC(=O)N)C(=O)NC(CO)C(=O)O
CP050424.1.region007	Others	Bacillus velezensis	NC(CCC(=O)O)C(=O)NC(CCCN)C(=O)NC(Cc1ccc(O)cc1)C(=O)NC(C(O)C)C(=O)NC(CCC(=O)O)C(=O)NC(C(C)C)C(=O)N1C(CCC1)C(=O)NC(CCC(=O)O)C(=O)NC(Cc1ccc(O)cc1)C(=O)NC(C(C)CC)C(=O)O
CP050424.1.region010	PKSother	Bacillus velezensis	C=CC=CCC(=O)CC(O)CC(=O)CC(=O)CC(=O)CC(=O)C=CC=CCC(O)CC(=O)CC(O)CC(=O)CC(=O)C=CCC(=O)CC(=O)C=CC(=O)O
CP050424.1.region011	Others	Bacillus velezensis	NCC(=O)NC(C(O)C)C(=O)O
CP050424.1.region011	Others	Bacillus velezensis	NCC(=O)NC(C(O)C)C(=O)O
JAOPON010000048.region001	NRPS	Bacillus cereus	NC([*])C(=O)O
JAOPON010000049.region001	NRPS	Bacillus cereus	NC(C(O)C)C(=O)NC([*])C(=O)NC(C)C(=O)NC(CO)C(=O)NC(CC(C)C)C(=O)NC(CCC(=O)N)C(=O)NC(CCC(=O)N)C(=O)O
JAOPON010000065.region001	NRPS	Bacillus cereus	NCC(=O)NC(C(O)C)C(=O)O
NVJS01000160.1.region001	NRPS	Bacillus thuringiensis	NC(CS)C(=O)O
NVJS01000346.1.region001	NRPS	Bacillus thuringiensis	NCC(=O)NC(C(O)C)C(=O)O
NVJS01000001.1.region001	Others	Bacillus thuringiensis	CC(O)NC([*])C(=O)N1C(CCC1)C(=O)NC(C(O)C)C(=O)CC(O)NC(CC(=O)N)C(=O)NC([*])C(=O)NC([*])C(=O)O
NVJS01000041.1.region001	NRPS	Bacillus thuringiensis	NC([*])C(=O)O
NVJS01000042.1.region001	NRPS	Bacillus thuringiensis	NC([*])C(=O)O
NVJS01000048.1.region001	NRPS	Bacillus thuringiensis	NC([*])C(=O)NC(Cc1ccc(O)cc1)C(=O)O
NVJS01000089.1.region001	NRPS	Bacillus thuringiensis	NC(C(O)C)C(=O)NC([*])C(=O)NC(C)C(=O)NC(CO)C(=O)NC(CC(C)C)C(=O)NC(CCC(=O)N)C(=O)NC(CCC(=O)N)C(=O)O
VDYT01000013.1.region001	NRPS	Bacillus licheniformis	NCC(=O)NC(C(O)C)C(=O)O
VDYT01000014.1.region001	NRPS	Bacillus licheniformis	NC(C(C)CC)C(=O)O
VDYT01000044.1.region001	NRPS	Bacillus licheniformis	NC(C(C)C)C(=O)NC(CC(=O)O)C(=O)O
VDYT01000006.1.region001	NRPS	Bacillus licheniformis	NC(CCC(=O)N)C(=O)NC(CC(C)C)C(=O)O
JAQFMJ010000023.region001	NRPS	Bacillus cereus	NCC(=O)NC(C(O)C)C(=O)O
QENN01000003.1.region003	NRPS	Bacillus pumilus	NCC(=O)NC(C(O)C)C(=O)O
QENN01000005.1.region001	PKS-NRP_Hybrids	Bacillus pumilus	NC(CC(=O)N)C(=O)NC(CC(=O)N)C(=O)C=CNC(CCC(=O)O)C(=O)CC(O)CC(O)CC(=O)C(=O)O
QENN01000008.1.region001	NRPS	Bacillus pumilus	NC(CCC(=O)O)C(=O)NC(CC(C)C)C(=O)NC(CC(C)C)C(=O)NC([*])C(=O)NC(CC(=O)O)C(=O)NC(CC(C)C)C(=O)NC(C(C)CC)C(=O)O=C(C(C)C)C(=O)NC(C(C)C)C(=O)NC([*])C(=O)O
VEKJ01000013.1.region001	PKSother	Bacillus velezensis	C=CC(=O)O
VEKJ01000014.1.region001	PKSother	Bacillus velezensis	C=CCC(O)CC(=O)CC(=O)CC(=O)CC(=O)CC(=O)C(=O)O
VEKJ01000015.1.region001	NRPS	Bacillus velezensis	NC(CC(C)C)C(=O)O
VEKJ01000017.1.region001	NRPS	Bacillus velezensis	NC(CCCN)C(=O)NC(Cc1ccc(O)cc1)C(=O)NC(C(O)C)C(=O)O
VEKJ01000018.1.region001	NRPS	Bacillus velezensis	NC(C(C)C)C(=O)N1C(CCC1)C(=O)O
VEKJ01000019.1.region001	NRPS	Bacillus velezensis	NC(C(C)C)C(=O)NC(CC(=O)O)C(=O)O
VEKJ01000001.1.region002	Others	Bacillus velezensis	NCC(=O)NC(C(O)C)C(=O)O
VEKJ01000001.1.region002	Others	Bacillus velezensis	NCC(=O)NC(C(O)C)C(=O)O
VEKJ01000002.1.region001	PKSother	Bacillus velezensis	CC(O)CC(=O)CC(O)C=CCC(=O)C=CC=CCC(O)C=CC=CC=CCC(=O)C=CCC(O)CC(=O)C(=O)O
VEKJ01000004.1.region001	Others	Bacillus velezensis	NC(Cc1ccc(O)cc1)C(=O)NC(C(C)CC)C(=O)CC(=O)NC(CC(=O)N)C(=O)NC(Cc1ccc(O)cc1)C(=O)NC(CC(=O)N)C(=O)NC(CO)C(=O)NC(CCC(=O)O)C(=O)NC(CO)C(=O)NC(C(O)C)C(=O)O
VEKJ01000004.1.region001	Others	Bacillus velezensis	NC(Cc1ccc(O)cc1)C(=O)NC(C(C)CC)C(=O)O
VEKJ01000004.1.region001	Others	Bacillus velezensis	CC(=O)NC(CC(=O)N)C(=O)NC(Cc1ccc(O)cc1)C(=O)NC(CC(=O)N)C(=O)NC(CO)C(=O)NC(CCC(=O)O)C(=O)NC(CO)C(=O)NC(C(O)C)C(=O)O
VEKJ01000004.1.region002	PKS-NRP_Hybrids	Bacillus velezensis	NCC(=O)C=CCC(O)CC(=O)C=CCC(=O)CC(O)CC(=O)CC(=O)C=CCC(O)CC(=O)NC([*])C(=O)C=CC=CC=CCC(=O)CC(=O)C=CC(=O)O
VEKJ01000005.1.region001	PKSother	Bacillus velezensis	CC(=O)CC(O)CC(=O)CC(O)CC(=O)CC(=O)C=CC=CCC(=O)C(=O)O
VEKJ01000008.1.region001	NRPS	Bacillus velezensis	NC(CCC(=O)O)C(=O)NC(CC(C)C)C(=O)O
VEKJ01000008.1.region002	PKS-NRP_Hybrids	Bacillus velezensis	NC(C(C)C)C(=O)NC(Cc1ccccc1)C(=O)NC([*])C(=O)NC(CC(=O)N)C(=O)NCC(=O)C=CNC(CCC(=O)O)C(=O)O
CP073656.1.region001	PKS-NRP_Hybrids	Bacillus velezensis	NC(C(C)C)C(=O)NC(Cc1ccccc1)C(=O)NC([*])C(=O)NC(CC(=O)N)C(=O)NCC(=O)C=CNC(CCC(=O)O)C(=O)O
CP073656.1.region002	NRPS	Bacillus velezensis	NC(CCC(=O)O)C(=O)NC(CC(C)C)C(=O)NC(CC(C)C)C(=O)NC(C(C)C)C(=O)NC(CC(=O)O)C(=O)NC(CC(C)C)C(=O)NC(CC(C)C)C(=O)O
CP073656.1.region005	PKSother	Bacillus velezensis	CC(O)C=CC=CCC(=O)CC(O)C=CCC(=O)C=CC=CCC(O)CC(O)CC(=O)C=CC=CCC(=O)C(=O)O
CP073656.1.region006	PKS-NRP_Hybrids	Bacillus velezensis	NCC(=O)C=CCC(O)CC(=O)CC(=O)C=CCC(=O)CC(O)CC(=O)CC(=O)C=CCC(O)NC([*])C(=O)C=CC=CC=CC=CCC(=O)CC(=O)C(=O)O
CP073656.1.region007	Others	Bacillus velezensis	NC(CCC(=O)O)C(=O)NC(CCCN)C(=O)NC(Cc1ccc(O)cc1)C(=O)NC(C(O)C)C(=O)NC(CCC(=O)O)C(=O)NC(C(C)C)C(=O)N1C(CCC1)C(=O)NC(CCC(=O)O)C(=O)NC(Cc1ccc(O)cc1)C(=O)NC(C(C)CC)C(=O)CC(=O)NC(CC(=O)N)C(=O)NC(Cc1ccc(O)cc1)C(=O)NC(CC(=O)N)C(=O)N1C(CCC1)C(=O)NC(CCC(=O)O)C(=O)NC(CO)C(=O)NC(C(O)C)C(=O)O
CP073656.1.region007	Others	Bacillus velezensis	CC(=O)NC(CC(=O)N)C(=O)NC(Cc1ccc(O)cc1)C(=O)NC(CC(=O)N)C(=O)N1C(CCC1)C(=O)NC(CCC(=O)O)C(=O)NC(CO)C(=O)NC(C(O)C)C(=O)O
CP073656.1.region007	Others	Bacillus velezensis	NC(CCC(=O)O)C(=O)NC(CCCN)C(=O)NC(Cc1ccc(O)cc1)C(=O)NC(C(O)C)C(=O)NC(CCC(=O)O)C(=O)NC(C(C)C)C(=O)N1C(CCC1)C(=O)NC(CCC(=O)O)C(=O)NC(Cc1ccc(O)cc1)C(=O)NC(C(C)CC)C(=O)O
CP073656.1.region010	PKSother	Bacillus velezensis	C=CC=CCC(=O)CC(O)CC(=O)CC(=O)CC(=O)CC(=O)C=CC=CCC(O)CC(=O)CC(O)CC(=O)CC(=O)C=CCC(=O)CC(=O)C=CC(=O)O
CP073656.1.region011	Others	Bacillus velezensis	NCC(=O)NC(C(O)C)C(=O)O
CP073656.1.region011	Others	Bacillus velezensis	NCC(=O)NC(C(O)C)C(=O)O
SHCW01000016.1.region001	NRPS	Bacillus aerophilus	NC([*])C(=O)O
SHCW01000017.1.region001	NRPS	Bacillus aerophilus	NC(CCC(=O)O)C(=O)NC(CC(C)C)C(=O)NC(CC(C)C)C(=O)NC([*])C(=O)NC(CC(=O)O)C(=O)NC(CC(C)C)C(=O)NC(C(C)CC)C(=O)NC(C(C)C)C(=O)NC([*])C(=O)O
SHCW01000004.1.region001	NRPS	Bacillus aerophilus	NCC(=O)NC(C(O)C)C(=O)O
VEBS01000013.1.region001	NRPS	Bacillus pumilus	NCC(=O)NC(C(O)C)C(=O)O
VEBS01000022.1.region001	NRPS	Bacillus pumilus	NC(CCC(=O)O)C(=O)NC(CC(C)C)C(=O)NC(CC(C)C)C(=O)NC(CC(C)C)C(=O)NC(CC(=O)O)C(=O)NC(CC(C)C)C(=O)NC(C(C)CC)C(=O)NC(C(C)C)C(=O)NC([*])C(=O)O
JAOPNW010000108.region001	NRPS	Bacillus cereus	NC([*])C(=O)NC(Cc1ccc(O)cc1)C(=O)O
JAOPNW010000144.region001	NRPS	Bacillus cereus	NC(C(O)C)C(=O)O
JAOPNW010000174.region001	NRPS	Bacillus cereus	NC([*])C(=O)O
JAOPNW010000026.region001	NRPS	Bacillus cereus	NCC(=O)NC(C(O)C)C(=O)O
JAOPNW010000028.region001	PKS-NRP_Hybrids	Bacillus cereus	CC(O)NC([*])C(=O)N1C(CCC1)C(=O)NC(C(O)C)C(=O)CC(O)NC(CC(=O)N)C(=O)NC([*])C(=O)NC([*])C(=O)O
JAOPNW010000065.region001	NRPS	Bacillus cereus	NC(C)C(=O)NC(CO)C(=O)NC(CC(C)C)C(=O)NC(CCC(=O)N)C(=O)NC(CCC(=O)N)C(=O)O
JAOPNW010000094.region001	NRPS	Bacillus cereus	NC(CS)C(=O)O
JAOPNW010000009.region001	NRPS	Bacillus cereus	NC([*])C(=O)O
LQYO01000010.1.region001	Others	Bacillus amyloliquefaciens	NCC(=O)NC(C(O)C)C(=O)O
LQYO01000010.1.region001	Others	Bacillus amyloliquefaciens	NCC(=O)NC(C(O)C)C(=O)O
LQYO01000013.1.region001	NRPS	Bacillus amyloliquefaciens	NC(C(C)C)C(=O)N1C(CCC1)C(=O)O
LQYO01000016.1.region001	PKSother	Bacillus amyloliquefaciens	CC(O)C=CC=CC=CCC(=O)C=CC=CCC(O)CC(O)CC(=O)C=CC=CCC(=O)CC(=O)CC(O)C(=O)O
LQYO01000023.1.region001	NRPS	Bacillus amyloliquefaciens	NC(CCCN)C(=O)NC(Cc1ccc(O)cc1)C(=O)NC(C(O)C)C(=O)O
LQYO01000006.1.region001	Others	Bacillus amyloliquefaciens	NC(Cc1ccc(O)cc1)C(=O)NC(C(C)CC)C(=O)CC(=O)NC(CC(=O)N)C(=O)NC(Cc1ccc(O)cc1)C(=O)NC(CC(=O)N)C(=O)NC(CO)C(=O)NC(CCC(=O)O)C(=O)NC(CO)C(=O)NC(C(O)C)C(=O)O
LQYO01000006.1.region001	Others	Bacillus amyloliquefaciens	NC(Cc1ccc(O)cc1)C(=O)NC(C(C)CC)C(=O)O
LQYO01000006.1.region001	Others	Bacillus amyloliquefaciens	CC(=O)NC(CC(=O)N)C(=O)NC(Cc1ccc(O)cc1)C(=O)NC(CC(=O)N)C(=O)NC(CO)C(=O)NC(CCC(=O)O)C(=O)NC(CO)C(=O)NC(C(O)C)C(=O)O
LQYO01000006.1.region002	PKS-NRP_Hybrids	Bacillus amyloliquefaciens	NCC(=O)C=CCC(O)CC(=O)C=CCC(=O)CC(O)CC(=O)CC(=O)C=CCC(O)CC(=O)NC([*])C(=O)C=CC=CC=CCC(=O)CC(=O)C=CC(=O)O
LQYO01000025.1.region001	NRPS	Bacillus amyloliquefaciens	NC(C(C)C)C(=O)NC(CC(=O)O)C(=O)O
LQYO01000026.1.region001	NRPS	Bacillus amyloliquefaciens	NC(CCC(=O)O)C(=O)NC(CC(C)C)C(=O)NC(CC(C)C)C(=O)NC(CC(C)C)C(=O)O
LQYO01000026.1.region004	PKS-NRP_Hybrids	Bacillus amyloliquefaciens	NC(C(O)C)C(=O)NC([*])C(=O)CC(O)CC(=O)CC(O)CC(=O)CC(=O)NC([*])C(=O)C=CCC(=O)NCC(=O)CC(O)CC(=O)CC(=O)C=CCC(=O)C=CCC(=O)NC(CO)C(=O)NC([*])C(=O)O
LQYO01000028.1.region001	PKSother	Bacillus amyloliquefaciens	C=CCC(=O)CC(=O)CC(=O)CC(=O)CC(O)CC(=O)CC(=O)CC(=O)C=CC=CC=CCC(O)CC(=O)CC(=O)CC(O)CC(=O)CC(=O)C=CC=CCC(=O)C(=O)O
LQYK01000071.1.region001	NRPS	Bacillus licheniformis	NC(C(C)CC)C(=O)O
LQYK01000074.1.region001	NRPS	Bacillus licheniformis	NC(CC(C)C)C(=O)O
LQYK01000014.1.region003	NRPS	Bacillus licheniformis	NCC(=O)NC(C(O)C)C(=O)O
LQYK01000002.1.region001	NRPS	Bacillus licheniformis	NC(CCC(=O)N)C(=O)NC(CC(C)C)C(=O)O
LQYK01000052.1.region001	NRPS	Bacillus licheniformis	NC(C(C)C)C(=O)NC(CC(=O)O)C(=O)O
JAJQVU010000004.region001	NRPS	Bacillus safensis	NC(CCC(=O)O)C(=O)NC(CC(C)C)C(=O)NC(CC(C)C)C(=O)NC(CC(C)C)C(=O)NC([*])C(=O)NC(CC(=O)O)C(=O)NC(CC(C)C)C(=O)NC(CC(C)C)C(=O)NC(C(C)CC)C(=O)NC(C(C)C)C(=O)NC([*])C(=O)O
JAJQVU010000006.region003	NRPS	Bacillus safensis	NCC(=O)NC(C(O)C)C(=O)O
CP000903.1.region002	PKS-NRP_Hybrids	Bacillus mycoides	NC([*])C(=O)NC([*])C(=O)CC(=O)NC(CC(=O)N)C(=O)NC([*])C(=O)NC([*])C(=O)NC(CC(=O)O)C(=O)O
CP000903.1.region004	NRPS	Bacillus mycoides	NCC(=O)NC(C(O)C)C(=O)O
CP000904.1.region001	NRPS	Bacillus mycoides	NC([*])C(=O)NC(Cc1ccc(O)cc1)C(=O)O
CP000904.1.region002	NRPS	Bacillus mycoides	NC(C(O)C)C(=O)NC([*])C(=O)NC(C)C(=O)NC(CO)C(=O)NC(CC(C)C)C(=O)NC(C(O)C)C(=O)NC(CCC(=O)O)C(=O)O
NTRN01000020.1.region001	NRPS	Bacillus anthracis	NC([*])C(=O)O
NTRN01000007.1.region001	NRPS	Bacillus anthracis	NCC(=O)NC(C(O)C)C(=O)O
JAKUFU010000004.region001	NRPS	Bacillus cereus	NCC(=O)NC(C(O)C)C(=O)O
JAGJDA010000023.region001	NRPS	Bacillus anthracis	NCC(=O)NC(C(O)C)C(=O)O
JAGJDA010000052.region001	NRPS	Bacillus anthracis	NC([*])C(=O)NC(CS)C(=O)O
NURX01000016.1.region004	NRPS	Bacillus toyonensis	NC([*])C(=O)NC(CS)C(=O)O
NURX01000063.1.region001	NRPS	Bacillus toyonensis	NC(C(O)C)C(=O)NC([*])C(=O)NC(C)C(=O)NC(CO)C(=O)NC(CC(C)C)C(=O)NC(CCC(=O)N)C(=O)NC(CCC(=O)N)C(=O)O
NURX01000006.1.region001	NRPS	Bacillus toyonensis	NCC(=O)NC(C(O)C)C(=O)O
NURX01000071.1.region001	NRPS	Bacillus toyonensis	NC([*])C(=O)O
NUJD01000017.1.region001	NRPS	Bacillus cereus	NC([*])C(=O)NC(Cc1ccc(O)cc1)C(=O)O
NUJD01000023.1.region001	NRPS	Bacillus cereus	NCC(=O)NC(C(O)C)C(=O)O
JH791991.1.region006	NRPS	Bacillus mycoides	NC([*])C(=O)NC(CS)C(=O)O
JH791991.1.region009	NRPS	Bacillus mycoides	NCC(=O)NC(C(O)C)C(=O)O
JH791991.1.region010	NRPS	Bacillus mycoides	NC([*])C(=O)NC([*])C(=O)NC(C(C)C)C(=O)O
JABXXL010000005.region001	NRPS	Bacillus thuringiensis	NCC(=O)NC(C(O)C)C(=O)O
JABXXL010000005.region002	NRPS	Bacillus thuringiensis	NC(C(O)C)C(=O)NC([*])C(=O)NC([*])C(=O)NC(C)C(=O)NC(CO)C(=O)NC(CC(C)C)C(=O)NC(CCC(=O)N)C(=O)NC(CCC(=O)N)C(=O)O
JABXXL010000005.region003	NRPS	Bacillus thuringiensis	NC([*])C(=O)NC(CS)C(=O)O
JABXXL010000003.region001	NRPS	Bacillus thuringiensis	NC([*])C(=O)O
JABXXL010000002.region001	Others	Bacillus thuringiensis	NC([*])C(=O)NC(Cc1ccc(O)cc1)C(=O)CC(O)NC([*])C(=O)N1C(CCC1)C(=O)NC(C(O)C)C(=O)CC(O)NC(CC(=O)N)C(=O)NC([*])C(=O)NC([*])C(=O)O
MLKJ01000034.1.region001	NRPS	Bacillus cereus	NCC(=O)NC(C(O)C)C(=O)O
JAGJCY010000010.region001	NRPS	Bacillus anthracis	NCC(=O)NC(C(O)C)C(=O)O
JAGJCY010000003.region001	NRPS	Bacillus anthracis	NC([*])C(=O)NC(CS)C(=O)O
CP076181.1.region003	NRPS	Bacillus anthracis	NCC(=O)NC(C(O)C)C(=O)O
CP076181.1.region006	NRPS	Bacillus anthracis	NC([*])C(=O)NC(CS)C(=O)O
PZQR01000135.1.region001	NRPS	Bacillus thuringiensis	NC(CCC(=O)N)C(=O)O
PZQR01000056.1.region001	NRPS	Bacillus thuringiensis	NCC(=O)NC(C(O)C)C(=O)O
PZQR01000066.1.region001	NRPS	Bacillus thuringiensis	NC(C(O)C)C(=O)NC([*])C(=O)NC(C)C(=O)NC(CO)C(=O)NC(CC(C)C)C(=O)O
PZQR01000009.1.region001	NRPS	Bacillus thuringiensis	NC([*])C(=O)O
NUGW01000021.1.region001	NRPS	Bacillus thuringiensis	NC([*])C(=O)NC(Cc1ccc(O)cc1)C(=O)O
NUGW01000025.1.region001	NRPS	Bacillus thuringiensis	NC([*])C(=O)O
NUGW01000027.1.region001	NRPS	Bacillus thuringiensis	NCC(=O)NC(C(O)C)C(=O)O
NUGW01000016.1.region001	NRPS	Bacillus thuringiensis	NC(C(O)C)C(=O)NC([*])C(=O)NC(C)C(=O)NC(CO)C(=O)NC(CC(C)C)C(=O)NC(CCC(=O)N)C(=O)NC(CCC(=O)N)C(=O)O
NUGW01000035.1.region001	Others	Bacillus thuringiensis	CC(O)NC([*])C(=O)N1C(CCC1)C(=O)NC(C(O)C)C(=O)CC(O)NC(CC(=O)N)C(=O)NC([*])C(=O)NC([*])C(=O)O
NUGW01000035.1.region001	Others	Bacillus thuringiensis	CC(O)NC([*])C(=O)N1C(CCC1)C(=O)NC(C(O)C)C(=O)CC(O)NC(CC(=O)N)C(=O)NC([*])C(=O)NC([*])C(=O)O
NUGW01000044.1.region001	NRPS	Bacillus thuringiensis	NC([*])C(=O)NC(CS)C(=O)O
JUOX01000163.1.region001	NRPS	Bacillus cereus	NCC(=O)NC(C(O)C)C(=O)O
PQWK01000001.1.region002	NRPS	Bacillus amyloliquefaciens	NCC(=O)NC(C(O)C)C(=O)O
PQWK01000010.1.region001	NRPS	Bacillus amyloliquefaciens	NC(Cc1ccccc1)C(=O)NC([*])C(=O)O
PQWK01000016.1.region001	Others	Bacillus amyloliquefaciens	NC(C(C)C)C(=O)O
PQWK01000016.1.region001	Others	Bacillus amyloliquefaciens	NC(C(C)C)C(=O)O
PQWK01000002.1.region001	PKS-NRP_Hybrids	Bacillus amyloliquefaciens	NCC(=O)C=CCC(O)CC(=O)CC(=O)C=CCC(=O)CC(O)CC(=O)CC(=O)C=CCC(O)NC([*])C(=O)C=CC=CC=CC=CCC(=O)CC(=O)C(=O)O
PQWK01000002.1.region002	Others	Bacillus amyloliquefaciens	CC(=O)NC(CC(=O)N)C(=O)NC(Cc1ccc(O)cc1)C(=O)NC(CC(=O)N)C(=O)N1C(CCC1)C(=O)NC(CCC(=O)O)C(=O)NC(CO)C(=O)NC(C(O)C)C(=O)O
PQWK01000002.1.region002	Others	Bacillus amyloliquefaciens	CC(=O)NC(CC(=O)N)C(=O)NC(Cc1ccc(O)cc1)C(=O)NC(CC(=O)N)C(=O)N1C(CCC1)C(=O)NC(CCC(=O)O)C(=O)NC(CO)C(=O)NC(C(O)C)C(=O)O
PQWK01000009.1.region001	NRPS	Bacillus amyloliquefaciens	NC(CCC(=O)O)C(=O)NC(CC(C)C)C(=O)NC(CC(C)C)C(=O)NC(C(C)C)C(=O)NC(CC(=O)O)C(=O)NC(CC(C)C)C(=O)NC(C(C)CC)C(=O)O
PQWK01000009.1.region002	PKS-NRP_Hybrids	Bacillus amyloliquefaciens	NC(CC(=O)N)C(=O)NCC(=O)C=CNC(CCC(=O)O)C(=O)O
JABSVV010000001.region003	PKSother	Bacillus velezensis	CC(=O)CC(O)C=CCC(=O)C=CCC(O)C=CCC(O)CC(O)CC(=O)C=CC=CCC(=O)C(=O)O
JABSVV010000001.region004	PKS-NRP_Hybrids	Bacillus velezensis	NCC(=O)C=CCC(O)CC(=O)CC(=O)C=CCC(=O)CC(O)CC(=O)CC(=O)C=CCC(O)NC([*])C(=O)C=CC=CC=CC=CCC(=O)CC(=O)C(=O)O
JABSVV010000001.region005	Others	Bacillus velezensis	NC(Cc1ccc(O)cc1)C(=O)NC(C(C)CC)C(=O)CC(=O)NC(CC(=O)N)C(=O)NC(Cc1ccc(O)cc1)C(=O)NC(CC(=O)N)C(=O)NC(CCC(=O)N)C(=O)N1C(CCC1)C(=O)NC(CC(=O)N)C(=O)NC(CO)C(=O)O
JABSVV010000001.region005	Others	Bacillus velezensis	CC(=O)NC(CC(=O)N)C(=O)NC(Cc1ccc(O)cc1)C(=O)NC(CC(=O)N)C(=O)NC(CCC(=O)N)C(=O)N1C(CCC1)C(=O)NC(CC(=O)N)C(=O)NC(CO)C(=O)O
JABSVV010000001.region005	Others	Bacillus velezensis	NC(Cc1ccc(O)cc1)C(=O)NC(C(C)CC)C(=O)O
JABSVV010000010.region001	PKSother	Bacillus velezensis	C=CCC(=O)CC(=O)CC(=O)CC(O)CC(=O)CC(=O)C(=O)O
JABSVV010000013.region001	NRPS	Bacillus velezensis	NC(CCCN)C(=O)NC(Cc1ccc(O)cc1)C(=O)NC(C(O)C)C(=O)O
JABSVV010000014.region001	NRPS	Bacillus velezensis	NC(C(C)C)C(=O)N1C(CCC1)C(=O)O
JABSVV010000002.region002	Others	Bacillus velezensis	NCC(=O)NC(C(O)C)C(=O)O
JABSVV010000002.region002	Others	Bacillus velezensis	NCC(=O)NC(C(O)C)C(=O)O
JABSVV010000003.region001	PKSother	Bacillus velezensis	C=CC(=O)O
JABSVV010000003.region002	NRPS	Bacillus velezensis	NC(CS)C(=O)NC(CS)C(=O)NC(CS)C(=O)NC(CS)C(=O)CC(=O)C(=O)O
JABSVV010000004.region001	Others	Bacillus velezensis	NC(C(C)C)C(=O)NC(Cc1ccccc1)C(=O)NC([*])C(=O)NC(CC(=O)N)C(=O)NCC(=O)C=CNC(CCC(=O)O)C(=O)O
JABSVV010000004.region001	Others	Bacillus velezensis	NC(C(C)C)C(=O)NC(Cc1ccccc1)C(=O)NC([*])C(=O)NC(CC(=O)N)C(=O)NCC(=O)C=CNC(CCC(=O)O)C(=O)O
JABSVV010000004.region002	NRPS	Bacillus velezensis	NC(CCC(=O)O)C(=O)NC(CC(C)C)C(=O)NC(CC(C)C)C(=O)NC(C(C)C)C(=O)NC(CC(=O)O)C(=O)NC(CC(C)C)C(=O)NC(CC(C)C)C(=O)O
JABSVV010000006.region002	PKSother	Bacillus velezensis	C=CCC(=O)CC(O)CC(=O)CC(O)CC(=O)CC(=O)CC(=O)C=CC(=O)O
CP035228.1.region001	NRPS	Bacillus licheniformis	NC(CCC(=O)N)C(=O)NC(CC(C)C)C(=O)NC(CC(C)C)C(=O)NC(C(C)C)C(=O)NC(CC(=O)O)C(=O)NC(CC(C)C)C(=O)NC(C(C)CC)C(=O)O
CP035228.1.region008	NRPS	Bacillus licheniformis	NCC(=O)NC(C(O)C)C(=O)O
NUVI01000039.1.region001	NRPS	Bacillus cereus	NCC(=O)NC(C(O)C)C(=O)O
NUVI01000003.1.region001	NRPS	Bacillus cereus	NC([*])C(=O)O
NUVI01000041.1.region001	NRPS	Bacillus cereus	NC(C(O)C)C(=O)NC([*])C(=O)NC(C)C(=O)NC(CO)C(=O)NC(CC(C)C)C(=O)NC(CCC(=O)N)C(=O)NC(CCC(=O)N)C(=O)O
NUVI01000046.1.region001	NRPS	Bacillus cereus	NC([*])C(=O)NC(CS)C(=O)O
NUVI01000057.1.region001	Others	Bacillus cereus	NC([*])C(=O)O
NUVI01000079.1.region001	PKS-NRP_Hybrids	Bacillus cereus	CC(O)NC([*])C(=O)N1C(CCC1)C(=O)NC(C(O)C)C(=O)CC(O)NC(CC(=O)N)C(=O)O
NUVI01000008.1.region001	NRPS	Bacillus cereus	NC([*])C(=O)NC(Cc1ccc(O)cc1)C(=O)O
CP031675.1.region002	NRPS	Bacillus subtilis	NC(CCC(=O)O)C(=O)NC(CC(C)C)C(=O)NC(CC(C)C)C(=O)NC(C(C)C)C(=O)NC(CC(=O)O)C(=O)NC([*])C(=O)NC([*])C(=O)NC(CC(C)C)C(=O)O
CP031675.1.region004	PKS-NRP_Hybrids	Bacillus subtilis	NCC(=O)C=CCC(O)CC(=O)CC(=O)C=CCC(=O)CC(O)CC(=O)CC(=O)C=CCC(O)CC(=O)NC([*])C(=O)C=CC=CC=CC=CCC(=O)CC(=O)C(=O)O
CP031675.1.region004	PKS-NRP_Hybrids	Bacillus subtilis	NCC(=O)C=CCC(O)CC(=O)CC(=O)C=CCC(=O)CC(O)CC(=O)CC(=O)C=CCC(O)CC(=O)NC([*])C(=O)C=CC=CC=CC=CCC(=O)CC(=O)C(=O)O
CP031675.1.region005	Others	Bacillus subtilis	NC(CCC(=O)O)C(=O)NC(C(C)C)C(=O)N1C(CCC1)C(=O)NC(CCC(=O)O)C(=O)NC(Cc1ccc(O)cc1)C(=O)NC(C(C)CC)C(=O)O
CP031675.1.region008	NRPS	Bacillus subtilis	NC([*])C(=O)O
CP031675.1.region009	NRPS	Bacillus subtilis	NCC(=O)NC(C(O)C)C(=O)O
JACYYB010000001.region001	PKSother	Bacillus velezensis	C=CC(=O)O
JACYYB010000012.region001	Others	Bacillus velezensis	NCC(=O)NC(C(O)C)C(=O)O
JACYYB010000012.region001	Others	Bacillus velezensis	NCC(=O)NC(C(O)C)C(=O)O
JACYYB010000020.region001	PKSother	Bacillus velezensis	C=CCC(=O)CC(O)CC(=O)CC(=O)CC(=O)CC(=O)C(=O)O
JACYYB010000025.region001	NRPS	Bacillus velezensis	NC(CCCN)C(=O)NC(Cc1ccc(O)cc1)C(=O)NC(C(O)C)C(=O)O
JACYYB010000026.region001	NRPS	Bacillus velezensis	NC(C(C)C)C(=O)NC(CC(=O)O)C(=O)O
JACYYB010000027.region001	NRPS	Bacillus velezensis	NC(C(C)C)C(=O)N1C(CCC1)C(=O)O
JACYYB010000029.region001	NRPS	Bacillus velezensis	NC(CO)C(=O)O
JACYYB010000003.region001	PKSother	Bacillus velezensis	C=CCC(=O)CC(O)C=CC=CCC(O)C=CC=CCC(O)CC(O)CC(=O)C=CC=CCC(=O)CC(=O)CC(O)C(=O)O
JACYYB010000003.region002	PKS-NRP_Hybrids	Bacillus velezensis	NCC(=O)C=CCC(O)CC(=O)CC(=O)C=CCC(=O)CC(O)CC(=O)CC(=O)C=CCC(O)NC([*])C(=O)C=CC=CC=CC=CCC(=O)CC(=O)C(=O)O
JACYYB010000004.region001	PKSother	Bacillus velezensis	CC(O)CC(=O)CC(=O)C=CCC(=O)CC(O)CC(=O)C=CCC(=O)C(=O)O
JACYYB010000006.region001	NRPS	Bacillus velezensis	NC(CC(C)C)C(=O)O
JACYYB010000007.region001	NRPS	Bacillus velezensis	NC(CCC(=O)O)C(=O)NC(CC(C)C)C(=O)O
JACYYB010000008.region001	NRPS	Bacillus velezensis	NC(C)C(=O)NC([*])C(=O)NC(CC(=O)N)C(=O)O
JACYYB010000009.region001	Others	Bacillus velezensis	NC(Cc1ccc(O)cc1)C(=O)NC(C(C)CC)C(=O)CC(=O)NC(CC(=O)N)C(=O)NC(Cc1ccc(O)cc1)C(=O)NC(CC(=O)N)C(=O)NC(CCC(=O)N)C(=O)N1C(CCC1)C(=O)NC(CC(=O)N)C(=O)NC(CO)C(=O)O
JACYYB010000009.region001	Others	Bacillus velezensis	CC(=O)NC(CC(=O)N)C(=O)NC(Cc1ccc(O)cc1)C(=O)NC(CC(=O)N)C(=O)NC(CCC(=O)N)C(=O)N1C(CCC1)C(=O)NC(CC(=O)N)C(=O)NC(CO)C(=O)O
JACYYB010000009.region001	Others	Bacillus velezensis	NC(Cc1ccc(O)cc1)C(=O)NC(C(C)CC)C(=O)O
NVDT01000019.1.region001	NRPS	Bacillus cereus	NCC(=O)NC(C(O)C)C(=O)O
NVDT01000023.1.region001	NRPS	Bacillus cereus	NCC(=O)O
NVDT01000025.1.region001	PKS-NRP_Hybrids	Bacillus cereus	NC([*])C(=O)NC(Cc1ccc(O)cc1)C(=O)CC(O)NC([*])C(=O)N1C(CCC1)C(=O)NC(C(O)C)C(=O)CC(O)NC(CC(=O)N)C(=O)O
NVDT01000002.1.region001	NRPS	Bacillus cereus	NC([*])C(=O)NC(CS)C(=O)O
NVDT01000037.1.region001	NRPS	Bacillus cereus	NC(C(O)C)C(=O)NC([*])C(=O)NC(C)C(=O)NC(CO)C(=O)NC(CC(C)C)C(=O)NC(CCC(=O)N)C(=O)NC(CCC(=O)N)C(=O)O
NVDT01000003.1.region001	NRPS	Bacillus cereus	NC([*])C(=O)O
NVDT01000004.1.region002	PKS-NRP_Hybrids	Bacillus cereus	CC(=O)NCC(=O)O
NVDT01000004.1.region002	PKS-NRP_Hybrids	Bacillus cereus	CC(=O)NCC(=O)O
MUAL01000063.1.region001	NRPS	Bacillus cereus	NCC(=O)NC(C(O)C)C(=O)O
VEPY01000002.1.region001	NRPS	Unclassified Bacillus	NCC(=O)NC(C(O)C)C(=O)O
CP041361.1.region001	PKS-NRP_Hybrids	Bacillus velezensis	NC(C(C)C)C(=O)NC(Cc1ccccc1)C(=O)NC([*])C(=O)NC(CC(=O)N)C(=O)NCC(=O)C=CNC(CCC(=O)O)C(=O)O
CP041361.1.region002	NRPS	Bacillus velezensis	NC(CCC(=O)O)C(=O)NC(CC(C)C)C(=O)NC(CC(C)C)C(=O)NC(C(C)C)C(=O)NC(CC(=O)O)C(=O)NC(CC(C)C)C(=O)NC(CC(C)C)C(=O)O
CP041361.1.region006	PKSother	Bacillus velezensis	CC(O)C=CC=CCC(=O)CC(O)C=CCC(=O)C=CC=CCC(O)CC(O)CC(=O)C=CC=CCC(=O)C(=O)O
CP041361.1.region007	PKS-NRP_Hybrids	Bacillus velezensis	NCC(=O)C=CCC(O)CC(=O)CC(=O)C=CCC(=O)CC(O)CC(=O)CC(=O)C=CCC(O)NC([*])C(=O)C=CC=CC=CC=CCC(=O)CC(=O)C(=O)O
CP041361.1.region008	Others	Bacillus velezensis	NC(CCC(=O)O)C(=O)NC(CCCN)C(=O)NC(Cc1ccc(O)cc1)C(=O)NC(C(O)C)C(=O)NC(CCC(=O)O)C(=O)NC(C(C)C)C(=O)N1C(CCC1)C(=O)NC(CCC(=O)O)C(=O)NC(Cc1ccc(O)cc1)C(=O)NC(C(C)CC)C(=O)CC(=O)NC(CC(=O)N)C(=O)NC(Cc1ccc(O)cc1)C(=O)NC(CC(=O)N)C(=O)NC(CCC(=O)N)C(=O)N1C(CCC1)C(=O)NC(CC(=O)N)C(=O)NC(CO)C(=O)O
CP041361.1.region008	Others	Bacillus velezensis	CC(=O)NC(CC(=O)N)C(=O)NC(Cc1ccc(O)cc1)C(=O)NC(CC(=O)N)C(=O)NC(CCC(=O)N)C(=O)N1C(CCC1)C(=O)NC(CC(=O)N)C(=O)NC(CO)C(=O)O
CP041361.1.region008	Others	Bacillus velezensis	NC(CCC(=O)O)C(=O)NC(CCCN)C(=O)NC(Cc1ccc(O)cc1)C(=O)NC(C(O)C)C(=O)NC(CCC(=O)O)C(=O)NC(C(C)C)C(=O)N1C(CCC1)C(=O)NC(CCC(=O)O)C(=O)NC(Cc1ccc(O)cc1)C(=O)NC(C(C)CC)C(=O)O
CP041361.1.region011	PKSother	Bacillus velezensis	C=CC=CCC(=O)CC(O)CC(=O)CC(=O)CC(=O)CC(=O)C=CC=CCC(O)CC(=O)CC(O)CC(=O)CC(=O)C=CCC(=O)CC(=O)C=CC(=O)O
CP041361.1.region012	Others	Bacillus velezensis	NCC(=O)NC(C(O)C)C(=O)O
CP041361.1.region012	Others	Bacillus velezensis	NCC(=O)NC(C(O)C)C(=O)O
SORJ01000001.1.region001	NRPS	Bacillus subtilis	NCC(=O)NC(C(O)C)C(=O)O
SORJ01000002.1.region002	PKS-NRP_Hybrids	Bacillus subtilis	NCC(=O)C=CCC(O)CC(=O)CC(=O)C=CCC(=O)CC(O)CC(=O)CC(=O)C=CCC(O)CC(=O)NC([*])C(=O)C=CC=CC=CC=CCC(=O)CC(=O)C(=O)O
SORJ01000002.1.region002	PKS-NRP_Hybrids	Bacillus subtilis	NCC(=O)C=CCC(O)CC(=O)CC(=O)C=CCC(=O)CC(O)CC(=O)CC(=O)C=CCC(O)CC(=O)NC([*])C(=O)C=CC=CC=CC=CCC(=O)CC(=O)C(=O)O
SORJ01000003.1.region001	NRPS	Bacillus subtilis	NC(CCC(=O)O)C(=O)NC(CC(C)C)C(=O)NC(CC(C)C)C(=O)NC(C(C)C)C(=O)NC(CC(=O)O)C(=O)NC(CC(C)C)C(=O)NC(CC(C)C)C(=O)O
SORJ01000008.1.region001	Others	Bacillus subtilis	NC(Cc1ccc(O)cc1)C(=O)NC(C(C)CC)C(=O)O
SORJ01000013.1.region001	NRPS	Bacillus subtilis	NC(CCCN)C(=O)NC(Cc1ccc(O)cc1)C(=O)NC(C(O)C)C(=O)O
SORJ01000015.1.region001	NRPS	Bacillus subtilis	NC(C(C)C)C(=O)N1C(CCC1)C(=O)O
JALAOB010000006.region001	Others	Bacillus spizizenii	NCC(=O)NC(C(O)C)C(=O)O
JALAOB010000006.region001	Others	Bacillus spizizenii	NCC(=O)NC(C(O)C)C(=O)O
JALAOB010000016.region001	NRPS	Bacillus spizizenii	NC(C(C)C)C(=O)NC(CC(=O)O)C(=O)O
JALAOB010000017.region001	Others	Bacillus spizizenii	CC(=O)NC(CC(=O)N)C(=O)NC(Cc1ccc(O)cc1)C(=O)NC(CC(=O)N)C(=O)NC(CCC(=O)N)C(=O)N1C(CCC1)C(=O)NC(CO)C(=O)NC(CC(=O)N)C(=O)O
JALAOB010000017.region002	PKS-NRP_Hybrids	Bacillus spizizenii	NCC(=O)C=CCC(O)CC(=O)C=CCC(=O)CC(O)CC(=O)CC(=O)C=CCC(O)CC(=O)CC(=O)NC([*])C(=O)C=CC=CC=CCC(=O)CC(=O)C=CC(=O)O
JALAOB010000017.region002	PKS-NRP_Hybrids	Bacillus spizizenii	NCC(=O)C=CCC(O)CC(=O)C=CCC(=O)CC(O)CC(=O)CC(=O)C=CCC(O)CC(=O)CC(=O)NC([*])C(=O)C=CC=CC=CCC(=O)CC(=O)C=CC(=O)O
JALAOB010000018.region001	NRPS	Bacillus spizizenii	NC(CC(C)C)C(=O)O
JALAOB010000018.region002	NRPS	Bacillus spizizenii	NC(CCC(=O)O)C(=O)NC(CC(C)C)C(=O)O
CP018574.1.region001	NRPS	Bacillus altitudinis	NC(CCC(=O)O)C(=O)NC(CC(C)C)C(=O)NC(CC(C)C)C(=O)NC([*])C(=O)NC(CC(=O)O)C(=O)NC(CC(C)C)C(=O)NC(C(C)CC)C(=O)NC(C(C)C)C(=O)NC([*])C(=O)O
JAQFWW010000002.region003	NRPS	Unclassified Bacillus	NCC(=O)NC(C(O)C)C(=O)O
JAQFWW010000006.region001	Others	Unclassified Bacillus	NC(CCCN)C(=O)O
JAQFWW010000006.region001	Others	Unclassified Bacillus	NC(CCCN)C(=O)O
JAQFWW010000013.region001	NRPS	Unclassified Bacillus	NC(CC(C)C)C(=O)O
JAQFWW010000016.region001	NRPS	Unclassified Bacillus	NC(C(C)CC)C(=O)O
NILN01000002.1.region001	NRPS	Bacillus licheniformis	NC(CCC(=O)N)C(=O)NC(CC(C)C)C(=O)O
NILN01000041.1.region001	NRPS	Bacillus licheniformis	NC(C(C)CC)C(=O)O
NILN01000016.1.region001	NRPS	Bacillus licheniformis	NCC(=O)NC(C(O)C)C(=O)O
NILN01000026.1.region001	NRPS	Bacillus licheniformis	NC(C(C)C)C(=O)NC(CC(=O)O)C(=O)O
AEFR01000030.1.region001	PKS-NRP_Hybrids	Bacillus atrophaeus	CC(=O)NC(CC(=O)N)C(=O)NC(Cc1ccc(O)cc1)C(=O)NC(CC(=O)N)C(=O)NC(CCC(=O)N)C(=O)N1C(CCC1)C(=O)NC(CO)C(=O)NC(CC(=O)N)C(=O)NC(CCC(=O)O)C(=O)NC(CCCN)C(=O)NC(Cc1ccc(O)cc1)C(=O)NC(C(O)C)C(=O)O
AEFR01000030.1.region001	PKS-NRP_Hybrids	Bacillus atrophaeus	CC(=O)NC(CC(=O)N)C(=O)NC(Cc1ccc(O)cc1)C(=O)NC(CC(=O)N)C(=O)NC(CCC(=O)N)C(=O)N1C(CCC1)C(=O)NC(CO)C(=O)NC(CC(=O)N)C(=O)O
AEFR01000030.1.region001	PKS-NRP_Hybrids	Bacillus atrophaeus	NC(CCC(=O)O)C(=O)NC(CCCN)C(=O)NC(Cc1ccc(O)cc1)C(=O)NC(C(O)C)C(=O)O
AEFR01000024.1.region001	PKS-NRP_Hybrids	Bacillus atrophaeus	NCC(=O)C=CCC(O)CC(=O)C=CCC(=O)CC(O)CC(=O)CC(=O)C=CCC(O)CC(=O)CC(=O)NC([*])C(=O)C=CC=CC=CCC(=O)CC(=O)C=CC(=O)O
AEFR01000024.1.region001	PKS-NRP_Hybrids	Bacillus atrophaeus	C=CCC(O)CC(=O)CC(=O)NC([*])C(=O)C=CC=CC=CCC(=O)CC(=O)C=CC(=O)O
AEFR01000024.1.region001	PKS-NRP_Hybrids	Bacillus atrophaeus	NCC(=O)C=CCC(O)CC(=O)C=CCC(=O)CC(O)CC(=O)CC(=O)C=CCC(O)CC(=O)CC(=O)NC([*])C(=O)C=CC=CC=CCC(=O)CC(=O)C=CC(=O)O
AEFR01000023.1.region001	NRPS	Bacillus atrophaeus	NC(CCC(=O)O)C(=O)NC(CC(C)C)C(=O)O
AEFR01000022.1.region001	NRPS	Bacillus atrophaeus	NC(C(C)CC)C(=O)O
AEFR01000014.1.region001	NRPS	Bacillus atrophaeus	NC(C(C)C)C(=O)N1C(CCC1)C(=O)O
AEFR01000012.1.region002	NRPS	Bacillus atrophaeus	NCC(=O)NC(C(O)C)C(=O)O
AEFR01000007.1.region001	NRPS	Bacillus atrophaeus	NC(C(C)C)C(=O)NC(CC(=O)O)C(=O)O
AEFR01000006.1.region001	Others	Bacillus atrophaeus	NC(Cc1ccc(O)cc1)C(=O)NC(C(C)CC)C(=O)O
AEFR01000004.1.region001	NRPS	Bacillus atrophaeus	NC([*])C(=O)NC(CS)C(=O)O
CP028516.1.region001	NRPS	Bacillus cereus	NC([*])C(=O)O
CP028516.1.region002	PKS-NRP_Hybrids	Bacillus cereus	CC(=O)CC(=O)NC(CO)C(=O)NC(C(O)C)C(=O)NC([*])C(=O)NC(CC(=O)O)C(=O)NCC(=O)NC(CC(=O)N)C(=O)NC(CC(=O)O)C(=O)NCC(=O)NC([*])C(=O)NC(C(C)C)C(=O)NC(CO)C(=O)NC([*])C(=O)O
CP028516.1.region002	PKS-NRP_Hybrids	Bacillus cereus	CC(=O)CC(=O)NC(CO)C(=O)NC(C(O)C)C(=O)O
CP028516.1.region002	PKS-NRP_Hybrids	Bacillus cereus	CC(=O)CC(=O)NC(CO)C(=O)NC(C(O)C)C(=O)NC([*])C(=O)NC(CC(=O)O)C(=O)NCC(=O)NC(CC(=O)N)C(=O)NC(CC(=O)O)C(=O)NCC(=O)NC([*])C(=O)NC(C(C)C)C(=O)NC(CO)C(=O)NC([*])C(=O)O
CP028516.1.region004	PKS-NRP_Hybrids	Bacillus cereus	NCC(=O)NC(CS)C(=O)NC(CS)C(=O)CC(=O)NCC(=O)O
CP028516.1.region006	NRPS	Bacillus cereus	NCC(=O)NC(C(O)C)C(=O)O
CP028516.1.region007	NRPS	Bacillus cereus	NC(C(O)C)C(=O)NC([*])C(=O)NC(C)C(=O)NC(CO)C(=O)NC(CC(C)C)C(=O)NC(CCC(=O)N)C(=O)NC(CCC(=O)N)C(=O)O
CP028516.1.region011	NRPS	Bacillus cereus	NC([*])C(=O)NC(CS)C(=O)O
FNUW01000013.1.region001	NRPS	Unclassified Bacillus	NC([*])C(=O)O
FNUW01000017.1.region001	NRPS	Unclassified Bacillus	NCC(=O)NC(C(O)C)C(=O)O
FNUW01000012.1.region001	PKS-NRP_Hybrids	Unclassified Bacillus	NC([*])C(=O)NC(Cc1ccc(O)cc1)C(=O)CC(O)NC([*])C(=O)N1C(CCC1)C(=O)NC(C(O)C)C(=O)CC(O)NC(CC(=O)N)C(=O)NC([*])C(=O)NC([*])C(=O)O
FNUW01000007.1.region003	NRPS	Unclassified Bacillus	NC([*])C(=O)NC(CS)C(=O)O
FNUW01000010.1.region001	NRPS	Unclassified Bacillus	NC(C(O)C)C(=O)NC([*])C(=O)NC(C)C(=O)NC(CO)C(=O)NC(CC(C)C)C(=O)NC(CCC(=O)N)C(=O)NC(CCC(=O)N)C(=O)O
CP085510.1.region001	NRPS	Bacillus cereus	NC([*])C(=O)O
CP085510.1.region004	NRPS	Bacillus cereus	NCC(=O)NC(C(O)C)C(=O)O
CP085510.1.region005	NRPS	Bacillus cereus	NC(C(O)C)C(=O)NC([*])C(=O)NC(C)C(=O)NC(CO)C(=O)NC(CC(C)C)C(=O)NC(CCC(=O)N)C(=O)NC(CCC(=O)N)C(=O)O
CP085511.1.region003	Others	Bacillus cereus	NC(CCCN)C(=O)NC([*])C(=O)NC(C(C)CC)C(=O)NC([*])C(=O)NC(CC(C)C)C(=O)O
CP085511.1.region003	Others	Bacillus cereus	NC(CCCN)C(=O)NC([*])C(=O)NC(C(C)CC)C(=O)NC([*])C(=O)NC(CC(C)C)C(=O)O
LOJQ01000121.1.region001	NRPS	Bacillus cereus	NC([*])C(=O)NC(C(C)CC)C(=O)N1C(CCC1)C(=O)O
LOJQ01000014.1.region003	NRPS	Bacillus cereus	NCC(=O)NC(C(O)C)C(=O)O
LOJQ01000021.1.region001	NRPS	Bacillus cereus	NC(CC(C)C)C(=O)NC(CC(C)C)C(=O)O
AEFX01000033.1.region001	NRPS	Bacillus atrophaeus	NC(C(C)C)C(=O)NC(CC(=O)O)C(=O)O
AEFX01000030.1.region001	NRPS	Bacillus atrophaeus	NC([*])C(=O)NC(CS)C(=O)O
AEFX01000029.1.region001	NRPS	Bacillus atrophaeus	NCC(=O)NC(C(O)C)C(=O)O
AEFX01000028.1.region001	NRPS	Bacillus atrophaeus	NC(CCCN)C(=O)NC(Cc1ccc(O)cc1)C(=O)NC(C(O)C)C(=O)O
AEFX01000024.1.region001	PKS-NRP_Hybrids	Bacillus atrophaeus	CC(=O)NC(CC(=O)N)C(=O)NC(Cc1ccc(O)cc1)C(=O)NC(CC(=O)N)C(=O)NC(CCC(=O)N)C(=O)N1C(CCC1)C(=O)NC(CO)C(=O)NC(CC(=O)N)C(=O)O
AEFX01000024.1.region001	PKS-NRP_Hybrids	Bacillus atrophaeus	CC(=O)NC(CC(=O)N)C(=O)NC(Cc1ccc(O)cc1)C(=O)NC(CC(=O)N)C(=O)NC(CCC(=O)N)C(=O)N1C(CCC1)C(=O)NC(CO)C(=O)NC(CC(=O)N)C(=O)O
AEFX01000023.1.region001	NRPS	Bacillus atrophaeus	NC(C(C)C)C(=O)N1C(CCC1)C(=O)O
AEFX01000022.1.region001	Others	Bacillus atrophaeus	NC(Cc1ccc(O)cc1)C(=O)NC(C(C)CC)C(=O)O
AEFX01000017.1.region001	NRPS	Bacillus atrophaeus	NC(CCC(=O)O)C(=O)NC(CC(C)C)C(=O)O
AEFX01000016.1.region001	NRPS	Bacillus atrophaeus	NC(CC(C)C)C(=O)O
AEFX01000010.1.region001	PKS-NRP_Hybrids	Bacillus atrophaeus	NCC(=O)C=CCC(O)CC(=O)C=CCC(=O)CC(O)CC(=O)CC(=O)C=CCC(O)CC(=O)CC(=O)NC([*])C(=O)C=CC=CC=CCC(=O)CC(=O)C=CC(=O)O
AEFX01000010.1.region001	PKS-NRP_Hybrids	Bacillus atrophaeus	C=CCC(O)CC(=O)CC(=O)NC([*])C(=O)C=CC=CC=CCC(=O)CC(=O)C=CC(=O)O
AEFX01000010.1.region001	PKS-NRP_Hybrids	Bacillus atrophaeus	NCC(=O)C=CCC(O)CC(=O)C=CCC(=O)CC(O)CC(=O)CC(=O)C=CCC(O)CC(=O)CC(=O)NC([*])C(=O)C=CC=CC=CCC(=O)CC(=O)C=CC(=O)O
AEFX01000008.1.region001	NRPS	Bacillus atrophaeus	NC(C(C)CC)C(=O)O
LXLF01000009.1.region001	NRPS	Bacillus thuringiensis	NC([*])C(=O)O
LXLF01000014.1.region001	NRPS	Bacillus thuringiensis	NC(C(O)C)C(=O)NC([*])C(=O)NC(C)C(=O)NC(CO)C(=O)NC(CC(C)C)C(=O)NC(CCC(=O)N)C(=O)NC(CCC(=O)N)C(=O)O
LXLF01000014.1.region005	NRPS	Bacillus thuringiensis	NC([*])C(=O)NC(CS)C(=O)O
LXLF01000015.1.region003	NRPS	Bacillus thuringiensis	NCC(=O)NC(C(O)C)C(=O)O
JAFLOK010000001.region001	NRPS	Bacillus cereus	NC([*])C(=O)O
JAFLOK010000001.region004	NRPS	Bacillus cereus	NCC(=O)NC(C(O)C)C(=O)O
JAFLOK010000001.region005	NRPS	Bacillus cereus	NC(C(O)C)C(=O)NC([*])C(=O)NC(C)C(=O)NC(CO)C(=O)NC(CC(C)C)C(=O)NC(CCC(=O)N)C(=O)NC(CCC(=O)N)C(=O)O
NFDC01000070.1.region001	NRPS	Bacillus thuringiensis	NCC(=O)NC(C(O)C)C(=O)O
CP114399.1.region002	NRPS	Bacillus thuringiensis	NC([*])C(=O)NC(CS)C(=O)O
CP114399.1.region006	NRPS	Bacillus thuringiensis	NC(C(O)C)C(=O)NC([*])C(=O)NC(C)C(=O)NC(CO)C(=O)NC(CC(C)C)C(=O)NC(CCC(=O)N)C(=O)NC(CCC(=O)N)C(=O)O
CP114399.1.region007	NRPS	Bacillus thuringiensis	NCC(=O)NC(C(O)C)C(=O)O
CP114399.1.region010	Others	Bacillus thuringiensis	NC([*])C(=O)NC([*])C(=O)O
CP114399.1.region011	NRPS	Bacillus thuringiensis	NC([*])C(=O)O
JAOPPM010000037.region001	NRPS	Bacillus cereus	NCC(=O)NC(C(O)C)C(=O)O
JAOPPM010000039.region001	NRPS	Bacillus cereus	NC([*])C(=O)O
JAOPPM010000040.region001	NRPS	Bacillus cereus	NC(C(O)C)C(=O)NC([*])C(=O)NC(C)C(=O)NC(CO)C(=O)NC(CC(C)C)C(=O)NC(CCC(=O)N)C(=O)NC(CCC(=O)N)C(=O)O
JAOPPM010000043.region001	NRPS	Bacillus cereus	NC([*])C(=O)NC(CS)C(=O)O
JAOPPM010000005.region001	PKS-NRP_Hybrids	Bacillus cereus	NC(CC(=O)N)C(=O)NC([*])C(=O)C=CCC(=O)NC([*])C(=O)NC([*])C(=O)NCC(=O)NC([*])C(=O)NC([*])C(=O)NC(C(C)C)C(=O)NC(C(C)C)C(=O)O
JAOPPM010000005.region001	PKS-NRP_Hybrids	Bacillus cereus	NC(CC(=O)N)C(=O)NC([*])C(=O)C=CCC(=O)NC([*])C(=O)NC([*])C(=O)NCC(=O)NC([*])C(=O)NC([*])C(=O)NC(C(C)C)C(=O)NC(C(C)C)C(=O)O
JAOPPM010000005.region001	PKS-NRP_Hybrids	Bacillus cereus	NC(CC(=O)N)C(=O)NC([*])C(=O)C=CCC(=O)NC([*])C(=O)NC([*])C(=O)NCC(=O)NC([*])C(=O)NC([*])C(=O)NC(C(C)C)C(=O)NC(C(C)C)C(=O)O
JAOPPM010000005.region001	PKS-NRP_Hybrids	Bacillus cereus	NC(CC(=O)N)C(=O)NC([*])C(=O)C=CCC(=O)C(=O)O
JAOPPM010000007.region001	NRPS	Bacillus cereus	NC([*])C(=O)O
JANUFH010000005.region004	NRPS	Unclassified Bacillus	NC([*])C(=O)NC(CS)C(=O)O
JANUFH010000006.region001	NRPS	Unclassified Bacillus	NCC(=O)NC(C(O)C)C(=O)O
JANUFH010000016.region001	NRPS	Unclassified Bacillus	NC([*])C(=O)O
JANUFH010000020.region001	NRPS	Unclassified Bacillus	NC(C(O)C)C(=O)O
NUMK01000004.1.region001	NRPS	Bacillus cereus	NC([*])C(=O)O
NUMK01000017.1.region001	NRPS	Bacillus cereus	NC([*])C(=O)NC(CS)C(=O)O
NUMK01000012.1.region002	PKS-NRP_Hybrids	Bacillus cereus	NC([*])C(=O)NC(Cc1ccc(O)cc1)C(=O)CC(O)NC([*])C(=O)N1C(CCC1)C(=O)NC(C(O)C)C(=O)CC(O)NC(CC(=O)N)C(=O)NC([*])C(=O)NC([*])C(=O)O
NUMK01000034.1.region001	NRPS	Bacillus cereus	NCC(=O)NC(C(O)C)C(=O)O
NUMK01000047.1.region001	NRPS	Bacillus cereus	NC(C(O)C)C(=O)NC([*])C(=O)NC(C)C(=O)NC(CO)C(=O)NC(CC(C)C)C(=O)NC(CCC(=O)N)C(=O)NC(CCC(=O)N)C(=O)O
CANLBL010000001.region001	NRPS	Bacillus altitudinis	NCC(=O)NC(C(O)C)C(=O)O
CANLBL010000006.region001	NRPS	Bacillus altitudinis	NC(CCC(=O)O)C(=O)NC(CC(C)C)C(=O)NC(CC(C)C)C(=O)NC([*])C(=O)NC(CC(=O)O)C(=O)NC(CC(C)C)C(=O)NC(C(C)CC)C(=O)NC(C(C)C)C(=O)NC([*])C(=O)O
NVHW01000100.1.region001	NRPS	Bacillus wiedmannii	NCC(=O)NC(C(O)C)C(=O)O
JAQFPY010000002.region001	NRPS	Bacillus cereus	NCC(=O)NC(C(O)C)C(=O)O
JAQFPY010000004.region001	NRPS	Bacillus cereus	NC([*])C(=O)NC(CS)C(=O)O
JAQFPY010000004.region004	NRPS	Bacillus cereus	NC(C(O)C)C(=O)NC([*])C(=O)NC(C)C(=O)NC(CO)C(=O)NC(CC(C)C)C(=O)NC(CCC(=O)N)C(=O)NC(CCC(=O)N)C(=O)O
JAQFPY010000006.region001	Others	Bacillus cereus	NC([*])C(=O)NC(Cc1ccc(O)cc1)C(=O)CC(O)NC([*])C(=O)N1C(CCC1)C(=O)NC(C(O)C)C(=O)CC(O)NC(CC(=O)N)C(=O)NC([*])C(=O)NC([*])C(=O)O
JAQFPY010000006.region001	Others	Bacillus cereus	NC([*])C(=O)NC(Cc1ccc(O)cc1)C(=O)CC(O)NC([*])C(=O)N1C(CCC1)C(=O)NC(C(O)C)C(=O)CC(O)NC(CC(=O)N)C(=O)NC([*])C(=O)NC([*])C(=O)O
JAQFPY010000007.region001	NRPS	Bacillus cereus	NC([*])C(=O)O
JAOPOF010000004.region001	Others	Bacillus cereus	NC(CCCN)C(=O)NC([*])C(=O)NC(C(C)CC)C(=O)NC([*])C(=O)NC(CC(C)C)C(=O)O
JAOPOF010000004.region001	Others	Bacillus cereus	NC(CCCN)C(=O)NC([*])C(=O)NC(C(C)CC)C(=O)NC([*])C(=O)NC(CC(C)C)C(=O)O
JAOPOF010000007.region002	NRPS	Bacillus cereus	NCC(=O)NC(C(O)C)C(=O)O
NVAB01000034.1.region001	NRPS	Bacillus cereus	NC(C(O)C)C(=O)NC([*])C(=O)NC(C)C(=O)NC(CO)C(=O)NC(CC(C)C)C(=O)NC(CCC(=O)N)C(=O)NC(CCC(=O)N)C(=O)O
NVAB01000036.1.region001	NRPS	Bacillus cereus	NCC(=O)NC(C(O)C)C(=O)O
NVAB01000038.1.region001	NRPS	Bacillus cereus	NC([*])C(=O)NC(Cc1ccc(O)cc1)C(=O)O
NVNT01000017.1.region001	NRPS	Bacillus thuringiensis	NC([*])C(=O)NC(CS)C(=O)O
NVNT01000019.1.region001	NRPS	Bacillus thuringiensis	NC(C(O)C)C(=O)NC([*])C(=O)NC(C)C(=O)NC(CO)C(=O)NC(CC(C)C)C(=O)NC(CCC(=O)N)C(=O)NC(CCC(=O)N)C(=O)O
NVNT01000030.1.region001	NRPS	Bacillus thuringiensis	NC([*])C(=O)O
NVNT01000041.1.region001	NRPS	Bacillus thuringiensis	NC([*])C(=O)NC(Cc1ccc(O)cc1)C(=O)O
NVNT01000042.1.region001	NRPS	Bacillus thuringiensis	NCC(=O)NC(C(O)C)C(=O)O
LQZO01000144.1.region001	NRPS	Bacillus cereus	NCC(=O)NC(C(O)C)C(=O)O
CP063158.1.region001	NRPS	Bacillus cereus	NC([*])C(=O)O
CP063158.1.region004	NRPS	Bacillus cereus	NCC(=O)NC(C(O)C)C(=O)O
CP063158.1.region005	NRPS	Bacillus cereus	NC(C(O)C)C(=O)NC([*])C(=O)NC(C)C(=O)NC(CO)C(=O)NC(CC(C)C)C(=O)NC(CCC(=O)N)C(=O)NC(CCC(=O)N)C(=O)O
CP063158.1.region009	NRPS	Bacillus cereus	NC([*])C(=O)NC(CS)C(=O)O
CP063160.1.region002	NRPS	Bacillus cereus	NC([*])C(=O)NC(Cc1ccc(O)cc1)C(=O)O
CP092369.1.region001	NRPS	Bacillus subtilis	NC(CCC(=O)O)C(=O)NC(CC(C)C)C(=O)NC(CC(C)C)C(=O)NC(C(C)C)C(=O)NC(CC(=O)O)C(=O)NC(CC(C)C)C(=O)NC(CC(C)C)C(=O)O
CP092369.1.region004	PKS-NRP_Hybrids	Bacillus subtilis	NCC(=O)C=CCC(O)CC(=O)CC(=O)C=CCC(=O)CC(O)CC(=O)CC(=O)C=CCC(O)CC(=O)NC([*])C(=O)C=CC=CC=CC=CCC(=O)CC(=O)C(=O)O
CP092369.1.region004	PKS-NRP_Hybrids	Bacillus subtilis	NCC(=O)C=CCC(O)CC(=O)CC(=O)C=CCC(=O)CC(O)CC(=O)CC(=O)C=CCC(O)CC(=O)NC([*])C(=O)C=CC=CC=CC=CCC(=O)CC(=O)C(=O)O
CP092369.1.region005	Others	Bacillus subtilis	NC(CCC(=O)O)C(=O)NC(CCCN)C(=O)NC(Cc1ccc(O)cc1)C(=O)NC(C(O)C)C(=O)NC(CCC(=O)O)C(=O)NC(C(C)C)C(=O)N1C(CCC1)C(=O)NC(CCC(=O)O)C(=O)NC(Cc1ccc(O)cc1)C(=O)NC(C(C)CC)C(=O)O
CP092369.1.region008	NRPS	Bacillus subtilis	NCC(=O)NC(C(O)C)C(=O)O
WJCK01000011.1.region002	PKS-NRP_Hybrids	Bacillus thuringiensis	CC(=O)NCC(=O)O
WJCK01000011.1.region002	PKS-NRP_Hybrids	Bacillus thuringiensis	CC(=O)NCC(=O)O
WJCK01000012.1.region002	NRPS	Bacillus thuringiensis	NC([*])C(=O)NC(CS)C(=O)O
WJCK01000016.1.region001	NRPS	Bacillus thuringiensis	NC([*])C(=O)O
WJCK01000019.1.region001	Others	Bacillus thuringiensis	NC([*])C(=O)NC(Cc1ccc(O)cc1)C(=O)CC(O)NC([*])C(=O)N1C(CCC1)C(=O)NC(C(O)C)C(=O)CC(O)NC(CC(=O)N)C(=O)NC([*])C(=O)NC([*])C(=O)O
WJCK01000024.1.region001	NRPS	Bacillus thuringiensis	NC(C(O)C)C(=O)NC([*])C(=O)NC(C)C(=O)NC(CO)C(=O)NC(CC(C)C)C(=O)NC(CCC(=O)N)C(=O)NC(CCC(=O)N)C(=O)O
WJCK01000029.1.region001	NRPS	Bacillus thuringiensis	NCC(=O)O
WJCK01000003.1.region001	NRPS	Bacillus thuringiensis	NCC(=O)NC(C(O)C)C(=O)O
LZPN01000019.1.region001	NRPS	Bacillus cereus	NC([*])C(=O)O
LZPN01000063.1.region001	NRPS	Bacillus cereus	NC([*])C(=O)NC(CS)C(=O)O
LZPN01000102.1.region001	NRPS	Bacillus cereus	NC(C(O)C)C(=O)NC([*])C(=O)NC(C)C(=O)NC(CO)C(=O)NC(CC(C)C)C(=O)NC(CCC(=O)N)C(=O)NC(CCC(=O)N)C(=O)O
LZPN01000169.1.region001	NRPS	Bacillus cereus	NCC(=O)NC(C(O)C)C(=O)O
LZPN01000215.1.region001	NRPS	Bacillus cereus	NC(C(C)C)C(=O)NC(CCC(=O)N)C(=O)NC(C(O)C)C(=O)O
JALAPR010000001.region002	NRPS	Bacillus haynesii	NCC(=O)NC(C(O)C)C(=O)O
JALAPR010000005.region004	NRPS	Bacillus haynesii	NC(C(C)CC)C(=O)NC(CS)C(=O)NC(CC(C)C)C(=O)NC(CCC(=O)O)C(=O)NC(C(C)CC)C(=O)NC(CCCCN)C(=O)NC(CCCN)C(=O)NC(C(C)CC)C(=O)NC(Cc1ccccc1)C(=O)NC(CC1=CNC=N1)C(=O)NC(CC(=O)O)C(=O)NC(CC(=O)N)C(=O)O
JALAPR010000007.region001	Others	Bacillus haynesii	NC([*])C(=O)NC(C(C)CC)C(=O)O
JALAPR010000009.region001	NRPS	Bacillus haynesii	NC(CCCN)C(=O)NC(Cc1ccc(O)cc1)C(=O)NC(C(O)C)C(=O)O
JALAPR010000012.region001	NRPS	Bacillus haynesii	NC(CCC(=O)N)C(=O)NC(CC(C)C)C(=O)NC(CC(C)C)C(=O)NC(C(C)C)C(=O)NC(CC(=O)O)C(=O)NC(CC(C)C)C(=O)NC(C(C)CC)C(=O)O
JALAPR010000030.region001	NRPS	Bacillus haynesii	NC(C(C)C)C(=O)N1C(CCC1)C(=O)O
AUYP01000045.1.region001	NRPS	Bacillus safensis	NC(CCC(=O)O)C(=O)NC(CC(C)C)C(=O)O
AUYP01000046.1.region001	NRPS	Bacillus safensis	NC([*])C(=O)NC(CC(=O)O)C(=O)NC(CC(C)C)C(=O)NC(C(C)CC)C(=O)NC(C(C)C)C(=O)NC([*])C(=O)O
AUYP01000056.1.region001	NRPS	Bacillus safensis	NCC(=O)NC(C(O)C)C(=O)O
NUYO01000040.1.region001	NRPS	Bacillus cereus	NCC(=O)NC(C(O)C)C(=O)O
NUTY01000001.1.region001	NRPS	Bacillus wiedmannii	NC(C(O)C)C(=O)NC([*])C(=O)NC(C)C(=O)NC(CO)C(=O)NC(CC(C)C)C(=O)NC(CCC(=O)N)C(=O)NC(CCC(=O)N)C(=O)O
NUTY01000001.1.region005	NRPS	Bacillus wiedmannii	NC([*])C(=O)NC(CS)C(=O)O
NUTY01000039.1.region001	NRPS	Bacillus wiedmannii	NCC(=O)NC([*])C(=O)NC(C(C)C)C(=O)O
NUTY01000040.1.region001	PKS-NRP_Hybrids	Bacillus wiedmannii	CC(=O)CC(=O)C(=O)O
NUTY01000045.1.region001	NRPS	Bacillus wiedmannii	NC([*])C(=O)O
NUTY01000004.1.region001	NRPS	Bacillus wiedmannii	NCC(=O)NC(C(O)C)C(=O)O
NUTY01000059.1.region001	NRPS	Bacillus wiedmannii	NC(CO)C(=O)O
NUTY01000063.1.region001	NRPS	Bacillus wiedmannii	NC(C(O)C)C(=O)NC([*])C(=O)O
NUTY01000065.1.region001	NRPS	Bacillus wiedmannii	NC(CC(=O)N)C(=O)O
CP047157.1.region001	NRPS	Bacillus velezensis	NC(CCC(=O)O)C(=O)NC(CC(C)C)C(=O)NC(CC(C)C)C(=O)NC(C(C)C)C(=O)NC(CC(=O)O)C(=O)NC(CC(C)C)C(=O)NC(CC(C)C)C(=O)O
CP047157.1.region006	PKSother	Bacillus velezensis	CC(O)C=CC=CCC(=O)CC(O)C=CCC(=O)C=CC=CCC(O)CC(O)CC(=O)C=CC=CCC(=O)C(=O)O
CP047157.1.region007	PKS-NRP_Hybrids	Bacillus velezensis	NCC(=O)C=CCC(O)CC(=O)CC(=O)C=CCC(=O)CC(O)CC(=O)CC(=O)C=CCC(O)NC([*])C(=O)C=CC=CC=CC=CCC(=O)CC(=O)C(=O)O
CP047157.1.region008	Others	Bacillus velezensis	NC(CCC(=O)O)C(=O)NC(CCCN)C(=O)NC(Cc1ccc(O)cc1)C(=O)NC(C(O)C)C(=O)NC(CCC(=O)O)C(=O)NC(C(C)C)C(=O)N1C(CCC1)C(=O)NC(CCC(=O)O)C(=O)NC(Cc1ccc(O)cc1)C(=O)NC(C(C)CC)C(=O)CC(=O)NC(CC(=O)N)C(=O)NC(Cc1ccc(O)cc1)C(=O)NC(CC(=O)N)C(=O)NC(CCC(=O)N)C(=O)N1C(CCC1)C(=O)NC(CC(=O)N)C(=O)NC(CO)C(=O)O
CP047157.1.region008	Others	Bacillus velezensis	CC(=O)NC(CC(=O)N)C(=O)NC(Cc1ccc(O)cc1)C(=O)NC(CC(=O)N)C(=O)NC(CCC(=O)N)C(=O)N1C(CCC1)C(=O)NC(CC(=O)N)C(=O)NC(CO)C(=O)O
CP047157.1.region008	Others	Bacillus velezensis	NC(CCC(=O)O)C(=O)NC(CCCN)C(=O)NC(Cc1ccc(O)cc1)C(=O)NC(C(O)C)C(=O)NC(CCC(=O)O)C(=O)NC(C(C)C)C(=O)N1C(CCC1)C(=O)NC(CCC(=O)O)C(=O)NC(Cc1ccc(O)cc1)C(=O)NC(C(C)CC)C(=O)O
CP047157.1.region011	PKSother	Bacillus velezensis	C=CC=CCC(=O)CC(O)CC(=O)CC(=O)CC(=O)CC(=O)C=CC=CCC(O)CC(=O)CC(O)CC(=O)CC(=O)C=CCC(=O)CC(=O)C=CC(=O)O
CP047157.1.region012	NRPS	Bacillus velezensis	NC(CS)C(=O)NC(CS)C(=O)NC(CS)C(=O)NC(CS)C(=O)CC(=O)C(=O)O
CP047157.1.region013	Others	Bacillus velezensis	NCC(=O)NC(C(O)C)C(=O)O
CP047157.1.region013	Others	Bacillus velezensis	NCC(=O)NC(C(O)C)C(=O)O
SBHQ01000015.1.region003	NRPS	Bacillus cereus	NCC(=O)NC(C(O)C)C(=O)O
SBHQ01000023.1.region002	Others	Bacillus cereus	NC(CCCN)C(=O)NC([*])C(=O)NC(C(C)CC)C(=O)NC([*])C(=O)NC(CC(C)C)C(=O)O
SBHQ01000023.1.region002	Others	Bacillus cereus	NC(CCCN)C(=O)NC([*])C(=O)NC(C(C)CC)C(=O)NC([*])C(=O)NC(CC(C)C)C(=O)O
AZSL01000004.1.region001	NRPS	Bacillus licheniformis	NC(CCC(=O)N)C(=O)NC(CC(C)C)C(=O)O
AZSL01000011.1.region001	NRPS	Bacillus licheniformis	NC(C(C)C)C(=O)NC(CC(=O)O)C(=O)O
AZSL01000017.1.region001	NRPS	Bacillus licheniformis	NC(C(C)CC)C(=O)O
AZSL01000025.1.region001	NRPS	Bacillus licheniformis	NCC(=O)NC(C(O)C)C(=O)O
NUIV01000107.1.region001	NRPS	Bacillus thuringiensis	NC(C(C)C)C(=O)O
NUIV01000138.1.region001	NRPS	Bacillus thuringiensis	NC(Cc1ccccc1)C(=O)NC(CC(=O)O)C(=O)O
NUIV01000019.1.region001	PKS-NRP_Hybrids	Bacillus thuringiensis	NC(CC(=O)N)C(=O)NCC(=O)C=CCC(=O)NC(CCC(=O)O)C(=O)O
NUIV01000024.1.region001	NRPS	Bacillus thuringiensis	NCC(=O)NC(C(O)C)C(=O)O
NUIV01000030.1.region001	NRPS	Bacillus thuringiensis	NC(C(O)C)C(=O)NC([*])C(=O)NC(CC(=O)N)C(=O)NC(CC(=O)N)C(=O)O
NUIV01000032.1.region001	NRPS	Bacillus thuringiensis	NC(C(O)C)C(=O)NC([*])C(=O)NC(C)C(=O)NC(CO)C(=O)NC(CC(C)C)C(=O)NC(CCC(=O)N)C(=O)NC(CCC(=O)N)C(=O)O
NUIV01000034.1.region001	NRPS	Bacillus thuringiensis	NC([*])C(=O)NC(CS)C(=O)O
NUIV01000038.1.region001	NRPS	Bacillus thuringiensis	NC([*])C(=O)O
NUIV01000004.1.region001	NRPS	Bacillus thuringiensis	NC([*])C(=O)NC(Cc1ccc(O)cc1)C(=O)O
NUIV01000096.1.region001	PKS-NRP_Hybrids	Bacillus thuringiensis	CC(O)NC([*])C(=O)N1C(CCC1)C(=O)NC(C(O)C)C(=O)CC(O)NC(CC(=O)N)C(=O)O
NUJF01000011.1.region001	NRPS	Bacillus thuringiensis	NC([*])C(=O)O
NUJF01000030.1.region003	NRPS	Bacillus thuringiensis	NC(C(O)C)C(=O)NC([*])C(=O)NC(C)C(=O)NC(CO)C(=O)NC(CC(C)C)C(=O)NC(CCC(=O)N)C(=O)NC(CCC(=O)N)C(=O)O
NUJF01000047.1.region002	NRPS	Bacillus thuringiensis	NC([*])C(=O)NC(CS)C(=O)O
NUJF01000051.1.region001	NRPS	Bacillus thuringiensis	NCC(=O)NC(C(O)C)C(=O)O
NUJF01000064.1.region001	NRPS	Bacillus thuringiensis	NC([*])C(=O)NC(Cc1ccc(O)cc1)C(=O)O
JALAXE010000001.region002	NRPS	Bacillus haynesii	NCC(=O)NC(C(O)C)C(=O)O
JALAXE010000003.region001	NRPS	Bacillus haynesii	NC(C(C)CC)C(=O)NC(CS)C(=O)NC(CC(C)C)C(=O)NC(CCC(=O)O)C(=O)NC(C(C)CC)C(=O)NC(CCCCN)C(=O)NC(CCCN)C(=O)NC(C(C)CC)C(=O)NC(Cc1ccccc1)C(=O)NC(CC1=CNC=N1)C(=O)NC(CC(=O)O)C(=O)NC(CC(=O)N)C(=O)O
JALAXE010000006.region001	Others	Bacillus haynesii	NC(C(C)C)C(=O)N1C(CCC1)C(=O)NC(CCC(=O)O)C(=O)NC([*])C(=O)NC(C(C)CC)C(=O)O
JALAXE010000007.region001	NRPS	Bacillus haynesii	NC(C(C)CC)C(=O)O
JALAXE010000008.region002	NRPS	Bacillus haynesii	NC(CCC(=O)N)C(=O)NC(CC(C)C)C(=O)O
JALAXE010000017.region001	NRPS	Bacillus haynesii	NC(C(C)C)C(=O)NC(CC(=O)O)C(=O)O
JALAXE010000022.region001	NRPS	Bacillus haynesii	NC(CCCN)C(=O)NC(Cc1ccc(O)cc1)C(=O)NC(C(O)C)C(=O)O
MIFB01000085.1.region001	NRPS	Bacillus cereus	NCC(=O)NC(C(O)C)C(=O)O
CP030925.1.region002	NRPS	Bacillus spizizenii	NC(CCC(=O)O)C(=O)NC(CC(C)C)C(=O)NC(C(C)C)C(=O)NC(CC(=O)O)C(=O)NC(CC(C)C)C(=O)NC(CC(C)C)C(=O)NC(CC(C)C)C(=O)O
CP030925.1.region004	PKS-NRP_Hybrids	Bacillus spizizenii	NCC(=O)C=CCC(O)CC(=O)CC(=O)C=CCC(=O)CC(O)CC(=O)CC(=O)C=CCC(O)CC(=O)NC([*])C(=O)C=CC=CC=CC=CCC(=O)CC(=O)C(=O)O
CP030925.1.region004	PKS-NRP_Hybrids	Bacillus spizizenii	NCC(=O)C=CCC(O)CC(=O)CC(=O)C=CCC(=O)CC(O)CC(=O)CC(=O)C=CCC(O)CC(=O)NC([*])C(=O)C=CC=CC=CC=CCC(=O)CC(=O)C(=O)O
CP030925.1.region005	Others	Bacillus spizizenii	NC(Cc1ccc(O)cc1)C(=O)NC(C(C)CC)C(=O)O
CP030925.1.region008	NRPS	Bacillus spizizenii	NCC(=O)NC(C(O)C)C(=O)O
CP030925.1.region012	NRPS	Bacillus spizizenii	NC(CCCN)C(=O)NC(Cc1ccc(O)cc1)C(=O)NC(C(O)C)C(=O)NC(C(C)C)C(=O)N1C(CCC1)C(=O)O
NVKL01000036.1.region001	NRPS	Bacillus cereus	NC(C(O)C)C(=O)NC([*])C(=O)NC(C)C(=O)NC(CO)C(=O)NC(CC(C)C)C(=O)NC(CCC(=O)N)C(=O)NC(CCC(=O)N)C(=O)O
NVKL01000036.1.region002	NRPS	Bacillus cereus	NCC(=O)NC(C(O)C)C(=O)O
NVKL01000037.1.region001	NRPS	Bacillus cereus	NC(C(C)CC)C(=O)NC(CS)C(=O)O
NVKL01000003.1.region001	NRPS	Bacillus cereus	NC([*])C(=O)NC(CS)C(=O)O
NVKL01000042.1.region001	NRPS	Bacillus cereus	NC([*])C(=O)O
NVKL01000050.1.region001	NRPS	Bacillus cereus	NC(CCC(=O)O)C(=O)NC(C(C)CC)C(=O)NC(CCCCN)C(=O)NC(CCCN)C(=O)O
NVKL01000056.1.region001	NRPS	Bacillus cereus	NC([*])C(=O)NC(CC1=CNC=N1)C(=O)NC(CC(=O)O)C(=O)NC(CC(=O)N)C(=O)O
CP097326.1.region001	PKS-NRP_Hybrids	Bacillus velezensis	NC(C(C)C)C(=O)NC(Cc1ccccc1)C(=O)NC([*])C(=O)NC(CC(=O)N)C(=O)NCC(=O)C=CNC(CCC(=O)O)C(=O)O
CP097326.1.region002	NRPS	Bacillus velezensis	NC(CCC(=O)O)C(=O)NC(CC(C)C)C(=O)NC(CC(C)C)C(=O)NC(C(C)C)C(=O)NC(CC(=O)O)C(=O)NC(CC(C)C)C(=O)NC(CC(C)C)C(=O)O
CP097326.1.region005	PKSother	Bacillus velezensis	CC(O)C=CC=CCC(=O)CC(O)C=CCC(=O)C=CC=CCC(O)CC(O)CC(=O)C=CC=CCC(=O)C(=O)O
CP097326.1.region006	PKS-NRP_Hybrids	Bacillus velezensis	NCC(=O)C=CCC(O)CC(=O)CC(=O)C=CCC(=O)CC(O)CC(=O)CC(=O)C=CCC(O)NC([*])C(=O)C=CC=CC=CC=CCC(=O)CC(=O)C(=O)O
CP097326.1.region007	Others	Bacillus velezensis	NC(CCC(=O)O)C(=O)NC(CCCN)C(=O)NC(Cc1ccc(O)cc1)C(=O)NC(C(O)C)C(=O)NC(CCC(=O)O)C(=O)NC(C(C)C)C(=O)N1C(CCC1)C(=O)NC(CCC(=O)O)C(=O)NC(Cc1ccc(O)cc1)C(=O)NC(C(C)CC)C(=O)CC(=O)NC(CC(=O)N)C(=O)NC(Cc1ccc(O)cc1)C(=O)NC(CC(=O)N)C(=O)NC(CCC(=O)N)C(=O)N1C(CCC1)C(=O)NC(CC(=O)N)C(=O)NC(CO)C(=O)O
CP097326.1.region007	Others	Bacillus velezensis	CC(=O)NC(CC(=O)N)C(=O)NC(Cc1ccc(O)cc1)C(=O)NC(CC(=O)N)C(=O)NC(CCC(=O)N)C(=O)N1C(CCC1)C(=O)NC(CC(=O)N)C(=O)NC(CO)C(=O)O
CP097326.1.region007	Others	Bacillus velezensis	NC(CCC(=O)O)C(=O)NC(CCCN)C(=O)NC(Cc1ccc(O)cc1)C(=O)NC(C(O)C)C(=O)NC(CCC(=O)O)C(=O)NC(C(C)C)C(=O)N1C(CCC1)C(=O)NC(CCC(=O)O)C(=O)NC(Cc1ccc(O)cc1)C(=O)NC(C(C)CC)C(=O)O
CP097326.1.region010	PKSother	Bacillus velezensis	C=CC=CCC(=O)CC(O)CC(=O)CC(=O)CC(=O)CC(=O)C=CC=CCC(O)CC(=O)CC(O)CC(=O)CC(=O)C=CCC(=O)CC(=O)C=CC(=O)O
CP097326.1.region011	Others	Bacillus velezensis	NCC(=O)NC(C(O)C)C(=O)O
CP097326.1.region011	Others	Bacillus velezensis	NCC(=O)NC(C(O)C)C(=O)O
CP080509.1.region001	Others	Unclassified Bacillus	NC(C(C)C)C(=O)NC(CC(=O)N)C(=O)NCC(=O)C=CNC(CCC(=O)O)C(=O)O
CP080509.1.region001	Others	Unclassified Bacillus	NC(C(C)C)C(=O)NC(CC(=O)N)C(=O)NCC(=O)C=CNC(CCC(=O)O)C(=O)O
CP080509.1.region002	NRPS	Unclassified Bacillus	NC(CCC(=O)O)C(=O)NC(CC(C)C)C(=O)NC(C(C)C)C(=O)NC(CC(=O)O)C(=O)N1C(CCC1)C(=O)N1C(CCC1)C(=O)O
CP080509.1.region002	NRPS	Unclassified Bacillus	NC(CCC(=O)O)C(=O)NC(CC(C)C)C(=O)NC(C(C)C)C(=O)NC(CC(=O)O)C(=O)N1C(CCC1)C(=O)N1C(CCC1)C(=O)O
CP080509.1.region002	NRPS	Unclassified Bacillus	NC(CCC(=O)O)C(=O)NC(CC(C)C)C(=O)NC(C(C)C)C(=O)NC(CC(=O)O)C(=O)N1C(CCC1)C(=O)N1C(CCC1)C(=O)O
CP080509.1.region005	PKS-NRP_Hybrids	Unclassified Bacillus	NCC(=O)C=CCC(O)CC(=O)CC(=O)C=CCC(=O)CC(O)CC(=O)CC(=O)C=CCC(O)NC([*])C(=O)C=CC=CC=CC=CCC(=O)CC(=O)C(=O)O
CP080509.1.region006	Others	Unclassified Bacillus	CC(=O)NC(CC(=O)N)C(=O)NC(Cc1ccc(O)cc1)C(=O)NC(CC(=O)N)C(=O)N1C(CCC1)C(=O)NC(CCC(=O)O)C(=O)NC(CO)C(=O)NC(C(O)C)C(=O)O
CP080509.1.region006	Others	Unclassified Bacillus	CC(=O)NC(CC(=O)N)C(=O)NC(Cc1ccc(O)cc1)C(=O)NC(CC(=O)N)C(=O)N1C(CCC1)C(=O)NC(CCC(=O)O)C(=O)NC(CO)C(=O)NC(C(O)C)C(=O)O
CP080509.1.region009	NRPS	Unclassified Bacillus	NCC(=O)NC(C(O)C)C(=O)O
NUHU01000018.1.region001	NRPS	Bacillus thuringiensis	NC([*])C(=O)NC(CS)C(=O)O
NUHU01000022.1.region001	NRPS	Bacillus thuringiensis	NC(C(O)C)C(=O)NC([*])C(=O)NC(C)C(=O)NC(CO)C(=O)NC(CC(C)C)C(=O)NC(CCC(=O)N)C(=O)NC(CCC(=O)N)C(=O)O
NUHU01000025.1.region001	NRPS	Bacillus thuringiensis	NC([*])C(=O)NC(Cc1ccc(O)cc1)C(=O)O
NUHU01000026.1.region001	NRPS	Bacillus thuringiensis	NC(CC(=O)N)C(=O)O
NUHU01000139.1.region001	NRPS	Bacillus thuringiensis	NC(CC(=O)N)C(=O)NC(C(C)C)C(=O)O
NUHU01000144.1.region001	NRPS	Bacillus thuringiensis	NC(CO)C(=O)O
NUHU01000072.1.region001	NRPS	Bacillus thuringiensis	NC([*])C(=O)O
NUHU01000001.1.region002	NRPS	Bacillus thuringiensis	NCC(=O)NC(C(O)C)C(=O)O
NUHU01000010.1.region001	NRPS	Bacillus thuringiensis	NC([*])C(=O)O
CP091765.1.region003	NRPS	Bacillus anthracis	NCC(=O)NC(C(O)C)C(=O)O
CP091765.1.region006	NRPS	Bacillus anthracis	NC([*])C(=O)NC(CS)C(=O)O
QAEI01000002.1.region001	NRPS	Bacillus anthracis	NC([*])C(=O)NC(CS)C(=O)O
QAEI01000002.1.region004	NRPS	Bacillus anthracis	NCC(=O)NC(C(O)C)C(=O)O
CP035191.1.region001	NRPS	Bacillus subtilis	NC(CCC(=O)O)C(=O)NC(CC(C)C)C(=O)NC(CC(C)C)C(=O)NC(C(C)C)C(=O)NC(CC(=O)O)C(=O)NC(CC(C)C)C(=O)NC(CC(C)C)C(=O)O
CP035191.1.region004	PKS-NRP_Hybrids	Bacillus subtilis	NCC(=O)C=CCC(O)CC(=O)CC(=O)C=CCC(=O)CC(O)CC(=O)CC(=O)C=CCC(O)CC(=O)NC([*])C(=O)C=CC=CC=CC=CCC(=O)CC(=O)C(=O)O
CP035191.1.region004	PKS-NRP_Hybrids	Bacillus subtilis	NCC(=O)C=CCC(O)CC(=O)CC(=O)C=CCC(=O)CC(O)CC(=O)CC(=O)C=CCC(O)CC(=O)NC([*])C(=O)C=CC=CC=CC=CCC(=O)CC(=O)C(=O)O
CP035191.1.region005	Others	Bacillus subtilis	NC(CCC(=O)O)C(=O)NC(CCCN)C(=O)NC(Cc1ccc(O)cc1)C(=O)NC(C(O)C)C(=O)NC(CCC(=O)O)C(=O)NC(C(C)C)C(=O)N1C(CCC1)C(=O)NC(CCC(=O)O)C(=O)NC(Cc1ccc(O)cc1)C(=O)NC(C(C)CC)C(=O)O
CP035191.1.region008	NRPS	Bacillus subtilis	NCC(=O)NC(C(O)C)C(=O)O
JAKUFX010000013.region001	Others	Bacillus cereus	CC(O)NC([*])C(=O)N1C(CCC1)C(=O)NC(C(O)C)C(=O)CC(O)NC(CC(=O)N)C(=O)NC([*])C(=O)NC([*])C(=O)O
JAKUFX010000013.region001	Others	Bacillus cereus	CC(O)NC([*])C(=O)N1C(CCC1)C(=O)NC(C(O)C)C(=O)CC(O)NC(CC(=O)N)C(=O)NC([*])C(=O)NC([*])C(=O)O
JAKUFX010000021.region001	PKS-NRP_Hybrids	Bacillus cereus	NCC(=O)NC(CS)C(=O)NC(CS)C(=O)CC(=O)NCC(=O)O
JAKUFX010000077.region001	NRPS	Bacillus cereus	NC([*])C(=O)NC(CS)C(=O)O
JAKUFX010000082.region001	NRPS	Bacillus cereus	NC([*])C(=O)NC(Cc1ccc(O)cc1)C(=O)O
JAKUFX010000103.region001	NRPS	Bacillus cereus	NCC(=O)NC(C(O)C)C(=O)O
JAKUFX010000106.region001	NRPS	Bacillus cereus	NC([*])C(=O)O
VWWB01000010.1.region001	NRPS	Unclassified Bacillus	NC([*])C(=O)O
VWWB01000005.1.region001	PKS-NRP_Hybrids	Unclassified Bacillus	CC(=O)NC(C)C(=O)NC(CO)C(=O)NC([*])C(=O)NC([*])C(=O)NC(C(O)C)C(=O)O
VWWB01000006.1.region001	NRPS	Unclassified Bacillus	NC(C(O)C)C(=O)NC([*])C(=O)NC(C)C(=O)NC(CO)C(=O)NC(CC(C)C)C(=O)NC(CCC(=O)N)C(=O)NC(CCC(=O)N)C(=O)O
VWWB01000006.1.region002	NRPS	Unclassified Bacillus	NCC(=O)NC(C(O)C)C(=O)O
VWWB01000008.1.region002	Others	Unclassified Bacillus	NC([*])C(=O)NC(Cc1ccc(O)cc1)C(=O)CC(O)NC([*])C(=O)N1C(CCC1)C(=O)NC(C(O)C)C(=O)CC(O)NC(CC(=O)N)C(=O)NC([*])C(=O)NC([*])C(=O)O
VWWB01000008.1.region002	Others	Unclassified Bacillus	NC([*])C(=O)NC(Cc1ccc(O)cc1)C(=O)CC(O)NC([*])C(=O)N1C(CCC1)C(=O)NC(C(O)C)C(=O)CC(O)NC(CC(=O)N)C(=O)NC([*])C(=O)NC([*])C(=O)O
VWWB01000009.1.region004	NRPS	Unclassified Bacillus	NC([*])C(=O)NC(CS)C(=O)O
CP061176.1.region001	NRPS	Bacillus velezensis	NC(CCC(=O)O)C(=O)NC(CC(C)C)C(=O)NC(CC(C)C)C(=O)NC(C(C)C)C(=O)NC(CC(=O)O)C(=O)NC(CC(C)C)C(=O)NC(CC(C)C)C(=O)O
CP061176.1.region005	PKSother	Bacillus velezensis	CC(O)C=CC=CC=CCC(=O)C=CC=CCC(O)CC(O)CC(=O)C=CC=CCC(=O)CC(=O)CC(O)C(=O)O
CP061176.1.region006	PKS-NRP_Hybrids	Bacillus velezensis	NCC(=O)C=CCC(O)CC(=O)CC(=O)C=CCC(=O)CC(O)CC(=O)CC(=O)C=CCC(O)NC([*])C(=O)C=CC=CC=CC=CCC(=O)CC(=O)C(=O)O
CP061176.1.region007	Others	Bacillus velezensis	NC(CCC(=O)O)C(=O)NC(CCCN)C(=O)NC(Cc1ccc(O)cc1)C(=O)NC(C(O)C)C(=O)NC(CCC(=O)O)C(=O)NC(C(C)C)C(=O)N1C(CCC1)C(=O)NC(CCC(=O)O)C(=O)NC(Cc1ccc(O)cc1)C(=O)NC(C(C)CC)C(=O)CC(=O)NC(CC(=O)N)C(=O)NC(Cc1ccc(O)cc1)C(=O)NC(CC(=O)N)C(=O)NC(CCC(=O)N)C(=O)N1C(CCC1)C(=O)NC(CC(=O)N)C(=O)NC(CO)C(=O)O
CP061176.1.region007	Others	Bacillus velezensis	CC(=O)NC(CC(=O)N)C(=O)NC(Cc1ccc(O)cc1)C(=O)NC(CC(=O)N)C(=O)NC(CCC(=O)N)C(=O)N1C(CCC1)C(=O)NC(CC(=O)N)C(=O)NC(CO)C(=O)O
CP061176.1.region007	Others	Bacillus velezensis	NC(CCC(=O)O)C(=O)NC(CCCN)C(=O)NC(Cc1ccc(O)cc1)C(=O)NC(C(O)C)C(=O)NC(CCC(=O)O)C(=O)NC(C(C)C)C(=O)N1C(CCC1)C(=O)NC(CCC(=O)O)C(=O)NC(Cc1ccc(O)cc1)C(=O)NC(C(C)CC)C(=O)O
CP061176.1.region010	PKSother	Bacillus velezensis	C=CC=CCC(=O)CC(O)CC(=O)CC(=O)CC(=O)CC(=O)C=CC=CCC(O)CC(=O)CC(O)CC(=O)CC(=O)C=CCC(=O)CC(=O)C=CC(=O)O
CP061176.1.region011	Others	Bacillus velezensis	NCC(=O)NC(C(O)C)C(=O)O
CP061176.1.region011	Others	Bacillus velezensis	NCC(=O)NC(C(O)C)C(=O)O
NIRE01000121.1.region001	NRPS	Bacillus cereus	NC([*])C(=O)O
NIRE01000064.1.region001	NRPS	Bacillus cereus	NCC(=O)NC(C(O)C)C(=O)O
NIRE01000072.1.region001	NRPS	Bacillus cereus	NC([*])C(=O)NC([*])C(=O)NC(C(C)C)C(=O)O
PGEG01000209.1.region001	NRPS	Bacillus thuringiensis	NCC(=O)NC(C(O)C)C(=O)O
PGEG01000213.1.region001	NRPS	Bacillus thuringiensis	NC(C(O)C)C(=O)NC([*])C(=O)NC(C)C(=O)NC(CO)C(=O)NC(CC(C)C)C(=O)NC(CCC(=O)N)C(=O)NC(CCC(=O)N)C(=O)O
PGEG01000311.1.region001	PKS-NRP_Hybrids	Bacillus thuringiensis	CC(O)NC([*])C(=O)N1C(CCC1)C(=O)NC(C(O)C)C(=O)CC(O)NC(CC(=O)N)C(=O)O
PGEG01000316.1.region002	NRPS	Bacillus thuringiensis	NC(CS)C(=O)O
PGEG01000318.1.region001	NRPS	Bacillus thuringiensis	NC([*])C(=O)O
PGEG01000425.1.region001	NRPS	Bacillus thuringiensis	NC([*])C(=O)NC(Cc1ccc(O)cc1)C(=O)O
PGEG01000465.1.region001	NRPS	Bacillus thuringiensis	NC([*])C(=O)O
JAJPGG010000001.region003	NRPS	Bacillus toyonensis	NC([*])C(=O)NC(CS)C(=O)O
JAJPGG010000001.region007	NRPS	Bacillus toyonensis	NCC(=O)NC(C(O)C)C(=O)O
JAJPGG010000001.region010	NRPS	Bacillus toyonensis	NC([*])C(=O)O
JAQFQV010000001.region001	NRPS	Bacillus cereus	NCC(=O)NC(C(O)C)C(=O)O
JAQFQV010000005.region001	NRPS	Bacillus cereus	NC(C(O)C)C(=O)NC([*])C(=O)NC(C)C(=O)NC(CO)C(=O)NC(CC(C)C)C(=O)NC(CCC(=O)N)C(=O)NC(CCC(=O)N)C(=O)O
JAQFQV010000005.region003	NRPS	Bacillus cereus	NC(CC(=O)N)C(=O)NC(C(C)C)C(=O)NC(CO)C(=O)NC([*])C(=O)O
NUZW01000001.1.region004	NRPS	Bacillus anthracis	NCC(=O)NC(C(O)C)C(=O)O
NUZW01000023.1.region001	NRPS	Bacillus anthracis	NC(C(O)C)C(=O)NC([*])C(=O)NC(C)C(=O)NC(CO)C(=O)NC(CC(C)C)C(=O)NC(CCC(=O)N)C(=O)NC(CCC(=O)N)C(=O)O
JAOPNB010000003.region003	NRPS	Bacillus cereus	NCC(=O)NC(C(O)C)C(=O)O
JAOPNB010000004.region002	Others	Bacillus cereus	NC(CCCN)C(=O)NC([*])C(=O)NC(C(C)CC)C(=O)NC([*])C(=O)NC(CC(C)C)C(=O)O
JAOPNB010000004.region002	Others	Bacillus cereus	NC(CCCN)C(=O)NC([*])C(=O)NC(C(C)CC)C(=O)NC([*])C(=O)NC(CC(C)C)C(=O)O
WBOP01000011.1.region001	NRPS	Bacillus toyonensis	NC([*])C(=O)O
WBOP01000004.1.region001	NRPS	Bacillus toyonensis	NC([*])C(=O)NC(CS)C(=O)O
WBOP01000006.1.region001	NRPS	Bacillus toyonensis	NCC(=O)NC(C(O)C)C(=O)O
JH792131.1.region004	NRPS	Bacillus cereus	NCC(=O)NC(C(O)C)C(=O)O
CP021892.1.region001	NRPS	Bacillus subtilis	NC(CCC(=O)N)C(=O)NC(CC(C)C)C(=O)NC(CC(C)C)C(=O)NC(C(C)C)C(=O)NC(CC(=O)O)C(=O)NC(CC(C)C)C(=O)NC(CC(C)C)C(=O)O
CP021892.1.region004	Others	Bacillus subtilis	NC(CCC(=O)O)C(=O)NC(Cc1ccc(O)cc1)C(=O)NC(C(C)CC)C(=O)NC(C(C)CC)C(=O)O
CP021892.1.region007	NRPS	Bacillus subtilis	NCC(=O)NC(C(O)C)C(=O)O
JAAEBJ010000012.region001	NRPS	Bacillus velezensis	NC(CCC(=O)O)C(=O)O
JAAEBJ010000013.region001	NRPS	Bacillus velezensis	NC(CCCN)C(=O)NC(Cc1ccc(O)cc1)C(=O)NC(C(O)C)C(=O)NC(C(C)C)C(=O)N1C(CCC1)C(=O)O
JAAEBJ010000014.region001	PKSother	Bacillus velezensis	CC(=O)CC(O)CC(=O)CC(=O)C=CCC(=O)CC(=O)C(=O)O
JAAEBJ010000016.region001	NRPS	Bacillus velezensis	NC(CO)C(=O)NC(CS)C(=O)NC(C)C(=O)NC([*])C(=O)O
JAAEBJ010000001.region003	PKSother	Bacillus velezensis	CC(O)C=CC=CCC(=O)CC(O)C=CCC(=O)C=CC=CCC(O)CC(O)CC(=O)C=CC=CCC(=O)C(=O)O
JAAEBJ010000001.region004	PKS-NRP_Hybrids	Bacillus velezensis	NCC(=O)C=CCC(O)CC(=O)CC(=O)C=CCC(=O)CC(O)CC(=O)CC(=O)C=CCC(O)NC([*])C(=O)C=CC=CC=CC=CCC(=O)CC(=O)C(=O)O
JAAEBJ010000003.region001	Others	Bacillus velezensis	NCC(=O)NC(C(O)C)C(=O)O
JAAEBJ010000003.region001	Others	Bacillus velezensis	NCC(=O)NC(C(O)C)C(=O)O
JAAEBJ010000003.region002	NRPS	Bacillus velezensis	NC(CC(=O)N)C(=O)O
JAAEBJ010000004.region001	NRPS	Bacillus velezensis	NC(CCC(=O)O)C(=O)NC(CC(C)C)C(=O)NC(CC(C)C)C(=O)NC(C(C)C)C(=O)NC(CC(=O)O)C(=O)NC(CC(C)C)C(=O)NC(CC(C)C)C(=O)O
JAAEBJ010000005.region003	PKSother	Bacillus velezensis	CC(O)CC(=O)CC(=O)CC(O)CC(=O)C=CCC(=O)CC(=O)C=CC(=O)O
JAAEBJ010000006.region001	PKSother	Bacillus velezensis	C=CC(=O)O
JAAEBJ010000009.region001	Others	Bacillus velezensis	NC(Cc1ccc(O)cc1)C(=O)NC(C(C)CC)C(=O)CC(=O)NC(CC(=O)N)C(=O)NC(Cc1ccc(O)cc1)C(=O)NC(CC(=O)N)C(=O)N1C(CCC1)C(=O)NC(CCC(=O)O)C(=O)NC(CO)C(=O)NC(C(O)C)C(=O)O
JAAEBJ010000009.region001	Others	Bacillus velezensis	NC(Cc1ccc(O)cc1)C(=O)NC(C(C)CC)C(=O)O
JAAEBJ010000009.region001	Others	Bacillus velezensis	CC(=O)NC(CC(=O)N)C(=O)NC(Cc1ccc(O)cc1)C(=O)NC(CC(=O)N)C(=O)N1C(CCC1)C(=O)NC(CCC(=O)O)C(=O)NC(CO)C(=O)NC(C(O)C)C(=O)O
CP040378.1.region003	NRPS	Bacillus velezensis	NC(CCC(=O)O)C(=O)NC(CC(C)C)C(=O)NC(CC(C)C)C(=O)NC(C(C)C)C(=O)NC(CC(=O)O)C(=O)NC(CC(C)C)C(=O)NC(CC(C)C)C(=O)O
CP040378.1.region006	PKSother	Bacillus velezensis	CC(O)C=CC=CC=CCC(=O)C=CC=CCC(O)CC(O)CC(=O)C=CC=CCC(=O)CC(=O)CC(O)C(=O)O
CP040378.1.region007	PKS-NRP_Hybrids	Bacillus velezensis	NCC(=O)C=CCC(O)CC(=O)CC(=O)C=CCC(=O)CC(O)CC(=O)CC(=O)C=CCC(O)NC([*])C(=O)C=CC=CC=CC=CCC(=O)CC(=O)C(=O)O
CP040378.1.region008	Others	Bacillus velezensis	NC(CCC(=O)O)C(=O)NC(CCCN)C(=O)NC(Cc1ccc(O)cc1)C(=O)NC(C(O)C)C(=O)NC(CCC(=O)O)C(=O)NC(C(C)C)C(=O)N1C(CCC1)C(=O)NC(CCC(=O)O)C(=O)NC(Cc1ccc(O)cc1)C(=O)NC(C(C)CC)C(=O)CC(=O)NC(CC(=O)N)C(=O)NC(Cc1ccc(O)cc1)C(=O)NC(CC(=O)N)C(=O)NC(CO)C(=O)NC(CCC(=O)O)C(=O)NC(CO)C(=O)NC(C(O)C)C(=O)O
CP040378.1.region008	Others	Bacillus velezensis	CC(=O)NC(CC(=O)N)C(=O)NC(Cc1ccc(O)cc1)C(=O)NC(CC(=O)N)C(=O)NC(CO)C(=O)NC(CCC(=O)O)C(=O)NC(CO)C(=O)NC(C(O)C)C(=O)O
CP040378.1.region008	Others	Bacillus velezensis	NC(CCC(=O)O)C(=O)NC(CCCN)C(=O)NC(Cc1ccc(O)cc1)C(=O)NC(C(O)C)C(=O)NC(CCC(=O)O)C(=O)NC(C(C)C)C(=O)N1C(CCC1)C(=O)NC(CCC(=O)O)C(=O)NC(Cc1ccc(O)cc1)C(=O)NC(C(C)CC)C(=O)O
CP040378.1.region011	PKSother	Bacillus velezensis	C=CC=CCC(=O)CC(O)CC(=O)CC(=O)CC(=O)CC(=O)C=CC=CCC(O)CC(=O)CC(O)CC(=O)CC(=O)C=CCC(=O)CC(=O)C=CC(=O)O
CP040378.1.region012	Others	Bacillus velezensis	NCC(=O)NC(C(O)C)C(=O)O
CP040378.1.region012	Others	Bacillus velezensis	NCC(=O)NC(C(O)C)C(=O)O
JAGJCM010000035.region001	NRPS	Bacillus anthracis	NCC(=O)NC(C(O)C)C(=O)O
JAGJCM010000059.region001	NRPS	Bacillus anthracis	NC([*])C(=O)NC(CS)C(=O)O
JAQCPU010000001.region002	Others	Bacillus glycinifermentans	C([*])C(-O)NC(CO)C(=O)NC(CCCN)C(=O)NC(Cc1ccccc1)C(=O)NC(C(C)C)C(=O)NC(CO)C(=O)N1C(CCC1)C(=O)NC([*])C(=O)NC(CCC(=O)N)C(=O)O
JAQCPU010000001.region002	Others	Bacillus glycinifermentans	C([*])C(-O)NC(CO)C(=O)NC(CCCN)C(=O)NC(Cc1ccccc1)C(=O)NC(C(C)C)C(=O)NC(CO)C(=O)N1C(CCC1)C(=O)NC([*])C(=O)NC(CCC(=O)N)C(=O)O
JAQCPU010000002.region001	NRPS	Bacillus glycinifermentans	NCC(=O)NC(C(O)C)C(=O)O
JAQCPU010000006.region001	NRPS	Bacillus glycinifermentans	NC(CCC(=O)N)C(=O)NC(CC(C)C)C(=O)O
JAQCPU010000008.region001	NRPS	Bacillus glycinifermentans	NC(C(C)CC)C(=O)O
JAQCPU010000016.region001	NRPS	Bacillus glycinifermentans	NC(C(C)C)C(=O)N1C(CCC1)C(=O)NC(CCC(=O)O)C(=O)NC([*])C(=O)NC(C(C)CC)C(=O)O
JAQCPU010000024.region001	NRPS	Bacillus glycinifermentans	NC(CCCN)C(=O)NC(Cc1ccc(O)cc1)C(=O)NC(C(O)C)C(=O)O
JAQCPU010000025.region001	NRPS	Bacillus glycinifermentans	NC(C(C)C)C(=O)NC(CC(=O)O)C(=O)O
CP087957.1.region001	NRPS	Bacillus velezensis	NC(CCC(=O)O)C(=O)NC(CC(C)C)C(=O)NC(CC(C)C)C(=O)NC(C(C)C)C(=O)NC(CC(=O)O)C(=O)NC(CC(C)C)C(=O)NC(CC(C)C)C(=O)O
CP087957.1.region007	PKSother	Bacillus velezensis	CC(=O)CC(O)C=CCC(=O)C=CC=CC=CC=CCC(=O)CC(O)CC(O)CC(=O)CC(O)C=CC=CC(=O)O
CP087957.1.region008	PKS-NRP_Hybrids	Bacillus velezensis	NCC(=O)C=CCC(O)CC(=O)CC(=O)C=CCC(=O)CC(O)CC(=O)CC(=O)C=CCC(O)NC([*])C(=O)C=CC=CC=CC=CCC(=O)CC(=O)C(=O)O
CP087957.1.region009	Others	Bacillus velezensis	NC(CCC(=O)O)C(=O)NC(CCCN)C(=O)NC(Cc1ccc(O)cc1)C(=O)NC(C(O)C)C(=O)NC(CCC(=O)O)C(=O)NC(C(C)C)C(=O)N1C(CCC1)C(=O)NC(CCC(=O)O)C(=O)NC(Cc1ccc(O)cc1)C(=O)NC(C(C)CC)C(=O)CC(=O)NC(CC(=O)N)C(=O)NC(Cc1ccc(O)cc1)C(=O)NC(CC(=O)N)C(=O)NC(CCC(=O)N)C(=O)N1C(CCC1)C(=O)NC(CC(=O)N)C(=O)NC(CO)C(=O)O
CP087957.1.region009	Others	Bacillus velezensis	CC(=O)NC(CC(=O)N)C(=O)NC(Cc1ccc(O)cc1)C(=O)NC(CC(=O)N)C(=O)NC(CCC(=O)N)C(=O)N1C(CCC1)C(=O)NC(CC(=O)N)C(=O)NC(CO)C(=O)O
CP087957.1.region009	Others	Bacillus velezensis	NC(CCC(=O)O)C(=O)NC(CCCN)C(=O)NC(Cc1ccc(O)cc1)C(=O)NC(C(O)C)C(=O)NC(CCC(=O)O)C(=O)NC(C(C)C)C(=O)N1C(CCC1)C(=O)NC(CCC(=O)O)C(=O)NC(Cc1ccc(O)cc1)C(=O)NC(C(C)CC)C(=O)O
CP087957.1.region012	PKSother	Bacillus velezensis	C=CC=CCC(=O)CC(O)CC(=O)CC(=O)CC(=O)CC(=O)C=CC=CCC(O)CC(=O)CC(O)CC(=O)CC(=O)C=CCC(=O)CC(=O)C=CC(=O)O
CP087957.1.region013	Others	Bacillus velezensis	NCC(=O)NC(C(O)C)C(=O)O
CP087957.1.region013	Others	Bacillus velezensis	NCC(=O)NC(C(O)C)C(=O)O
NVJJ01000012.1.region003	NRPS	Bacillus wiedmannii	NCC(=O)NC(C(O)C)C(=O)O
NVJJ01000013.1.region001	PKSother	Bacillus wiedmannii	C=CCC(=O)C=CC=CC=CCC(=O)CC(O)CC(=O)CC(O)C=CCC(=O)CC(=O)CC(=O)C=CC(=O)O
JAAFYT010000039.region001	NRPS	Bacillus mobilis	NCC(=O)NC(C(O)C)C(=O)O
KB976957.1.region001	NRPS	Bacillus cereus	NC([*])C(=O)NC(Cc1ccc(O)cc1)C(=O)O
KB976959.1.region003	NRPS	Bacillus cereus	NCC(=O)NC(C(O)C)C(=O)O
JAOPTA010000102.region001	NRPS	Bacillus wiedmannii	NC([*])C(=O)NC(CS)C(=O)O
JAOPTA010000114.region001	NRPS	Bacillus wiedmannii	NCC(=O)NC(C(O)C)C(=O)O
JAOPTA010000038.region001	NRPS	Bacillus wiedmannii	NC(C(O)C)C(=O)NC([*])C(=O)NC(C)C(=O)NC(CO)C(=O)NC(CC(C)C)C(=O)NC(CCC(=O)N)C(=O)NC(CCC(=O)N)C(=O)NC(CO)C(=O)O
JWHO01000014.1.region001	NRPS	Bacillus subtilis	NC(CC(C)C)C(=O)O
JWHO01000002.1.region001	PKS-NRP_Hybrids	Bacillus subtilis	NCC(=O)C=CCC(O)CC(=O)C=CCC(=O)CC(O)CC(=O)CC(=O)C=CCC(O)CC(=O)CC(=O)NC([*])C(=O)C=CC=CC=CCC(=O)CC(=O)C=CC(=O)O
JWHO01000002.1.region001	PKS-NRP_Hybrids	Bacillus subtilis	NCC(=O)C=CCC(O)CC(=O)C=CCC(=O)CC(O)CC(=O)CC(=O)C=CCC(O)CC(=O)CC(=O)NC([*])C(=O)C=CC=CC=CCC(=O)CC(=O)C=CC(=O)O
JWHO01000004.1.region001	Others	Bacillus subtilis	NC(Cc1ccc(O)cc1)C(=O)NC(C(C)CC)C(=O)O
JWHO01000048.1.region001	NRPS	Bacillus subtilis	NC(CCCN)C(=O)NC(Cc1ccc(O)cc1)C(=O)NC(C(O)C)C(=O)O
JWHO01000006.1.region005	NRPS	Bacillus subtilis	NCC(=O)NC(C(O)C)C(=O)O
JWHO01000007.1.region001	NRPS	Bacillus subtilis	NC(C(C)C)C(=O)NC(CC(=O)O)C(=O)O
JWHO01000008.1.region001	NRPS	Bacillus subtilis	NC(C(C)C)C(=O)N1C(CCC1)C(=O)NC(CCC(=O)O)C(=O)O
JWHO01000009.1.region001	NRPS	Bacillus subtilis	NC(CCC(=O)O)C(=O)NC(CC(C)C)C(=O)O
CAMFKN010000006.region001	NRPS	Bacillus licheniformis	NC(CCC(=O)N)C(=O)NC(CC(C)C)C(=O)NC(CC(C)C)C(=O)NC(C(C)C)C(=O)NC(CC(=O)O)C(=O)NC(CC(C)C)C(=O)NC(C(C)CC)C(=O)O
CAMFKN010000014.region001	NRPS	Bacillus licheniformis	NCC(=O)NC(C(O)C)C(=O)O
AJVF01000013.1.region001	Others	Bacillus siamensis	NC(Cc1ccc(O)cc1)C(=O)NC(C(C)CC)C(=O)CC(=O)NC(CC(=O)N)C(=O)NC(Cc1ccc(O)cc1)C(=O)NC(CC(=O)N)C(=O)NC(CCC(=O)N)C(=O)N1C(CCC1)C(=O)NC(CC(=O)N)C(=O)NC(CO)C(=O)O
AJVF01000013.1.region001	Others	Bacillus siamensis	NC(Cc1ccc(O)cc1)C(=O)NC(C(C)CC)C(=O)O
AJVF01000013.1.region001	Others	Bacillus siamensis	CC(=O)NC(CC(=O)N)C(=O)NC(Cc1ccc(O)cc1)C(=O)NC(CC(=O)N)C(=O)NC(CCC(=O)N)C(=O)N1C(CCC1)C(=O)NC(CC(=O)N)C(=O)NC(CO)C(=O)O
AJVF01000013.1.region002	PKS-NRP_Hybrids	Bacillus siamensis	NCC(=O)C=CCC(O)CC(=O)C=CCC(=O)CC(O)CC(=O)CC(=O)C=CCC(O)CC(=O)NC([*])C(=O)C=CC=CC=CCC(=O)CC(=O)C=CC(=O)O
AJVF01000020.1.region001	NRPS	Bacillus siamensis	NC(C(C)C)C(=O)NC(CC(=O)O)C(=O)O
AJVF01000021.1.region001	NRPS	Bacillus siamensis	NC(CCC(=O)O)C(=O)NC(CC(C)C)C(=O)O
AJVF01000037.1.region001	NRPS	Bacillus siamensis	NC(CC(C)C)C(=O)O
AJVF01000039.1.region001	Others	Bacillus siamensis	NCC(=O)NC(C(O)C)C(=O)O
AJVF01000039.1.region001	Others	Bacillus siamensis	NCC(=O)NC(C(O)C)C(=O)O
AJVF01000042.1.region001	PKSother	Bacillus siamensis	C=CC=CCC(O)CC(=O)CC(O)CC(=O)CC(=O)C=CCC(=O)CC(=O)C=CC(=O)O
AJVF01000044.1.region001	PKSother	Bacillus siamensis	CC(=O)C=CCC(=O)CC(O)CC(=O)CC(=O)CC(=O)C(=O)O
AJVF01000045.1.region001	NRPS	Bacillus siamensis	NC(C(C)C)C(=O)N1C(CCC1)C(=O)O
AJVF01000047.1.region001	NRPS	Bacillus siamensis	NC(CCCN)C(=O)NC(Cc1ccc(O)cc1)C(=O)NC(C(O)C)C(=O)O
JACNZY010000010.region001	PKS-NRP_Hybrids	Bacillus pumilus	NC(CC(=O)N)C(=O)NC(CC(=O)N)C(=O)C=CNC(CCC(=O)O)C(=O)CC(O)CC(O)CC(=O)C(=O)O
JACNZY010000004.region001	NRPS	Bacillus pumilus	NC(CCC(=O)O)C(=O)NC(CC(C)C)C(=O)NC(CC(C)C)C(=O)NC(CC(C)C)C(=O)NC(CC(=O)O)C(=O)NC(CC(C)C)C(=O)NC(C(C)CC)C(=O)NC(C(C)C)C(=O)NC([*])C(=O)O
JALAQI010000001.region001	NRPS	Bacillus vallismortis	NC(CC(C)C)C(=O)O
JALAQI010000006.region001	NRPS	Bacillus vallismortis	NC(CCC(=O)O)C(=O)NC(CC(C)C)C(=O)O
JALAQI010000007.region001	Others	Bacillus vallismortis	NCC(=O)NC(C(O)C)C(=O)O
JALAQI010000007.region001	Others	Bacillus vallismortis	NCC(=O)NC(C(O)C)C(=O)O
JALAQI010000008.region001	PKS-NRP_Hybrids	Bacillus vallismortis	NC(CC(=O)N)C(=O)NC(CC(=O)N)C(=O)CC(O)NC(CCC(=O)O)C(=O)CC(O)C(OC)C(=O)CC(O)CC(=O)C(=O)O
JALAQI010000025.region001	PKSother	Bacillus vallismortis	CC(=O)C(=O)O
JALAQI010000043.region001	Others	Bacillus vallismortis	NC(C(C)C)C(=O)N1C(CCC1)C(=O)NC(CCC(=O)O)C(=O)NC(Cc1ccc(O)cc1)C(=O)NC(C(C)CC)C(=O)O
JALAQI010000046.region001	NRPS	Bacillus vallismortis	NC(C(C)C)C(=O)NC(CC(=O)O)C(=O)O
JALAQI010000056.region001	NRPS	Bacillus vallismortis	NC(CCCN)C(=O)NC(Cc1ccc(O)cc1)C(=O)NC(C(O)C)C(=O)O
CP010322.1.region003	NRPS	Bacillus anthracis	NC([*])C(=O)NC(CS)C(=O)O
CP010322.1.region007	NRPS	Bacillus anthracis	NCC(=O)NC(C(O)C)C(=O)O
JALAML010000008.region001	NRPS	Bacillus inaquosorum	NC(CCC(=O)O)C(=O)NC(CC(C)C)C(=O)O
JALAML010000010.region001	PKS-NRP_Hybrids	Bacillus inaquosorum	NC(CC(=O)N)C(=O)NC(CC(=O)N)C(=O)CC(O)NC(CCC(=O)O)C(=O)CC(O)C(OC)C(=O)CC(O)CC(=O)C(=O)O
JALAML010000013.region001	PKS-NRP_Hybrids	Bacillus inaquosorum	NCC(=O)C=CCC(O)CC(=O)CC(=O)C=CCC(=O)CC(O)CC(=O)CC(=O)C=CCC(O)CC(=O)NC([*])C(=O)C=CC=CC=CC=CCC(=O)CC(=O)C(=O)O
JALAML010000013.region001	PKS-NRP_Hybrids	Bacillus inaquosorum	NCC(=O)C=CCC(O)CC(=O)CC(=O)C=CCC(=O)CC(O)CC(=O)CC(=O)C=CCC(O)CC(=O)NC([*])C(=O)C=CC=CC=CC=CCC(=O)CC(=O)C(=O)O
JALAML010000016.region001	NRPS	Bacillus inaquosorum	NC(CC(C)C)C(=O)O
JALAML010000024.region001	NRPS	Bacillus inaquosorum	NCC(=O)NC(C(O)C)C(=O)O
JALAML010000025.region001	Others	Bacillus inaquosorum	NC(C(C)C)C(=O)N1C(CCC1)C(=O)NC(CCC(=O)O)C(=O)NC(Cc1ccc(O)cc1)C(=O)NC(C(C)CC)C(=O)CC(=O)NC(CC(=O)N)C(=O)NC(Cc1ccc(O)cc1)C(=O)NC(CC(=O)N)C(=O)NC(CCC(=O)N)C(=O)N1C(CCC1)C(=O)NC(CC(=O)N)C(=O)NC(C(O)C)C(=O)O
JALAML010000062.region001	NRPS	Bacillus inaquosorum	NC(CCCN)C(=O)NC(Cc1ccc(O)cc1)C(=O)NC(C(O)C)C(=O)O
JALAML010000076.region001	NRPS	Bacillus inaquosorum	NC(C(C)C)C(=O)NC(CC(=O)O)C(=O)O
JALAML010000102.region001	NRPS	Bacillus inaquosorum	NC(CC(C)C)C(=O)O
JALAML010000123.region001	NRPS	Bacillus inaquosorum	NC(CS)C(=O)O
NTSD01000025.1.region001	NRPS	Bacillus thuringiensis	NC([*])C(=O)NC(CS)C(=O)O
NTSD01000038.1.region001	NRPS	Bacillus thuringiensis	NC(C(O)C)C(=O)NC([*])C(=O)NC(C)C(=O)NC(CO)C(=O)NC(CC(C)C)C(=O)NC(CCC(=O)N)C(=O)NC(CCC(=O)N)C(=O)O
NTSD01000053.1.region001	NRPS	Bacillus thuringiensis	NC([*])C(=O)NC(Cc1ccc(O)cc1)C(=O)O
NTSD01000005.1.region001	NRPS	Bacillus thuringiensis	NC([*])C(=O)O
NTSD01000007.1.region001	NRPS	Bacillus thuringiensis	NCC(=O)NC(C(O)C)C(=O)O
FMJF01000022.1.region002	NRPS	Bacillus mycoides	NC([*])C(=O)NC(CS)C(=O)O
FMJF01000014.1.region001	NRPS	Bacillus mycoides	NCC(=O)NC(C(O)C)C(=O)O
PVRP01000014.1.region001	NRPS	Bacillus velezensis	NC(CS)C(=O)O
PVRP01000018.1.region001	NRPS	Bacillus velezensis	NC(CCCN)C(=O)NC(Cc1ccc(O)cc1)C(=O)NC(C(O)C)C(=O)O
PVRP01000001.1.region002	Others	Bacillus velezensis	NCC(=O)NC(C(O)C)C(=O)O
PVRP01000001.1.region002	Others	Bacillus velezensis	NCC(=O)NC(C(O)C)C(=O)O
PVRP01000002.1.region001	PKSother	Bacillus velezensis	CC(O)C=CC=CC=CCC(=O)C=CC=CCC(O)CC(O)CC(=O)C=CC=CCC(=O)CC(=O)CC(O)C(=O)O
PVRP01000002.1.region002	PKS-NRP_Hybrids	Bacillus velezensis	NCC(=O)C=CCC(O)CC(=O)CC(=O)C=CCC(=O)CC(O)CC(=O)CC(=O)C=CCC(O)NC([*])C(=O)C=CC=CC=CC=CCC(=O)CC(=O)C(=O)O
PVRP01000002.1.region003	Others	Bacillus velezensis	NC(Cc1ccc(O)cc1)C(=O)NC(C(C)CC)C(=O)CC(=O)NC(CC(=O)N)C(=O)NC(Cc1ccc(O)cc1)C(=O)NC(CC(=O)N)C(=O)NC(CO)C(=O)NC(CCC(=O)O)C(=O)NC(CO)C(=O)NC(C(O)C)C(=O)O
PVRP01000002.1.region003	Others	Bacillus velezensis	CC(=O)NC(CC(=O)N)C(=O)NC(Cc1ccc(O)cc1)C(=O)NC(CC(=O)N)C(=O)NC(CO)C(=O)NC(CCC(=O)O)C(=O)NC(CO)C(=O)NC(C(O)C)C(=O)O
PVRP01000002.1.region003	Others	Bacillus velezensis	NC(Cc1ccc(O)cc1)C(=O)NC(C(C)CC)C(=O)O
PVRP01000003.1.region001	NRPS	Bacillus velezensis	NC(CCC(=O)O)C(=O)NC(CC(C)C)C(=O)NC(CC(C)C)C(=O)NC(C(C)C)C(=O)NC(CC(=O)O)C(=O)NC(CC(C)C)C(=O)NC(CC(C)C)C(=O)O
PVRP01000004.1.region001	PKSother	Bacillus velezensis	C=CC=CCC(=O)CC(=O)CC(O)CC(=O)CC(=O)CC(=O)C=CC=CCC(O)CC(=O)CC(=O)CC(O)CC(=O)CC(=O)C=CC=CCC(=O)C(=O)O
JAOPPI010000111.region001	NRPS	Bacillus cereus	NC(CS)C(=O)CC(=O)C(=O)O
JAOPPI010000067.region001	NRPS	Bacillus cereus	NCC(=O)NC(C(O)C)C(=O)O
NUZK01000013.1.region001	NRPS	Bacillus cereus	NC([*])C(=O)O
NUZK01000026.1.region001	NRPS	Bacillus cereus	NC([*])C(=O)NC(CS)C(=O)O
NUZK01000039.1.region001	NRPS	Bacillus cereus	NCC(=O)NC(C(O)C)C(=O)O
NUZK01000042.1.region001	NRPS	Bacillus cereus	NC(C(O)C)C(=O)NC([*])C(=O)NC(C)C(=O)NC(CO)C(=O)NC(CC(C)C)C(=O)NC(CCC(=O)N)C(=O)NC(CCC(=O)N)C(=O)O
NUZK01000044.1.region001	NRPS	Bacillus cereus	NC(C(O)C)C(=O)NC(CO)C(=O)NC(Cc1ccc(O)cc1)C(=O)O
NUZK01000054.1.region001	NRPS	Bacillus cereus	NC(C(C)CC)C(=O)O
NUZK01000099.1.region001	NRPS	Bacillus cereus	NC(C(C)C)C(=O)O
LQQW01000005.1.region003	PKSother	Bacillus amyloliquefaciens	C=CCC(=O)CC(O)CC(=O)CC(O)CC(=O)CC(=O)CC(=O)C=CC(=O)O
LQQW01000008.1.region001	NRPS	Bacillus amyloliquefaciens	NC(C(C)C)C(=O)NC(CC(=O)O)C(=O)O
LQQW01000011.1.region001	NRPS	Bacillus amyloliquefaciens	NC(CC(C)C)C(=O)O
LQQW01000013.1.region001	PKSother	Bacillus amyloliquefaciens	C=CCC(=O)CC(=O)CC(O)CC(=O)CC(=O)CC(=O)C(=O)O
LQQW01000015.1.region001	NRPS	Bacillus amyloliquefaciens	NC(CCCN)C(=O)NC(Cc1ccc(O)cc1)C(=O)NC(C(O)C)C(=O)O
LQQW01000017.1.region001	NRPS	Bacillus amyloliquefaciens	NC(C(C)C)C(=O)O
LQQW01000018.1.region001	NRPS	Bacillus amyloliquefaciens	NC(CC(C)C)C(=O)O
LQQW01000024.1.region001	NRPS	Bacillus amyloliquefaciens	NC(C(C)C)C(=O)N1C(CCC1)C(=O)O
LQQW01000025.1.region001	NRPS	Bacillus amyloliquefaciens	NC(Cc1ccccc1)C(=O)NC([*])C(=O)O
LQQW01000034.1.region001	Others	Bacillus amyloliquefaciens	NCC(=O)NC(C(O)C)C(=O)O
LQQW01000034.1.region001	Others	Bacillus amyloliquefaciens	NCC(=O)NC(C(O)C)C(=O)O
LQQW01000039.1.region001	PKSother	Bacillus amyloliquefaciens	C=CC(=O)O
LQQW01000040.1.region001	PKSother	Bacillus amyloliquefaciens	CC(=O)CC(O)C=CCC(=O)C=CC=CC=CC=CCC(=O)CC(O)CC(O)CC(=O)CC(O)C=CC=CC(=O)O
LQQW01000040.1.region002	PKS-NRP_Hybrids	Bacillus amyloliquefaciens	NCC(=O)C=CCC(O)CC(=O)CC(=O)C=CCC(=O)CC(O)CC(=O)CC(=O)C=CCC(O)NC([*])C(=O)C=CC=CC=CC=CCC(=O)CC(=O)C(=O)O
LQQW01000040.1.region003	Others	Bacillus amyloliquefaciens	NC(Cc1ccc(O)cc1)C(=O)NC(C(C)CC)C(=O)CC(=O)NC(CC(=O)N)C(=O)NC(Cc1ccc(O)cc1)C(=O)NC(CC(=O)N)C(=O)NC(CCC(=O)N)C(=O)N1C(CCC1)C(=O)NC(CC(=O)N)C(=O)NC(CO)C(=O)O
LQQW01000040.1.region003	Others	Bacillus amyloliquefaciens	CC(=O)NC(CC(=O)N)C(=O)NC(Cc1ccc(O)cc1)C(=O)NC(CC(=O)N)C(=O)NC(CCC(=O)N)C(=O)N1C(CCC1)C(=O)NC(CC(=O)N)C(=O)NC(CO)C(=O)O
LQQW01000040.1.region003	Others	Bacillus amyloliquefaciens	NC(Cc1ccc(O)cc1)C(=O)NC(C(C)CC)C(=O)O
LQQW01000042.1.region001	PKS-NRP_Hybrids	Bacillus amyloliquefaciens	NC(CC(=O)N)C(=O)NCC(=O)C=CNC(CCC(=O)O)C(=O)O
LQQW01000042.1.region002	NRPS	Bacillus amyloliquefaciens	NC(CCC(=O)O)C(=O)NC(CC(C)C)C(=O)O
JALJXA010000001.region002	Others	Bacillus velezensis	NCC(=O)NC(C(O)C)C(=O)O
JALJXA010000001.region002	Others	Bacillus velezensis	NCC(=O)NC(C(O)C)C(=O)O
JALJXA010000001.region003	PKSother	Bacillus velezensis	C=CC=CCC(=O)CC(=O)CC(O)CC(=O)CC(=O)CC(=O)C=CC=CCC(O)CC(=O)CC(=O)CC(O)CC(=O)CC(=O)C=CC=CCC(=O)C(=O)O
JALJXA010000001.region006	Others	Bacillus velezensis	NC(CCC(=O)O)C(=O)NC(CCCN)C(=O)NC(Cc1ccc(O)cc1)C(=O)NC(C(O)C)C(=O)NC(CCC(=O)O)C(=O)NC(C(C)C)C(=O)N1C(CCC1)C(=O)NC(CCC(=O)O)C(=O)NC(Cc1ccc(O)cc1)C(=O)NC(C(C)CC)C(=O)CC(=O)NC(CC(=O)N)C(=O)NC(Cc1ccc(O)cc1)C(=O)NC(CC(=O)N)C(=O)NC(CCC(=O)N)C(=O)N1C(CCC1)C(=O)NC(CC(=O)N)C(=O)NC(CO)C(=O)O
JALJXA010000001.region006	Others	Bacillus velezensis	NC(CCC(=O)O)C(=O)NC(CCCN)C(=O)NC(Cc1ccc(O)cc1)C(=O)NC(C(O)C)C(=O)NC(CCC(=O)O)C(=O)NC(C(C)C)C(=O)N1C(CCC1)C(=O)NC(CCC(=O)O)C(=O)NC(Cc1ccc(O)cc1)C(=O)NC(C(C)CC)C(=O)O
JALJXA010000001.region006	Others	Bacillus velezensis	CC(=O)NC(CC(=O)N)C(=O)NC(Cc1ccc(O)cc1)C(=O)NC(CC(=O)N)C(=O)NC(CCC(=O)N)C(=O)N1C(CCC1)C(=O)NC(CC(=O)N)C(=O)NC(CO)C(=O)O
JALJXA010000001.region007	PKS-NRP_Hybrids	Bacillus velezensis	NCC(=O)C=CCC(O)CC(=O)C=CCC(=O)CC(O)CC(=O)CC(=O)C=CCC(O)CC(=O)NC([*])C(=O)C=CC=CC=CCC(=O)CC(=O)C=CC(=O)O
JALJXA010000001.region008	PKSother	Bacillus velezensis	CC(O)CC(=O)CC(O)C=CCC(=O)C=CC=CC=CCC(O)C=CC=CC=CCC(=O)CC(O)CC(=O)C(=O)O
JALJXA010000001.region012	NRPS	Bacillus velezensis	NC(CCC(=O)O)C(=O)NC(CC(C)C)C(=O)NC(CC(C)C)C(=O)NC(C(C)C)C(=O)NC(CC(=O)O)C(=O)NC(CC(C)C)C(=O)NC(CC(C)C)C(=O)O
NUWX01000021.1.region001	NRPS	Bacillus thuringiensis	NC(C(O)C)C(=O)NC([*])C(=O)NC(CC(=O)N)C(=O)O
NUWX01000022.1.region001	PKS-NRP_Hybrids	Bacillus thuringiensis	CC(O)NC([*])C(=O)N1C(CCC1)C(=O)NC(C(O)C)C(=O)CC(O)NC(CC(=O)N)C(=O)O
NUWX01000033.1.region001	NRPS	Bacillus thuringiensis	NCC(=O)NC(C(O)C)C(=O)O
NUWX01000050.1.region002	NRPS	Bacillus thuringiensis	NC([*])C(=O)NC(Cc1ccc(O)cc1)C(=O)O
NUWX01000054.1.region001	NRPS	Bacillus thuringiensis	NC([*])C(=O)O
NUWX01000008.1.region001	NRPS	Bacillus thuringiensis	NC(C(O)C)C(=O)NC([*])C(=O)NC(C)C(=O)NC(CO)C(=O)NC(CC(C)C)C(=O)NC(CCC(=O)N)C(=O)NC(CCC(=O)N)C(=O)O
JALAQW010000003.region002	NRPS	Bacillus haynesii	NCC(=O)NC(C(O)C)C(=O)O
JALAQW010000008.region001	NRPS	Bacillus haynesii	NC(CCCN)C(=O)NC(C(C)CC)C(=O)NC(CCCCN)C(=O)O
JALAQW010000012.region001	NRPS	Bacillus haynesii	NC(CCC(=O)N)C(=O)NC(CC(C)C)C(=O)NC(CC(C)C)C(=O)NC(C(C)CC)C(=O)O
JALAQW010000013.region001	Others	Bacillus haynesii	NC(C(C)C)C(=O)N1C(CCC1)C(=O)NC(CCC(=O)O)C(=O)NC([*])C(=O)NC(C(C)CC)C(=O)O
JALAQW010000025.region001	NRPS	Bacillus haynesii	NC(CCC(=O)O)C(=O)NC(CCCN)C(=O)NC(Cc1ccc(O)cc1)C(=O)NC(C(O)C)C(=O)O
JALAQW010000027.region001	NRPS	Bacillus haynesii	NC(Cc1ccccc1)C(=O)NC(CC1=CNC=N1)C(=O)NC(CC(=O)O)C(=O)NC(CC(=O)N)C(=O)O
JALAQW010000041.region001	NRPS	Bacillus haynesii	NC(C(C)CC)C(=O)NC(CS)C(=O)NC(CC(C)C)C(=O)NC(CCC(=O)O)C(=O)O
JALAQW010000069.region001	NRPS	Bacillus haynesii	NC(CC(=O)O)C(=O)NC(CC(=O)O)C(=O)O
NUBN01000010.1.region001	NRPS	Bacillus wiedmannii	NC([*])C(=O)O
NUBN01000023.1.region001	NRPS	Bacillus wiedmannii	NCC(=O)NC(CC(=O)N)C(=O)O
NUBN01000029.1.region001	NRPS	Bacillus wiedmannii	NCC(=O)NC(C(O)C)C(=O)O
NUBN01000034.1.region001	NRPS	Bacillus wiedmannii	NCC(=O)NC([*])C(=O)NC(C(C)C)C(=O)O
NUBN01000038.1.region001	NRPS	Bacillus wiedmannii	NC(CO)C(=O)O
NUBN01000041.1.region001	PKS-NRP_Hybrids	Bacillus wiedmannii	CC(=O)CC(=O)C(=O)O
NUBN01000049.1.region001	NRPS	Bacillus wiedmannii	NC(C(O)C)C(=O)NC([*])C(=O)O
NUBN01000007.1.region001	NRPS	Bacillus wiedmannii	NC(C(O)C)C(=O)NC([*])C(=O)NC(C)C(=O)NC(CO)C(=O)NC(CC(C)C)C(=O)NC(CCC(=O)N)C(=O)NC(CCC(=O)N)C(=O)O
NUBN01000007.1.region005	NRPS	Bacillus wiedmannii	NC([*])C(=O)NC(CS)C(=O)O
AP019731.1.region003	NRPS	Bacillus anthracis	NCC(=O)NCC(=O)NC(C(O)C)C(=O)O
AP019731.1.region006	NRPS	Bacillus anthracis	NC([*])C(=O)NC(CS)C(=O)O
JAJBJF010000012.region001	NRPS	Bacillus thuringiensis	NC([*])C(=O)O
JAJBJF010000014.region001	NRPS	Bacillus thuringiensis	NCC(=O)NC(C(O)C)C(=O)O
JAJBJF010000027.region001	PKS-NRP_Hybrids	Bacillus thuringiensis	CC(O)NC([*])C(=O)N1C(CCC1)C(=O)NC(C(O)C)C(=O)CC(O)NC(CC(=O)N)C(=O)NC([*])C(=O)NC([*])C(=O)O
JAJBJF010000051.region001	NRPS	Bacillus thuringiensis	NC(C(O)C)C(=O)NC([*])C(=O)NC(C)C(=O)NC(CO)C(=O)NC(CC(C)C)C(=O)NC(CCC(=O)N)C(=O)NC(CCC(=O)N)C(=O)O
JAJBJF010000106.region001	NRPS	Bacillus thuringiensis	NC([*])C(=O)NC(Cc1ccc(O)cc1)C(=O)O
JAJBJF010000166.region001	NRPS	Bacillus thuringiensis	NC(CS)C(=O)O
JAJBJF010000192.region001	NRPS	Bacillus thuringiensis	NC([*])C(=O)O
JALAJK010000005.region001	NRPS	Unclassified Bacillus	NC(CCC(=O)O)C(=O)NC(CC(C)C)C(=O)O
JALAJK010000006.region001	NRPS	Unclassified Bacillus	NCC(=O)NC(C(O)C)C(=O)O
JALAJK010000075.region001	NRPS	Unclassified Bacillus	NC(CC(C)C)C(=O)NC(CC(C)C)C(=O)O
JALAJK010000155.region001	NRPS	Unclassified Bacillus	NC(C(C)C)C(=O)NC(CC(=O)O)C(=O)O
JAQFQY010000003.region003	NRPS	Bacillus cereus	NCC(=O)NC(C(O)C)C(=O)O
JAMBKE010000001.region003	PKSother	Bacillus velezensis	CC(O)C=CC=CC=CC=CCC(O)CC(O)CC(=O)C=CC=CCC(=O)CC(=O)CC(O)C=CCC(=O)C(=O)O
JAMBKE010000001.region004	PKS-NRP_Hybrids	Bacillus velezensis	NCC(=O)C=CCC(O)CC(=O)CC(=O)C=CCC(=O)CC(O)CC(=O)CC(=O)C=CCC(O)NC([*])C(=O)C=CC=CC=CC=CCC(=O)CC(=O)C(=O)O
JAMBKE010000001.region005	Others	Bacillus velezensis	NC(CCC(=O)O)C(=O)NC(CCCN)C(=O)NC(Cc1ccc(O)cc1)C(=O)NC(C(O)C)C(=O)NC(CCC(=O)O)C(=O)NC(C(C)C)C(=O)N1C(CCC1)C(=O)NC(CCC(=O)O)C(=O)NC(Cc1ccc(O)cc1)C(=O)NC(C(C)CC)C(=O)CC(=O)NC(CC(=O)N)C(=O)NC(Cc1ccc(O)cc1)C(=O)NC(CC(=O)N)C(=O)NC(CCC(=O)N)C(=O)N1C(CCC1)C(=O)NC(CC(=O)N)C(=O)NC(CO)C(=O)O
JAMBKE010000001.region005	Others	Bacillus velezensis	CC(=O)NC(CC(=O)N)C(=O)NC(Cc1ccc(O)cc1)C(=O)NC(CC(=O)N)C(=O)NC(CCC(=O)N)C(=O)N1C(CCC1)C(=O)NC(CC(=O)N)C(=O)NC(CO)C(=O)O
JAMBKE010000001.region005	Others	Bacillus velezensis	NC(CCC(=O)O)C(=O)NC(CCCN)C(=O)NC(Cc1ccc(O)cc1)C(=O)NC(C(O)C)C(=O)NC(CCC(=O)O)C(=O)NC(C(C)C)C(=O)N1C(CCC1)C(=O)NC(CCC(=O)O)C(=O)NC(Cc1ccc(O)cc1)C(=O)NC(C(C)CC)C(=O)O
JAMBKE010000001.region008	PKSother	Bacillus velezensis	C=CC=CCC(=O)CC(O)CC(=O)CC(=O)CC(=O)CC(=O)C=CC=CCC(O)CC(=O)CC(O)CC(=O)CC(=O)C=CCC(=O)CC(=O)C=CC(=O)O
JAMBKE010000002.region002	Others	Bacillus velezensis	NCC(=O)NC(C(O)C)C(=O)O
JAMBKE010000002.region002	Others	Bacillus velezensis	NCC(=O)NC(C(O)C)C(=O)O
JAMBKE010000003.region001	NRPS	Bacillus velezensis	NC(CCC(=O)O)C(=O)NC(CC(C)C)C(=O)NC(CC(C)C)C(=O)NC(C(C)C)C(=O)NC(CC(=O)O)C(=O)NC(CC(C)C)C(=O)NC(CC(C)C)C(=O)O
JAGJDL010000016.region001	NRPS	Bacillus anthracis	NC([*])C(=O)NC(CS)C(=O)O
JAGJDL010000008.region001	NRPS	Bacillus anthracis	NCC(=O)NC(C(O)C)C(=O)O
NUNR01000010.1.region001	NRPS	Bacillus thuringiensis	NC([*])C(=O)NC(Cc1ccc(O)cc1)C(=O)O
NUNR01000028.1.region001	NRPS	Bacillus thuringiensis	NC(C(O)C)C(=O)NC([*])C(=O)NC(C)C(=O)NC(CO)C(=O)NC(CC(C)C)C(=O)NC(CCC(=O)N)C(=O)NC(CCC(=O)N)C(=O)O
NUNR01000042.1.region001	NRPS	Bacillus thuringiensis	NCC(=O)NC(C(O)C)C(=O)O
NUNR01000046.1.region001	PKS-NRP_Hybrids	Bacillus thuringiensis	CC(=O)NCC(=O)O
NUNR01000046.1.region001	PKS-NRP_Hybrids	Bacillus thuringiensis	CC(=O)NCC(=O)O
NUNR01000046.1.region001	PKS-NRP_Hybrids	Bacillus thuringiensis	CC(=O)NCC(=O)O
NUNR01000047.1.region001	NRPS	Bacillus thuringiensis	NC([*])C(=O)O
NUNR01000049.1.region001	NRPS	Bacillus thuringiensis	NCC(=O)O
NUNR01000007.1.region001	NRPS	Bacillus thuringiensis	NC([*])C(=O)NC(CS)C(=O)O
JAIWKC010000002.region001	NRPS	Bacillus tropicus	NCC(=O)NC(C(O)C)C(=O)O
CP015911.1.region001	NRPS	Bacillus velezensis	NC(CCC(=O)O)C(=O)NC(CC(C)C)C(=O)NC(CC(C)C)C(=O)NC(C(C)C)C(=O)NC(CC(=O)O)C(=O)NC(CC(C)C)C(=O)NC(CC(C)C)C(=O)O
CP015911.1.region005	PKSother	Bacillus velezensis	CC(O)C=CC=CC=CCC(=O)C=CC=CCC(O)CC(O)CC(=O)C=CC=CCC(=O)CC(=O)CC(O)C(=O)O
CP015911.1.region006	PKS-NRP_Hybrids	Bacillus velezensis	NCC(=O)C=CCC(O)CC(=O)CC(=O)C=CCC(=O)CC(O)CC(=O)CC(=O)C=CCC(O)NC([*])C(=O)C=CC=CC=CC=CCC(=O)CC(=O)C(=O)O
CP015911.1.region007	Others	Bacillus velezensis	NC(CCC(=O)O)C(=O)NC(CCCN)C(=O)NC(Cc1ccc(O)cc1)C(=O)NC(C(O)C)C(=O)NC(CCC(=O)O)C(=O)NC(C(C)C)C(=O)N1C(CCC1)C(=O)NC(CCC(=O)O)C(=O)NC(Cc1ccc(O)cc1)C(=O)NC(C(C)CC)C(=O)CC(=O)NC(CC(=O)N)C(=O)NC(Cc1ccc(O)cc1)C(=O)NC(CC(=O)N)C(=O)NC(CCC(=O)N)C(=O)N1C(CCC1)C(=O)NC(CC(=O)N)C(=O)NC(CO)C(=O)O
CP015911.1.region007	Others	Bacillus velezensis	CC(=O)NC(CC(=O)N)C(=O)NC(Cc1ccc(O)cc1)C(=O)NC(CC(=O)N)C(=O)NC(CCC(=O)N)C(=O)N1C(CCC1)C(=O)NC(CC(=O)N)C(=O)NC(CO)C(=O)O
CP015911.1.region007	Others	Bacillus velezensis	NC(CCC(=O)O)C(=O)NC(CCCN)C(=O)NC(Cc1ccc(O)cc1)C(=O)NC(C(O)C)C(=O)NC(CCC(=O)O)C(=O)NC(C(C)C)C(=O)N1C(CCC1)C(=O)NC(CCC(=O)O)C(=O)NC(Cc1ccc(O)cc1)C(=O)NC(C(C)CC)C(=O)O
CP015911.1.region010	PKSother	Bacillus velezensis	C=CC=CCC(=O)CC(O)CC(=O)CC(=O)CC(=O)CC(=O)C=CC=CCC(O)CC(=O)CC(O)CC(=O)CC(=O)C=CCC(=O)CC(=O)C=CC(=O)O
CP015911.1.region011	Others	Bacillus velezensis	NCC(=O)NC(C(O)C)C(=O)O
CP015911.1.region011	Others	Bacillus velezensis	NCC(=O)NC(C(O)C)C(=O)O
CP004019.1.region001	NRPS	Bacillus subtilis	NC(CCC(=O)O)C(=O)NC(CC(C)C)C(=O)NC(CC(C)C)C(=O)NC(C(C)C)C(=O)NC(CC(=O)O)C(=O)NC(CC(C)C)C(=O)NC(CC(C)C)C(=O)O
CP004019.1.region004	PKS-NRP_Hybrids	Bacillus subtilis	NCC(=O)C=CCC(=O)CC(=O)CC(=O)CC(=O)C=CCC(=O)CC(O)CC(=O)CC(=O)C=CCC(O)CC(=O)NC([*])C(=O)C=CC=CC=CC=CCC(=O)CC(=O)C(=O)O
CP004019.1.region004	PKS-NRP_Hybrids	Bacillus subtilis	NCC(=O)C=CCC(=O)CC(=O)CC(=O)CC(=O)C=CCC(=O)CC(O)CC(=O)CC(=O)C=CCC(O)CC(=O)NC([*])C(=O)C=CC=CC=CC=CCC(=O)CC(=O)C(=O)O
CP004019.1.region005	Others	Bacillus subtilis	NC(CCC(=O)O)C(=O)NC(CCCN)C(=O)NC(Cc1ccc(O)cc1)C(=O)NC(C(O)C)C(=O)NC(CCC(=O)O)C(=O)NC(C(C)C)C(=O)N1C(CCC1)C(=O)NC(CCC(=O)O)C(=O)NC(Cc1ccc(O)cc1)C(=O)NC(C(C)CC)C(=O)O
CP004019.1.region008	NRPS	Bacillus subtilis	NCC(=O)NC(C(O)C)C(=O)O
NVIH01000003.1.region001	NRPS	Bacillus toyonensis	NC(C(O)C)C(=O)NC([*])C(=O)NC(C)C(=O)NC(CO)C(=O)NC(CC(C)C)C(=O)NC(CCC(=O)N)C(=O)NC(CCC(=O)N)C(=O)O
NVIH01000045.1.region001	NRPS	Bacillus toyonensis	NC(CCC(=O)O)C(=O)NC(C(C)CC)C(=O)NC(CCCCN)C(=O)NC(CCCN)C(=O)NC(C(C)CC)C(=O)O
NVIH01000047.1.region001	NRPS	Bacillus toyonensis	NC(C(C)CC)C(=O)NC(CS)C(=O)NC(CC(C)C)C(=O)O
NVIH01000079.1.region001	NRPS	Bacillus toyonensis	NC([*])C(=O)NC(CC1=CNC=N1)C(=O)NC(CC(=O)O)C(=O)NC(CC(=O)N)C(=O)O
NVIH01000007.1.region001	NRPS	Bacillus toyonensis	NC([*])C(=O)O
NVIH01000008.1.region001	NRPS	Bacillus toyonensis	NCC(=O)NC(C(O)C)C(=O)O
JTAP01000034.1.region001	NRPS	Bacillus anthracis	NC([*])C(=O)NC(CS)C(=O)O
JTAP01000034.1.region004	NRPS	Bacillus anthracis	NCC(=O)NC(C(O)C)C(=O)O
JACLIA010000010.region001	NRPS	Bacillus aerophilus	NCC(=O)NC(C(O)C)C(=O)O
JACLIA010000005.region001	NRPS	Bacillus aerophilus	NC(CCC(=O)O)C(=O)NC(CC(C)C)C(=O)NC(CC(C)C)C(=O)O
JACLIA010000006.region001	NRPS	Bacillus aerophilus	NC([*])C(=O)NC(CC(=O)O)C(=O)NC(CC(C)C)C(=O)NC(C(C)CC)C(=O)NC(C(C)C)C(=O)NC([*])C(=O)O
CP102663.1.region002	NRPS	Unclassified Bacillus	NC(CCC(=O)N)C(=O)NC(CC(C)C)C(=O)NC(CC(C)C)C(=O)NC(C(C)C)C(=O)NC(CC(=O)O)C(=O)NC(CC(C)C)C(=O)NC(C(C)CC)C(=O)O
CP102663.1.region009	NRPS	Unclassified Bacillus	NCC(=O)NC(C(O)C)C(=O)O
CP018903.1.region003	NRPS	Bacillus anthracis	NCC(=O)NCC(=O)NC(C(O)C)C(=O)O
CP018903.1.region006	NRPS	Bacillus anthracis	NC([*])C(=O)O
JAJBZU010000008.region001	NRPS	Bacillus paralicheniformis	NC(C(C)C)C(=O)NC(CC(=O)O)C(=O)NC(CC(C)C)C(=O)O
JAJBZU010000010.region001	NRPS	Bacillus paralicheniformis	NC(CCC(=O)N)C(=O)NC(CC(C)C)C(=O)O
JAJBZU010000003.region002	NRPS	Bacillus paralicheniformis	NCC(=O)NC(C(O)C)C(=O)O
JAJBZU010000011.region001	NRPS	Bacillus paralicheniformis	NC(C(C)CC)C(=O)O
JAJBZU010000002.region004	Others	Bacillus paralicheniformis	NC(CCC(=O)O)C(=O)NC(C(C)C)C(=O)N1C(CCC1)C(=O)NC(CCC(=O)O)C(=O)NC([*])C(=O)NC(C(C)CC)C(=O)O
JAMXJP010000001.region005	NRPS	Bacillus paranthracis	NCC(=O)NC(C(O)C)C(=O)O
NUOU01000016.1.region001	NRPS	Bacillus thuringiensis	NC(C(O)C)C(=O)NC([*])C(=O)NC(C)C(=O)NC(CO)C(=O)NC(CC(C)C)C(=O)NC(CCC(=O)N)C(=O)NC(CCC(=O)N)C(=O)O
NUOU01000026.1.region001	NRPS	Bacillus thuringiensis	NC([*])C(=O)NC(CS)C(=O)O
NUOU01000029.1.region001	NRPS	Bacillus thuringiensis	NCC(=O)NC(C(O)C)C(=O)O
NUOU01000004.1.region001	NRPS	Bacillus thuringiensis	NC([*])C(=O)NC(Cc1ccc(O)cc1)C(=O)O
NUOU01000007.1.region001	NRPS	Bacillus thuringiensis	NC([*])C(=O)O
JAIUXV010000008.region001	NRPS	Bacillus thuringiensis	NC(C(O)C)C(=O)NC([*])C(=O)NC(C)C(=O)NC(CO)C(=O)NC(CC(C)C)C(=O)NC(CCC(=O)N)C(=O)NC(CCC(=O)N)C(=O)O
JAIUXV010000008.region002	NRPS	Bacillus thuringiensis	NCC(=O)NC(C(O)C)C(=O)O
JAIUXV010000013.region001	NRPS	Bacillus thuringiensis	NC([*])C(=O)O
JAOPPU010000016.region001	NRPS	Bacillus cereus	NC([*])C(=O)O
JAOPPU010000025.region001	NRPS	Bacillus cereus	NCC(=O)NC(C(O)C)C(=O)O
JAOPPU010000036.region001	NRPS	Bacillus cereus	NC([*])C(=O)NC(CS)C(=O)O
JAOPPU010000045.region001	NRPS	Bacillus cereus	NC(C(O)C)C(=O)NC([*])C(=O)NC(C)C(=O)NC(CO)C(=O)NC(CC(C)C)C(=O)NC(CCC(=O)N)C(=O)NC(CCC(=O)N)C(=O)O
CAJNQT010000001.region002	PKS-NRP_Hybrids	Bacillus subtilis	NCC(=O)C=CCC(O)CC(=O)CC(=O)C=CCC(=O)CC(O)CC(=O)CC(=O)C=CCC(O)CC(=O)NC([*])C(=O)C=CC=CC=CC=CCC(=O)CC(=O)C(=O)O
CAJNQT010000001.region002	PKS-NRP_Hybrids	Bacillus subtilis	NCC(=O)C=CCC(O)CC(=O)CC(=O)C=CCC(=O)CC(O)CC(=O)CC(=O)C=CCC(O)CC(=O)NC([*])C(=O)C=CC=CC=CC=CCC(=O)CC(=O)C(=O)O
CAJNQT010000001.region003	Others	Bacillus subtilis	NC(CCC(=O)O)C(=O)NC(CCCN)C(=O)NC(Cc1ccc(O)cc1)C(=O)NC(C(O)C)C(=O)NC(CCC(=O)O)C(=O)NC(C(C)C)C(=O)N1C(CCC1)C(=O)NC(CCC(=O)O)C(=O)NC(Cc1ccc(O)cc1)C(=O)NC(C(C)CC)C(=O)O
CAJNQT010000002.region006	NRPS	Bacillus subtilis	NCC(=O)NC(C(O)C)C(=O)O
CAJNQT010000004.region001	NRPS	Bacillus subtilis	NC(CC(C)C)C(=O)O
CAJNQT010000005.region001	NRPS	Bacillus subtilis	NC(CCC(=O)O)C(=O)NC(CC(C)C)C(=O)O
CAJNQT010000010.region001	NRPS	Bacillus subtilis	NC(C(C)C)C(=O)NC(CC(=O)O)C(=O)O
JAQFUQ010000004.region004	NRPS	Bacillus cereus	NC([*])C(=O)NC(CS)C(=O)O
JAQFUQ010000016.region001	NRPS	Bacillus cereus	NCC(=O)NC(C(O)C)C(=O)O
JAQFUQ010000023.region001	NRPS	Bacillus cereus	NC([*])C(=O)NC(Cc1ccc(O)cc1)C(=O)O
JAQFUQ010000028.region001	NRPS	Bacillus cereus	NC(C(O)C)C(=O)NC([*])C(=O)NC(C)C(=O)NC(CO)C(=O)NC(CC(C)C)C(=O)NC(CCC(=O)N)C(=O)NC(CCC(=O)N)C(=O)O
JAQFUQ010000033.region001	Others	Bacillus cereus	NC(C(C)CC)C(=O)NC(CS)C(=O)NC(CC(C)C)C(=O)NC([*])C(=O)NC(C(O)C)C(=O)NC(CC(=O)O)C(=O)NC(CC(=O)N)C(=O)O
JAQFUQ010000043.region001	NRPS	Bacillus cereus	NC(CCC(=O)O)C(=O)NC(C(C)CC)C(=O)NC(CCCCN)C(=O)NC(CCCN)C(=O)O
JAQFPN010000005.region001	NRPS	Bacillus cereus	NCC(=O)NC(C(O)C)C(=O)O
JAQFPN010000030.region001	NRPS	Bacillus cereus	NC([*])C(=O)NC([*])C(=O)O
JAQFPN010000030.region001	NRPS	Bacillus cereus	NC([*])C(=O)O
JAQFPN010000030.region001	NRPS	Bacillus cereus	NC([*])C(=O)O
NUEX01000005.1.region001	NRPS	Bacillus pseudomycoides	NC(C(O)C)C(=O)NC(CO)C(=O)N1C(CCC1)C(=O)NC([*])C(=O)NC(CC(C)C)C(=O)NC([*])C(=O)NCC(=O)NC(C(O)C)C(=O)O
NUEX01000186.1.region001	NRPS	Bacillus pseudomycoides	NC(C(O)C)C(=O)O
NUEX01000110.1.region001	NRPS	Bacillus pseudomycoides	NC([*])C(=O)NC(Cc1ccc(O)cc1)C(=O)O
NUEX01000021.1.region001	PKS-NRP_Hybrids	Bacillus pseudomycoides	NC(CC(=O)N)C(=O)NCC(=O)NC([*])C(=O)NC([*])C(=O)NC([*])C(=O)NC(C(O)C)C(=O)NCC(=O)O
NUEX01000055.1.region001	NRPS	Bacillus pseudomycoides	NC(C(O)C)C(=O)NC([*])C(=O)NC(C)C(=O)NC(CO)C(=O)O
CP020723.1.region003	NRPS	Bacillus thuringiensis	NCC(=O)NC(C(O)C)C(=O)O
JAHLOI010000001.region001	Others	Bacillus paralicheniformis	NC(C(C)C)C(=O)N1C(CCC1)C(=O)NC(CCC(=O)O)C(=O)NC([*])C(=O)NC(C(C)CC)C(=O)O
JAHLOI010000002.region002	NRPS	Bacillus paralicheniformis	NCC(=O)NC(C(O)C)C(=O)O
JAHLOI010000003.region002	NRPS	Bacillus paralicheniformis	NC(C(C)CC)C(=O)NC(CS)C(=O)NC(CC(C)C)C(=O)NC(CCC(=O)O)C(=O)NC(C(C)CC)C(=O)NC(CCCCN)C(=O)NC(CCCN)C(=O)NC(C(C)CC)C(=O)NC(Cc1ccccc1)C(=O)NC(CC1=CNC=N1)C(=O)NC(CC(=O)O)C(=O)NC(CC(=O)N)C(=O)O
JAHLOI010000004.region001	NRPS	Bacillus paralicheniformis	NC(CCC(=O)N)C(=O)NC(CC(C)C)C(=O)NC(CC(C)C)C(=O)NC(C(C)C)C(=O)NC(CC(=O)O)C(=O)NC(CC(C)C)C(=O)NC(C(C)CC)C(=O)O
JAHLOI010000009.region001	NRPS	Bacillus paralicheniformis	NC(CCCN)C(=O)NC(Cc1ccc(O)cc1)C(=O)NC(C(O)C)C(=O)O
AP023089.1.region001	Others	Bacillus paralicheniformis	NC(CCC(=O)O)C(=O)NC(CCCN)C(=O)NC(Cc1ccc(O)cc1)C(=O)NC([*])C(=O)NC([*])C(=O)NC(CCC(=O)O)C(=O)NC(C(C)C)C(=O)N1C(CCC1)C(=O)NC(CCC(=O)O)C(=O)NC([*])C(=O)NC(C(C)CC)C(=O)O
AP023089.1.region004	NRPS	Bacillus paralicheniformis	NC(C(C)CC)C(=O)NC(CS)C(=O)NC(CC(C)C)C(=O)NC(CCC(=O)O)C(=O)NC(C(C)CC)C(=O)NC(CCCCN)C(=O)NC(CCCN)C(=O)NC(C(C)CC)C(=O)NC(Cc1ccccc1)C(=O)NC(CC1=CNC=N1)C(=O)NC(CC(=O)O)C(=O)NC(CC(=O)N)C(=O)O
AP023089.1.region007	NRPS	Bacillus paralicheniformis	NCC(=O)NC(C(O)C)C(=O)O
AP023089.1.region009	NRPS	Bacillus paralicheniformis	NC(CCC(=O)N)C(=O)NC(CC(C)C)C(=O)NC(CC(C)C)C(=O)NC(C(C)C)C(=O)NC(CC(=O)O)C(=O)NC(CC(C)C)C(=O)NC(C(C)CC)C(=O)O
NUJR01000111.1.region001	NRPS	Bacillus thuringiensis	NC(C(O)C)C(=O)NC([*])C(=O)NC(C)C(=O)NC(CO)C(=O)NC(CC(C)C)C(=O)NC(CCC(=O)N)C(=O)NC(CCC(=O)N)C(=O)O
NUJR01000011.1.region001	NRPS	Bacillus thuringiensis	NC([*])C(=O)NC(CS)C(=O)O
NUJR01000120.1.region001	NRPS	Bacillus thuringiensis	NCC(=O)NC(C(O)C)C(=O)O
NUJR01000048.1.region001	NRPS	Bacillus thuringiensis	NC([*])C(=O)O
NUJR01000055.1.region001	NRPS	Bacillus thuringiensis	NC([*])C(=O)NC(Cc1ccc(O)cc1)C(=O)O
NTSV01000051.1.region001	NRPS	Bacillus cereus	NCC(=O)NC(C(O)C)C(=O)O
LDGX01000001.1.region001	NRPS	Bacillus wiedmannii	NC(CS)C(=O)NC(CO)C(=O)O
LDGX01000006.1.region003	NRPS	Bacillus wiedmannii	NC([*])C(=O)NC(CS)C(=O)O
LDGX01000039.1.region001	NRPS	Bacillus wiedmannii	NC(C(O)C)C(=O)NC([*])C(=O)NC(C)C(=O)NC(CO)C(=O)NC(CC(C)C)C(=O)NC(CCC(=O)N)C(=O)NC(CCC(=O)N)C(=O)O
LDGX01000048.1.region001	NRPS	Bacillus wiedmannii	NC([*])C(=O)NC(Cc1ccc(O)cc1)C(=O)O
LDGX01000050.1.region001	NRPS	Bacillus wiedmannii	NC(CS)C(=O)NC(C)C(=O)NC([*])C(=O)NC(CC(=O)N)C(=O)O
LDGX01000051.1.region001	NRPS	Bacillus wiedmannii	NC(CC(=O)N)C(=O)O
LDGX01000061.1.region001	NRPS	Bacillus wiedmannii	NCC(=O)NC(C(O)C)C(=O)O
CP113385.1.region001	PKS-NRP_Hybrids	Bacillus paranthracis	NC(CO)C(=O)NC(CO)C(=O)NC(CS)C(=O)CC(=O)NC(Cc1ccc(O)cc1)C(=O)NC(Cc1ccc(O)cc1)C(=O)O
CP113385.1.region007	NRPS	Bacillus paranthracis	NCC(=O)NC(C(O)C)C(=O)O
SMDF01000002.1.region004	NRPS	Bacillus thuringiensis	NC(C(O)C)C(=O)NC([*])C(=O)NC(C)C(=O)NC(CO)C(=O)NC(CC(C)C)C(=O)NC(CCC(=O)N)C(=O)NC(CCC(=O)N)C(=O)O
SMDF01000010.1.region001	NRPS	Bacillus thuringiensis	NCC(=O)NC(C(O)C)C(=O)O
SMDF01000019.1.region001	PKS-NRP_Hybrids	Bacillus thuringiensis	CC(O)NC([*])C(=O)N1C(CCC1)C(=O)NC(C(O)C)C(=O)CC(O)NC(CC(=O)N)C(=O)NC([*])C(=O)NC([*])C(=O)O
SMDF01000035.1.region001	NRPS	Bacillus thuringiensis	NC([*])C(=O)NC(Cc1ccc(O)cc1)C(=O)O
PYBK01000012.1.region001	NRPS	Bacillus subtilis	NCC(=O)NC(C(O)C)C(=O)O
PYBK01000018.1.region001	NRPS	Bacillus subtilis	NC(CCCN)C(=O)NC(Cc1ccc(O)cc1)C(=O)NC(C(O)C)C(=O)O
PYBK01000019.1.region001	NRPS	Bacillus subtilis	NC(C(C)C)C(=O)NC(CC(=O)O)C(=O)O
PYBK01000001.1.region001	Others	Bacillus subtilis	NC(Cc1ccc(O)cc1)C(=O)NC(C(C)CC)C(=O)O
PYBK01000020.1.region001	NRPS	Bacillus subtilis	NC(C(C)C)C(=O)N1C(CCC1)C(=O)O
PYBK01000008.1.region001	NRPS	Bacillus subtilis	NC(CC(C)C)C(=O)O
PYBK01000009.1.region001	NRPS	Bacillus subtilis	NC(CCC(=O)O)C(=O)NC(CC(C)C)C(=O)O
CP040340.1.region001	NRPS	Bacillus cereus	NC([*])C(=O)O
CP040340.1.region004	NRPS	Bacillus cereus	NCC(=O)NC(C(O)C)C(=O)O
CP040340.1.region005	NRPS	Bacillus cereus	NC(C(O)C)C(=O)NC([*])C(=O)NC(C)C(=O)NC(CO)C(=O)NC(CC(C)C)C(=O)NC(CCC(=O)N)C(=O)NC(CCC(=O)N)C(=O)O
SZNV01000123.1.region001	NRPS	Bacillus cereus	NC(CO)C(=O)NC(CC(C)C)C(=O)O
SZNV01000568.1.region001	NRPS	Bacillus cereus	NC(CC(=O)O)C(=O)NC(CC(=O)N)C(=O)O
SZNV01000173.1.region001	NRPS	Bacillus cereus	NC(CCC(=O)N)C(=O)O
SZNV01000023.1.region001	NRPS	Bacillus cereus	NC(CCC(=O)O)C(=O)O
SZNV01000244.1.region001	NRPS	Bacillus cereus	NC([*])C(=O)O
SZNV01000258.1.region001	NRPS	Bacillus cereus	NC([*])C(=O)O
SZNV01000301.1.region001	NRPS	Bacillus cereus	NCC(=O)NC(C(O)C)C(=O)O
SZNV01000304.1.region001	NRPS	Bacillus cereus	NC(CS)C(=O)O
SZNV01000332.1.region001	NRPS	Bacillus cereus	NC(C(C)CC)C(=O)NC(CS)C(=O)O
SZNV01000376.1.region001	NRPS	Bacillus cereus	NC(CCC(=O)N)C(=O)O
SZNV01000048.1.region001	NRPS	Bacillus cereus	NC([*])C(=O)O
SZNV01000420.1.region001	NRPS	Bacillus cereus	NC(CCCCN)C(=O)O
SZNV01000462.1.region001	NRPS	Bacillus cereus	NC([*])C(=O)NC(CC1=CNC=N1)C(=O)O
SZNV01000463.1.region001	NRPS	Bacillus cereus	NC(CCCN)C(=O)O
VELU01000014.1.region001	PKSother	Bacillus velezensis	C=CC(=O)O
VELU01000015.1.region001	PKSother	Bacillus velezensis	CC(=O)C=CCC(=O)CC(O)CC(=O)CC(=O)CC(=O)C(=O)O
VELU01000016.1.region001	NRPS	Bacillus velezensis	NC(CC(C)C)C(=O)O
VELU01000018.1.region001	NRPS	Bacillus velezensis	NC(CCCN)C(=O)NC(Cc1ccc(O)cc1)C(=O)NC(C(O)C)C(=O)O
VELU01000019.1.region001	NRPS	Bacillus velezensis	NC(C(C)C)C(=O)N1C(CCC1)C(=O)O
VELU01000001.1.region001	Others	Bacillus velezensis	NCC(=O)NC(C(O)C)C(=O)O
VELU01000001.1.region001	Others	Bacillus velezensis	NCC(=O)NC(C(O)C)C(=O)O
VELU01000020.1.region001	NRPS	Bacillus velezensis	NC(C(C)C)C(=O)NC(CC(=O)O)C(=O)O
VELU01000003.1.region001	Others	Bacillus velezensis	NC(Cc1ccc(O)cc1)C(=O)NC(C(C)CC)C(=O)CC(=O)NC(CC(=O)N)C(=O)NC(Cc1ccc(O)cc1)C(=O)NC(CC(=O)N)C(=O)NC(CO)C(=O)NC(CCC(=O)O)C(=O)NC(CO)C(=O)NC(C(O)C)C(=O)O
VELU01000003.1.region001	Others	Bacillus velezensis	NC(Cc1ccc(O)cc1)C(=O)NC(C(C)CC)C(=O)O
VELU01000003.1.region001	Others	Bacillus velezensis	CC(=O)NC(CC(=O)N)C(=O)NC(Cc1ccc(O)cc1)C(=O)NC(CC(=O)N)C(=O)NC(CO)C(=O)NC(CCC(=O)O)C(=O)NC(CO)C(=O)NC(C(O)C)C(=O)O
VELU01000003.1.region002	PKS-NRP_Hybrids	Bacillus velezensis	NCC(=O)C=CCC(O)CC(=O)C=CCC(=O)CC(O)CC(=O)CC(=O)C=CCC(O)CC(=O)NC([*])C(=O)C=CC=CC=CCC(=O)CC(=O)C=CC(=O)O
VELU01000004.1.region001	PKSother	Bacillus velezensis	CC(O)CC(=O)CC(O)C=CCC(=O)C=CC=CCC(O)C=CC=CC=CCC(=O)C=CCC(O)CC(=O)C(=O)O
VELU01000005.1.region004	PKSother	Bacillus velezensis	C=CCC(=O)CC(O)CC(=O)CC(O)CC(=O)CC(=O)CC(=O)C=CC(=O)O
VELU01000009.1.region001	PKS-NRP_Hybrids	Bacillus velezensis	NC(C(C)C)C(=O)NC(Cc1ccccc1)C(=O)NC([*])C(=O)NC(CC(=O)N)C(=O)NCC(=O)C=CNC(CCC(=O)O)C(=O)O
VELU01000009.1.region002	NRPS	Bacillus velezensis	NC(CCC(=O)O)C(=O)NC(CC(C)C)C(=O)O
JAHLGR010000001.region004	PKSother	Bacillus velezensis	CC(O)C=CC=CCC(=O)CC(O)C=CCC(=O)C=CC=CCC(O)CC(O)CC(=O)C=CC=CCC(=O)C(=O)O
JAHLGR010000001.region005	PKS-NRP_Hybrids	Bacillus velezensis	NCC(=O)C=CCC(O)CC(=O)CC(=O)C=CCC(=O)CC(O)CC(=O)CC(=O)C=CCC(O)NC([*])C(=O)C=CC=CC=CC=CCC(=O)CC(=O)C(=O)O
JAHLGR010000001.region006	Others	Bacillus velezensis	NC(Cc1ccc(O)cc1)C(=O)NC(C(C)CC)C(=O)CC(=O)NC(CC(=O)N)C(=O)NC(Cc1ccc(O)cc1)C(=O)NC(CC(=O)N)C(=O)NC(CCC(=O)N)C(=O)N1C(CCC1)C(=O)NC(CC(=O)N)C(=O)NC(CO)C(=O)O
JAHLGR010000001.region006	Others	Bacillus velezensis	CC(=O)NC(CC(=O)N)C(=O)NC(Cc1ccc(O)cc1)C(=O)NC(CC(=O)N)C(=O)NC(CCC(=O)N)C(=O)N1C(CCC1)C(=O)NC(CC(=O)N)C(=O)NC(CO)C(=O)O
JAHLGR010000001.region006	Others	Bacillus velezensis	NC(Cc1ccc(O)cc1)C(=O)NC(C(C)CC)C(=O)O
JAHLGR010000012.region001	PKSother	Bacillus velezensis	C=CCC(=O)CC(=O)CC(O)CC(=O)CC(=O)CC(=O)C(=O)O
JAHLGR010000014.region001	NRPS	Bacillus velezensis	NC(CCCN)C(=O)NC(Cc1ccc(O)cc1)C(=O)NC(C(O)C)C(=O)O
JAHLGR010000015.region001	NRPS	Bacillus velezensis	NC(C(C)C)C(=O)N1C(CCC1)C(=O)O
JAHLGR010000003.region001	PKSother	Bacillus velezensis	C=CC(=O)O
JAHLGR010000004.region001	NRPS	Bacillus velezensis	NC(CCC(=O)O)C(=O)NC(CC(C)C)C(=O)NC(CC(C)C)C(=O)NC(C(C)C)C(=O)NC(CC(=O)O)C(=O)NC(CC(C)C)C(=O)NC(CC(C)C)C(=O)O
JAHLGR010000004.region002	PKS-NRP_Hybrids	Bacillus velezensis	NC(C(C)C)C(=O)NC(Cc1ccccc1)C(=O)NC([*])C(=O)NC(CC(=O)N)C(=O)NCC(=O)C=CNC(CCC(=O)O)C(=O)O
JAHLGR010000005.region001	PKSother	Bacillus velezensis	CC(O)CC(=O)CC(=O)C=CCC(=O)CC(O)CC(=O)C=CCC(=O)C(=O)O
JAHLGR010000008.region001	Others	Bacillus velezensis	NCC(=O)NC(C(O)C)C(=O)O
JAHLGR010000008.region001	Others	Bacillus velezensis	NCC(=O)NC(C(O)C)C(=O)O
MSZY01000001.1.region001	NRPS	Bacillus paralicheniformis	NCC(=O)NC(C(O)C)C(=O)O
MSZY01000006.1.region001	NRPS	Bacillus paralicheniformis	NC(CCC(=O)N)C(=O)NC(CC(C)C)C(=O)NC(CC(C)C)C(=O)NC(C(C)CC)C(=O)O
MSZY01000006.1.region001	NRPS	Bacillus paralicheniformis	NC(CCC(=O)N)C(=O)NC(CC(C)C)C(=O)NC(CC(C)C)C(=O)NC(C(C)CC)C(=O)O
MSZY01000006.1.region001	NRPS	Bacillus paralicheniformis	NC(CCC(=O)N)C(=O)NC(CC(C)C)C(=O)NC(CC(C)C)C(=O)NC(C(C)CC)C(=O)O
MSZY01000011.1.region001	Others	Bacillus paralicheniformis	NC(CCC(=O)O)C(=O)NC(CCC(=O)O)C(=O)NC(C(C)C)C(=O)NC(CCC(=O)O)C(=O)NC(C(C)CC)C(=O)O
MSZY01000020.1.region001	NRPS	Bacillus paralicheniformis	NC(C(C)CC)C(=O)NC(C(C)CC)C(=O)NC(Cc1ccccc1)C(=O)NC(CC1=CNC=N1)C(=O)NC(CC1=CNC=N1)C(=O)NC(CC(=O)N)C(=O)NC(CC(=O)N)C(=O)O
MSZY01000020.1.region001	NRPS	Bacillus paralicheniformis	NC(C(C)CC)C(=O)NC(C(C)CC)C(=O)NC(Cc1ccccc1)C(=O)NC(CC1=CNC=N1)C(=O)NC(CC1=CNC=N1)C(=O)O
MSZY01000023.1.region001	NRPS	Bacillus paralicheniformis	NC(CS)C(=O)NC(CC(C)C)C(=O)NC(CCC(=O)O)C(=O)O
MSZY01000033.1.region001	NRPS	Bacillus paralicheniformis	NC(CCCN)C(=O)NC(CCCN)C(=O)NC(Cc1ccc(O)cc1)C(=O)NC(C(O)C)C(=O)O
MSZY01000035.1.region001	NRPS	Bacillus paralicheniformis	NC(C(C)C)C(=O)NC(C(C)C)C(=O)NC(CC(=O)O)C(=O)O
LDGW01000064.1.region001	NRPS	Bacillus thuringiensis	NC(C(O)C)C(=O)NC([*])C(=O)NC(C)C(=O)NC(CO)C(=O)NC(CC(C)C)C(=O)NC(CCC(=O)N)C(=O)NC(CCC(=O)N)C(=O)O
LDGW01000093.1.region001	NRPS	Bacillus thuringiensis	NC([*])C(=O)O
LDGW01000132.1.region001	NRPS	Bacillus thuringiensis	NC([*])C(=O)NC(CS)C(=O)O
LDGW01000159.1.region001	NRPS	Bacillus thuringiensis	NCC(=O)NC(C(O)C)C(=O)O
JAKOBT010000003.region002	NRPS	Bacillus altitudinis	NC(CCC(=O)O)C(=O)NC(CC(C)C)C(=O)NC([*])C(=O)NC(CC(=O)O)C(=O)O
JAKOBT010000008.region001	NRPS	Bacillus altitudinis	NC([*])C(=O)NC(C(C)C)C(=O)NC(C(C)CC)C(=O)O
VEGN01000010.1.region001	PKS-NRP_Hybrids	Bacillus pumilus	NC(CC(=O)N)C(=O)NC(CC(=O)N)C(=O)C=CNC(CCC(=O)O)C(=O)CC(O)CC(O)CC(=O)C(=O)O
VEGN01000013.1.region001	NRPS	Bacillus pumilus	NCC(=O)NC(C(O)C)C(=O)O
VEGN01000003.1.region001	NRPS	Bacillus pumilus	NC(CCC(=O)O)C(=O)NC(CC(C)C)C(=O)NC(CC(C)C)C(=O)NC(CC(C)C)C(=O)NC(CC(=O)O)C(=O)NC(CC(C)C)C(=O)NC(C(C)CC)C(=O)O=C(C(C)C)C(=O)NC(C(C)C)C(=O)NC([*])C(=O)O
CP040344.1.region003	NRPS	Bacillus albus	NCC(=O)NC(C(O)C)C(=O)O
CP040344.1.region007	NRPS	Bacillus albus	NC([*])C(=O)NC(CS)C(=O)O
CP040345.1.region003	Others	Bacillus albus	NC(CCCN)C(=O)NC([*])C(=O)NC(C(C)CC)C(=O)NC([*])C(=O)NC(CC(C)C)C(=O)O
CP040345.1.region003	Others	Bacillus albus	NC(CCCN)C(=O)NC([*])C(=O)NC(C(C)CC)C(=O)NC([*])C(=O)NC(CC(C)C)C(=O)O
CP040345.1.region004	Others	Bacillus albus	NC(C(O)C)C(=O)NC([*])C(=O)NC(C)C(=O)NC(CO)C(=O)NC(CC(C)C)C(=O)NC(CCC(=O)N)C(=O)NC(CCC(=O)N)C(=O)O
CP040345.1.region004	Others	Bacillus albus	NC(C(O)C)C(=O)NC([*])C(=O)NC(C)C(=O)NC(CO)C(=O)NC(CC(C)C)C(=O)NC(CCC(=O)N)C(=O)NC(CCC(=O)N)C(=O)O
VECA01000012.1.region001	NRPS	Bacillus pumilus	NCC(=O)NC(C(O)C)C(=O)O
VECA01000004.1.region001	NRPS	Bacillus pumilus	NC(CCC(=O)O)C(=O)NC(CC(C)C)C(=O)NC(CC(C)C)C(=O)NC(CC(C)C)C(=O)NC(CC(=O)O)C(=O)NC(CC(C)C)C(=O)NC(C(C)CC)C(=O)O=C(C(C)C)C(=O)NC(C(C)C)C(=O)NC([*])C(=O)O
VECA01000009.1.region001	PKS-NRP_Hybrids	Bacillus pumilus	NC(CC(=O)N)C(=O)NC(CC(=O)N)C(=O)C=CNC(CCC(=O)O)C(=O)CC(O)CC(O)CC(=O)C(=O)O
SULF01000001.1.region002	NRPS	Bacillus paralicheniformis	NCC(=O)NC(C(O)C)C(=O)O
SULF01000011.1.region001	Others	Bacillus paralicheniformis	NC(C(C)C)C(=O)N1C(CCC1)C(=O)NC(CCC(=O)O)C(=O)NC([*])C(=O)NC(C(C)CC)C(=O)O
SULF01000016.1.region001	NRPS	Bacillus paralicheniformis	NC(Cc1ccccc1)C(=O)NC(CC1=CNC=N1)C(=O)NC(CC(=O)O)C(=O)NC(CC(=O)N)C(=O)O
SULF01000020.1.region001	NRPS	Bacillus paralicheniformis	NC(CS)C(=O)NC(CC(C)C)C(=O)NC(CCC(=O)O)C(=O)NC(C(C)CC)C(=O)NC(CCCCN)C(=O)NC(CCCN)C(=O)O
SULF01000022.1.region001	NRPS	Bacillus paralicheniformis	NC(CCCN)C(=O)NC(Cc1ccc(O)cc1)C(=O)NC(C(O)C)C(=O)O
SULF01000024.1.region001	NRPS	Bacillus paralicheniformis	NC(C(C)C)C(=O)NC(CC(=O)O)C(=O)O
SULF01000009.1.region001	NRPS	Bacillus paralicheniformis	NC(CCC(=O)N)C(=O)NC(CC(C)C)C(=O)NC(CC(C)C)C(=O)NC(C(C)CC)C(=O)O
JAAAMR010000002.region001	NRPS	Unclassified Bacillus	NCC(=O)NC(C(O)C)C(=O)O
JAAAMR010000020.region001	NRPS	Unclassified Bacillus	NC(C(C)C)C(=O)NC(CC(=O)O)C(=O)O
JAAAMR010000006.region002	NRPS	Unclassified Bacillus	NC(CCC(=O)N)C(=O)NC(CC(C)C)C(=O)O
JAAAMR010000009.region001	NRPS	Unclassified Bacillus	NC(C(C)CC)C(=O)O
FTMW01000011.1.region001	NRPS	Bacillus subtilis	NC(CCCN)C(=O)NC(Cc1ccc(O)cc1)C(=O)NC(C(O)C)C(=O)NC(CCC(=O)O)C(=O)O
FTMW01000003.1.region001	NRPS	Bacillus subtilis	NC(CCC(=O)O)C(=O)O
FTMW01000005.1.region002	NRPS	Bacillus subtilis	NC(CCC(=O)O)C(=O)NC(CC(C)C)C(=O)NC(CC(C)C)C(=O)NC(C(C)C)C(=O)NC(CC(=O)O)C(=O)NC(CC(C)C)C(=O)NC(CC(C)C)C(=O)O
FTMW01000007.1.region001	Others	Bacillus subtilis	NC(Cc1ccc(O)cc1)C(=O)NC(C(C)CC)C(=O)O
FTMW01000012.1.region001	NRPS	Bacillus subtilis	NC(C(C)C)C(=O)N1C(CCC1)C(=O)NC(CCC(=O)O)C(=O)O
FTMW01000001.1.region005	NRPS	Bacillus subtilis	NCC(=O)NC(C(O)C)C(=O)O
JALAXO010000001.region002	NRPS	Bacillus haynesii	NCC(=O)NC(C(O)C)C(=O)O
JALAXO010000002.region001	Others	Bacillus haynesii	NC(C(C)C)C(=O)N1C(CCC1)C(=O)NC(CCC(=O)O)C(=O)NC([*])C(=O)NC(C(C)CC)C(=O)O
JALAXO010000003.region001	NRPS	Bacillus haynesii	NC(C(C)CC)C(=O)O
JALAXO010000007.region001	NRPS	Bacillus haynesii	NC(CCCN)C(=O)NC(Cc1ccc(O)cc1)C(=O)NC(C(O)C)C(=O)O
JALAXO010000008.region004	NRPS	Bacillus haynesii	NC(C(C)CC)C(=O)NC(CS)C(=O)NC(CC(C)C)C(=O)NC(CCC(=O)O)C(=O)NC(C(C)CC)C(=O)NC(CCCCN)C(=O)NC(CCCN)C(=O)NC(C(C)CC)C(=O)NC(Cc1ccccc1)C(=O)NC(CC1=CNC=N1)C(=O)NC(CC(=O)O)C(=O)NC(CC(=O)N)C(=O)O
JALAXO010000017.region001	NRPS	Bacillus haynesii	NC(CCC(=O)N)C(=O)NC(CC(C)C)C(=O)O
JALAXO010000018.region001	NRPS	Bacillus haynesii	NC(C(C)C)C(=O)NC(CC(=O)O)C(=O)O
NVPO01000012.1.region001	NRPS	Bacillus toyonensis	NCC(=O)NC(C(O)C)C(=O)O
NVPO01000024.1.region001	NRPS	Bacillus toyonensis	NC([*])C(=O)NC(CS)C(=O)O
NVPO01000033.1.region001	NRPS	Bacillus toyonensis	NC(C(O)C)C(=O)NC([*])C(=O)NC(C)C(=O)NC(CO)C(=O)NC(CC(C)C)C(=O)NC(CCC(=O)N)C(=O)NC(CCC(=O)N)C(=O)O
NVPO01000001.1.region001	NRPS	Bacillus toyonensis	NC([*])C(=O)O
NVAA01000106.1.region001	NRPS	Bacillus cereus	NCC(=O)NC(C(O)C)C(=O)O
JAIQWB010000001.region004	NRPS	Bacillus pacificus	NCC(=O)NC(C(O)C)C(=O)O
PPFT01000023.1.region002	NRPS	Bacillus cereus	NCC(=O)NC(C(O)C)C(=O)O
NUDG01000010.1.region001	NRPS	Bacillus wiedmannii	NCC(=O)NC(C(O)C)C(=O)O
NUDG01000024.1.region001	NRPS	Bacillus wiedmannii	NC([*])C(=O)O
NUDG01000044.1.region001	NRPS	Bacillus wiedmannii	NC([*])C(=O)NC(C(C)C)C(=O)O
NUDG01000052.1.region001	NRPS	Bacillus wiedmannii	NC(CC(=O)N)C(=O)O
NUDG01000053.1.region001	NRPS	Bacillus wiedmannii	NC(C(O)C)C(=O)NC([*])C(=O)O
NUDG01000066.1.region001	PKS-NRP_Hybrids	Bacillus wiedmannii	CC(=O)CC(=O)C(=O)O
NUDG01000077.1.region001	NRPS	Bacillus wiedmannii	NC(CO)C(=O)O
NUDG01000080.1.region001	NRPS	Bacillus wiedmannii	NCC(=O)O
CP110812.1.region002	NRPS	Bacillus paralicheniformis	NC(C(C)CC)C(=O)NC(CS)C(=O)NC(CC(C)C)C(=O)NC(CCC(=O)O)C(=O)NC(CCCCN)C(=O)NC(CCCN)C(=O)NC(C(C)CC)C(=O)NC(Cc1ccccc1)C(=O)NC(CC(=O)O)C(=O)NC(CC(=O)N)C(=O)O
CP110812.1.region004	Others	Bacillus paralicheniformis	NC([*])C(=O)CC(=O)NC(CCCCN)C(=O)O
CP110812.1.region004	Others	Bacillus paralicheniformis	NC([*])C(=O)CC(=O)NC(CCCCN)C(=O)O
CP110812.1.region004	Others	Bacillus paralicheniformis	NC([*])C(=O)CC(=O)NC(CCCCN)C(=O)O
CP110812.1.region004	Others	Bacillus paralicheniformis	NC([*])C(=O)CC(=O)NC(CCCCN)C(=O)O
CP110812.1.region005	Others	Bacillus paralicheniformis	NC([*])C(=O)NC(C(C)CC)C(=O)O
CP110812.1.region008	NRPS	Bacillus paralicheniformis	NC(CCC(=O)N)C(=O)NC(CC(C)C)C(=O)NC(CC(C)C)C(=O)NC(C(C)C)C(=O)NC(CC(=O)O)C(=O)NC(CC(C)C)C(=O)NC(C(C)CC)C(=O)O
CP110812.1.region010	NRPS	Bacillus paralicheniformis	NCC(=O)NC(C(O)C)C(=O)O
KE150018.1.region004	NRPS	Bacillus cereus	NCC(=O)NC(C(O)C)C(=O)O
KE150022.1.region001	NRPS	Bacillus cereus	NC([*])C(=O)NC([*])C(=O)NC(C(C)C)C(=O)O
KE150023.1.region001	NRPS	Bacillus cereus	NC([*])C(=O)O
MSAB01000011.1.region001	NRPS	Bacillus toyonensis	NC([*])C(=O)O
MSAB01000017.1.region001	NRPS	Bacillus toyonensis	NC(CCC(=O)O)C(=O)O
MSAB01000002.1.region002	NRPS	Bacillus toyonensis	NC([*])C(=O)NC(CS)C(=O)O
MSAB01000006.1.region003	NRPS	Bacillus toyonensis	NCC(=O)NC(C(O)C)C(=O)O
CAJNPU010000001.region001	NRPS	Bacillus subtilis	NC(CCC(=O)O)C(=O)O
CAJNPU010000001.region004	NRPS	Bacillus subtilis	NC([*])C(=O)O
CAJNPU010000002.region001	NRPS	Bacillus subtilis	NCC(=O)NC(C(O)C)C(=O)O
CAJNPU010000003.region001	PKS-NRP_Hybrids	Bacillus subtilis	NCC(=O)C=CCC(O)CC(=O)C=CCC(=O)CC(O)CC(=O)CC(=O)C=CCC(O)CC(=O)CC(=O)NC([*])C(=O)C=CC=CC=CCC(=O)CC(=O)C=CC(=O)O
CAJNPU010000003.region001	PKS-NRP_Hybrids	Bacillus subtilis	NCC(=O)C=CCC(O)CC(=O)C=CCC(=O)CC(O)CC(=O)CC(=O)C=CCC(O)CC(=O)CC(=O)NC([*])C(=O)C=CC=CC=CCC(=O)CC(=O)C=CC(=O)O
CAJNPU010000004.region001	NRPS	Bacillus subtilis	NC(CCC(=O)O)C(=O)NC(CC(C)C)C(=O)NC(CC(C)C)C(=O)NC(C(C)C)C(=O)NC(CC(=O)O)C(=O)NC(CC(C)C)C(=O)NC(CC(C)C)C(=O)O
CAJNPU010000006.region001	Others	Bacillus subtilis	NC(C(C)C)C(=O)N1C(CCC1)C(=O)NC(CCC(=O)O)C(=O)NC(Cc1ccc(O)cc1)C(=O)NC(C(C)CC)C(=O)O
CAJNPU010000015.region001	NRPS	Bacillus subtilis	NC(CCCN)C(=O)NC(Cc1ccc(O)cc1)C(=O)NC(C(O)C)C(=O)NC(CCC(=O)O)C(=O)O
NVPF01000014.1.region001	NRPS	Bacillus wiedmannii	NC([*])C(=O)NC(CS)C(=O)O
NVPF01000017.1.region001	NRPS	Bacillus wiedmannii	NC(C(O)C)C(=O)NC([*])C(=O)NC(C)C(=O)NC(CO)C(=O)NC(CC(C)C)C(=O)NC(CCC(=O)N)C(=O)NC(CCC(=O)N)C(=O)O
NVPF01000032.1.region001	NRPS	Bacillus wiedmannii	NCC(=O)NC(C(O)C)C(=O)O
JAIONG010000001.region001	Others	Bacillus amyloliquefaciens	NCC(=O)NC(C(O)C)C(=O)O
JAIONG010000001.region001	Others	Bacillus amyloliquefaciens	NCC(=O)NC(C(O)C)C(=O)O
JAIONG010000002.region001	PKS-NRP_Hybrids	Bacillus amyloliquefaciens	NCC(=O)C=CCC(O)CC(=O)CC(=O)C=CCC(=O)CC(O)CC(=O)CC(=O)C=CCC(O)NC([*])C(=O)C=CC=CC=CC=CCC(=O)CC(=O)C(=O)O
JAIONG010000004.region001	Others	Bacillus amyloliquefaciens	CC(=O)NC(CC(=O)N)C(=O)NC(Cc1ccc(O)cc1)C(=O)NC(CC(=O)N)C(=O)NC(CO)C(=O)NC(CCC(=O)O)C(=O)NC(CO)C(=O)NC(C(O)C)C(=O)O
JAIONG010000004.region001	Others	Bacillus amyloliquefaciens	CC(=O)NC(CC(=O)N)C(=O)NC(Cc1ccc(O)cc1)C(=O)NC(CC(=O)N)C(=O)NC(CO)C(=O)NC(CCC(=O)O)C(=O)NC(CO)C(=O)NC(C(O)C)C(=O)O
JAIONG010000009.region001	PKSother	Bacillus amyloliquefaciens	CC(O)C=CC=CCC(=O)CC(O)C=CCC(=O)C=CC=CCC(O)CC(O)CC(=O)C=CC=CCC(=O)C(=O)O
JAIONG010000020.region001	PKSother	Bacillus amyloliquefaciens	CC(O)CC(=O)CC(=O)CC(O)CC(=O)C=CCC(=O)CC(=O)C=CC(=O)O
JAIONG010000021.region001	NRPS	Bacillus amyloliquefaciens	NC(CCC(=O)O)C(=O)NC(CC(C)C)C(=O)NC(CC(C)C)C(=O)NC(C(C)C)C(=O)NC(CC(=O)O)C(=O)NC(CC(C)C)C(=O)NC(CC(C)C)C(=O)O
JAIONG010000027.region001	PKSother	Bacillus amyloliquefaciens	C=CC(=O)O
JAIONG010000036.region001	PKSother	Bacillus amyloliquefaciens	CC(=O)CC(O)CC(=O)CC(=O)CC(=O)CC(=O)C=CC(=O)O
JAIONG010000039.region001	NRPS	Bacillus amyloliquefaciens	NC(CCC(=O)O)C(=O)NC(CCC(=O)O)C(=O)NC(Cc1ccc(O)cc1)C(=O)NC(C(C)CC)C(=O)O
CP091421.1.region001	NRPS	Unclassified Bacillus	NC(CCC(=O)O)C(=O)NC(CC(C)C)C(=O)NC(CC(C)C)C(=O)NC(C(C)C)C(=O)NC(CC(=O)O)C(=O)NC(CC(C)C)C(=O)NC(CC(C)C)C(=O)O
CP091421.1.region004	PKSother	Unclassified Bacillus	CC(=O)CC(O)C=CCC(=O)C=CC=CC=CC=CCC(=O)CC(O)CC(O)CC(=O)CC(O)C=CC=CC(=O)O
CP091421.1.region005	PKS-NRP_Hybrids	Unclassified Bacillus	NCC(=O)C=CCC(O)CC(=O)CC(=O)C=CCC(=O)CC(O)CC(=O)CC(=O)C=CCC(O)NC([*])C(=O)C=CC=CC=CC=CCC(=O)CC(=O)C(=O)O
CP091421.1.region006	Others	Unclassified Bacillus	NC(CCC(=O)O)C(=O)NC(CCCN)C(=O)NC(Cc1ccc(O)cc1)C(=O)NC(C(O)C)C(=O)NC(CCC(=O)O)C(=O)NC(C(C)C)C(=O)N1C(CCC1)C(=O)NC(CCC(=O)O)C(=O)NC(Cc1ccc(O)cc1)C(=O)NC(C(C)CC)C(=O)CC(=O)NC(CC(=O)N)C(=O)NC(Cc1ccc(O)cc1)C(=O)NC(CC(=O)N)C(=O)NC(CCC(=O)N)C(=O)N1C(CCC1)C(=O)NC(CC(=O)N)C(=O)NC(CO)C(=O)O
CP091421.1.region006	Others	Unclassified Bacillus	CC(=O)NC(CC(=O)N)C(=O)NC(Cc1ccc(O)cc1)C(=O)NC(CC(=O)N)C(=O)NC(CCC(=O)N)C(=O)N1C(CCC1)C(=O)NC(CC(=O)N)C(=O)NC(CO)C(=O)O
CP091421.1.region006	Others	Unclassified Bacillus	NC(CCC(=O)O)C(=O)NC(CCCN)C(=O)NC(Cc1ccc(O)cc1)C(=O)NC(C(O)C)C(=O)NC(CCC(=O)O)C(=O)NC(C(C)C)C(=O)N1C(CCC1)C(=O)NC(CCC(=O)O)C(=O)NC(Cc1ccc(O)cc1)C(=O)NC(C(C)CC)C(=O)O
CP091421.1.region009	PKSother	Unclassified Bacillus	C=CC=CCC(=O)CC(O)CC(=O)CC(=O)CC(=O)CC(=O)C=CC=CCC(O)CC(=O)CC(O)CC(=O)CC(=O)C=CCC(=O)CC(=O)C=CC(=O)O
CP091421.1.region010	Others	Unclassified Bacillus	NCC(=O)NC(C(O)C)C(=O)O
CP091421.1.region010	Others	Unclassified Bacillus	NCC(=O)NC(C(O)C)C(=O)O
KB976537.1.region001	NRPS	Bacillus cereus	NC([*])C(=O)O
KB976537.1.region003	Others	Bacillus cereus	NC([*])C(=O)O
KB976537.1.region006	NRPS	Bacillus cereus	NCC(=O)NC(C(O)C)C(=O)O
KB976537.1.region007	NRPS	Bacillus cereus	NC(C(O)C)C(=O)NC([*])C(=O)NC(C)C(=O)NC(CO)C(=O)NC(CC(C)C)C(=O)NC(CCC(=O)N)C(=O)NC(CCC(=O)N)C(=O)O
KB976537.1.region011	NRPS	Bacillus cereus	NC([*])C(=O)NC(CS)C(=O)O
LZRH01000011.1.region002	NRPS	Bacillus safensis	NCC(=O)NC(C(O)C)C(=O)O
LZRH01000014.1.region001	NRPS	Bacillus safensis	NC([*])C(=O)NC(CC(=O)O)C(=O)NC(CC(C)C)C(=O)NC(C(C)CC)C(=O)NC(C(C)C)C(=O)NC([*])C(=O)O
LZRH01000015.1.region001	NRPS	Bacillus safensis	NC(CCC(=O)O)C(=O)NC(CC(C)C)C(=O)O
JAQFOO010000008.region001	NRPS	Bacillus cereus	NCC(=O)NC(C(O)C)C(=O)O
JAQFOO010000011.region001	NRPS	Bacillus cereus	NC([*])C(=O)O
QFWR01000034.1.region001	NRPS	Bacillus cereus	NCC(=O)NC(C(O)C)C(=O)O
QFWR01000035.1.region001	NRPS	Bacillus cereus	NC(C(O)C)C(=O)NC([*])C(=O)NC(C)C(=O)NC(CO)C(=O)NC(CC(C)C)C(=O)NC(CCC(=O)N)C(=O)NC(CCC(=O)N)C(=O)O
QFWR01000006.1.region001	NRPS	Bacillus cereus	NC([*])C(=O)O
CP065739.1.region002	NRPS	Bacillus tropicus	NCC(=O)NC(C(O)C)C(=O)O
CP065740.1.region001	NRPS	Bacillus tropicus	NC(C(O)C)C(=O)NC([*])C(=O)NC(C)C(=O)NC(CO)C(=O)NC(CC(C)C)C(=O)NC(CCC(=O)N)C(=O)NC(CCC(=O)N)C(=O)O
JAOPSD010000021.region001	NRPS	Bacillus pacificus	NCC(=O)NC(C(O)C)C(=O)O
NVHC01000037.1.region001	NRPS	Bacillus toyonensis	NC([*])C(=O)O
NVHC01000038.1.region001	NRPS	Bacillus toyonensis	NC(C(O)C)C(=O)NC([*])C(=O)NC(C)C(=O)NC(CO)C(=O)NC(CC(C)C)C(=O)NC(CCC(=O)N)C(=O)NC(CCC(=O)N)C(=O)O
NVHC01000039.1.region001	NRPS	Bacillus toyonensis	NCC(=O)NC(C(O)C)C(=O)O
NVHC01000042.1.region001	NRPS	Bacillus toyonensis	NC(C(C)CC)C(=O)NC(CS)C(=O)O
NVHC01000064.1.region001	NRPS	Bacillus toyonensis	NC([*])C(=O)NC(CC1=CNC=N1)C(=O)NC(CC(=O)O)C(=O)NC(CC(=O)N)C(=O)O
NVHC01000082.1.region001	NRPS	Bacillus toyonensis	NC(CCC(=O)O)C(=O)NC(C(C)CC)C(=O)NC(CCCCN)C(=O)NC(CCCN)C(=O)O
CP012725.1.region003	NRPS	Bacillus anthracis	NCC(=O)NC(C(O)C)C(=O)O
CP012725.1.region006	NRPS	Bacillus anthracis	NC([*])C(=O)NC(CS)C(=O)O
CP074714.1.region001	NRPS	Bacillus thuringiensis	NC([*])C(=O)O
CP074714.1.region003	PKS-NRP_Hybrids	Bacillus thuringiensis	NCC(=O)NC(CS)C(=O)NC(CS)C(=O)CC(=O)NCC(=O)O
CP074714.1.region005	NRPS	Bacillus thuringiensis	NCC(=O)NC(C(O)C)C(=O)O
CP074714.1.region006	NRPS	Bacillus thuringiensis	NC(C(O)C)C(=O)NC([*])C(=O)NC(C)C(=O)NC(CO)C(=O)NC(CC(C)C)C(=O)NC(CC(C)C)C(=O)NC(CCC(=O)N)C(=O)NC(CCC(=O)N)C(=O)O
CP074714.1.region006	NRPS	Bacillus thuringiensis	NC(C(O)C)C(=O)NC([*])C(=O)NC(C)C(=O)NC(CO)C(=O)NC(CC(C)C)C(=O)NC(CC(C)C)C(=O)NC(CCC(=O)N)C(=O)NC(CCC(=O)N)C(=O)O
CP074714.1.region006	NRPS	Bacillus thuringiensis	NC([*])C(=O)NC(C)C(=O)NC(CO)C(=O)NC(CC(C)C)C(=O)NC(CC(C)C)C(=O)NC(CCC(=O)N)C(=O)NC(CCC(=O)N)C(=O)O
CP074714.1.region010	NRPS	Bacillus thuringiensis	NC([*])C(=O)NC(CS)C(=O)O
CP074713.1.region001	Others	Bacillus thuringiensis	CC(O)NC([*])C(=O)N1C(CCC1)C(=O)NC(C(O)C)C(=O)CC(O)NC(CC(=O)N)C(=O)NC([*])C(=O)NC([*])C(=O)O
CP074713.1.region001	Others	Bacillus thuringiensis	CC(O)NC([*])C(=O)N1C(CCC1)C(=O)NC(C(O)C)C(=O)CC(O)NC(CC(=O)N)C(=O)NC([*])C(=O)NC([*])C(=O)O
JAEHBE010000010.region001	NRPS	Bacillus cereus	NCC(=O)NC(C(O)C)C(=O)O
JAEHBE010000011.region001	NRPS	Bacillus cereus	NC(C(O)C)C(=O)NC([*])C(=O)NC(C)C(=O)NC(CO)C(=O)NC(CC(C)C)C(=O)NC(CCC(=O)N)C(=O)NC(CCC(=O)N)C(=O)O
JAEHBE010000021.region001	Others	Bacillus cereus	CC(O)NC([*])C(=O)N1C(CCC1)C(=O)NC(C(O)C)C(=O)CC(O)NC(CC(=O)N)C(=O)NC([*])C(=O)NC([*])C(=O)O
JAEHBE010000021.region001	Others	Bacillus cereus	CC(O)NC([*])C(=O)N1C(CCC1)C(=O)NC(C(O)C)C(=O)CC(O)NC(CC(=O)N)C(=O)NC([*])C(=O)NC([*])C(=O)O
JAEHBE010000031.region001	NRPS	Bacillus cereus	NC([*])C(=O)O
JAEHBE010000058.region001	NRPS	Bacillus cereus	NC([*])C(=O)NC(Cc1ccc(O)cc1)C(=O)O
JAEHBE010000008.region002	NRPS	Bacillus cereus	NC([*])C(=O)NC(CS)C(=O)O
CP110129.1.region001	NRPS	Bacillus cereus	NC([*])C(=O)O
CP110129.1.region004	NRPS	Bacillus cereus	NCC(=O)NC(C(O)C)C(=O)O
CP110129.1.region005	NRPS	Bacillus cereus	NC(C(O)C)C(=O)NC([*])C(=O)NC(C)C(=O)NC(CO)C(=O)NC(CC(C)C)C(=O)NC(CCC(=O)N)C(=O)NC(CCC(=O)N)C(=O)O
CP110129.1.region009	NRPS	Bacillus cereus	NC([*])C(=O)NC(CS)C(=O)O
CP076157.1.region003	NRPS	Bacillus anthracis	NCC(=O)NC(C(O)C)C(=O)O
CP076157.1.region006	NRPS	Bacillus anthracis	NC([*])C(=O)NC(CS)C(=O)O
VFNF01000001.1.region001	NRPS	Unclassified Bacillus	NCC(=O)NC(C(O)C)C(=O)O
VFNF01000002.1.region002	PKS-NRP_Hybrids	Unclassified Bacillus	NCC(=O)C=CCC(O)CC(=O)CC(=O)C=CCC(=O)CC(O)CC(=O)CC(=O)C=CCC(O)CC(=O)NC([*])C(=O)C=CC=CC=CC=CCC(=O)CC(=O)C(=O)O
VFNF01000002.1.region002	PKS-NRP_Hybrids	Unclassified Bacillus	NCC(=O)C=CCC(O)CC(=O)CC(=O)C=CCC(=O)CC(O)CC(=O)CC(=O)C=CCC(O)CC(=O)NC([*])C(=O)C=CC=CC=CC=CCC(=O)CC(=O)C(=O)O
VFNF01000003.1.region001	NRPS	Unclassified Bacillus	NC(CCC(=O)O)C(=O)NC(CC(C)C)C(=O)NC(CC(C)C)C(=O)NC(C(C)C)C(=O)NC(CC(=O)O)C(=O)NC(CC(C)C)C(=O)NC(CC(C)C)C(=O)O
VFNF01000008.1.region001	Others	Unclassified Bacillus	NC(Cc1ccc(O)cc1)C(=O)NC(C(C)CC)C(=O)O
VFNF01000013.1.region001	NRPS	Unclassified Bacillus	NC(CCCN)C(=O)NC(Cc1ccc(O)cc1)C(=O)NC(C(O)C)C(=O)O
VFNF01000015.1.region001	NRPS	Unclassified Bacillus	NC(C(C)C)C(=O)N1C(CCC1)C(=O)O
MOOF01000097.1.region001	NRPS	Bacillus thuringiensis	NCC(=O)NC(C(O)C)C(=O)O
MOOF01000283.1.region001	NRPS	Bacillus thuringiensis	NC(C(O)C)C(=O)NC([*])C(=O)NC(C)C(=O)NC(CO)C(=O)NC(CC(C)C)C(=O)NC(CCC(=O)N)C(=O)NC(CCC(=O)N)C(=O)O
VEJP01000001.1.region004	NRPS	Unclassified Bacillus	NC(C(C)CC)C(=O)NC(CS)C(=O)NC(CC(C)C)C(=O)NC(CCC(=O)O)C(=O)NC(C(C)CC)C(=O)NC(CCCCN)C(=O)NC(CCCN)C(=O)NC(C(C)CC)C(=O)NC([*])C(=O)NC(C(O)C)C(=O)NC(CC(=O)O)C(=O)NC(CC(=O)N)C(=O)O
VEJP01000001.1.region005	NRPS	Unclassified Bacillus	NCC(=O)NC(C(O)C)C(=O)O
VEJP01000004.1.region001	PKS-NRP_Hybrids	Unclassified Bacillus	NC([*])C(=O)NC(Cc1ccc(O)cc1)C(=O)O
VEJP01000004.1.region001	PKS-NRP_Hybrids	Unclassified Bacillus	NC([*])C(=O)NC(Cc1ccc(O)cc1)C(=O)O
NILU01000013.1.region001	NRPS	Bacillus paralicheniformis	NC(C(C)CC)C(=O)NC(CS)C(=O)NC(CC(C)C)C(=O)NC(CCC(=O)O)C(=O)NC(C(C)CC)C(=O)NC(CCCCN)C(=O)NC(CCCN)C(=O)NC(C(C)CC)C(=O)NC(Cc1ccccc1)C(=O)NC(CC1=CNC=N1)C(=O)NC(CC(=O)O)C(=O)NC(CC(=O)N)C(=O)O
NILU01000012.1.region001	NRPS	Bacillus paralicheniformis	NC(C(C)CC)C(=O)O
NILU01000014.1.region001	NRPS	Bacillus paralicheniformis	NC(CCCN)C(=O)NC(Cc1ccc(O)cc1)C(=O)NC(C(O)C)C(=O)O
NILU01000046.1.region001	NRPS	Bacillus paralicheniformis	NC(CCC(=O)N)C(=O)NC(CC(C)C)C(=O)O
NILU01000041.1.region001	NRPS	Bacillus paralicheniformis	NC(C(O)C)C(=O)O
NILU01000047.1.region001	Others	Bacillus paralicheniformis	NC(C(C)C)C(=O)N1C(CCC1)C(=O)NC(CCC(=O)O)C(=O)NC([*])C(=O)NC(C(C)CC)C(=O)O
NILU01000043.1.region001	NRPS	Bacillus paralicheniformis	NC(C(C)C)C(=O)NC(CC(=O)O)C(=O)O
JTAE01000054.1.region002	NRPS	Bacillus anthracis	NCC(=O)NC(C(O)C)C(=O)O
JTAE01000054.1.region005	NRPS	Bacillus anthracis	NC([*])C(=O)NC(CS)C(=O)O
LFYG01000010.1.region002	NRPS	Bacillus anthracis	NCC(=O)NC(C(O)C)C(=O)O
LFYG01000010.1.region005	NRPS	Bacillus anthracis	NC([*])C(=O)NC(CS)C(=O)O
JAJERO010000015.region001	NRPS	Bacillus cereus	NC([*])C(=O)O
JAJERO010000030.region001	NRPS	Bacillus cereus	NCC(=O)NC(C(O)C)C(=O)O
JAJERO010000032.region001	NRPS	Bacillus cereus	NC(C(O)C)C(=O)O
JAJERO010000004.region001	NRPS	Bacillus cereus	NC([*])C(=O)NC(CS)C(=O)O
JAJERO010000004.region005	NRPS	Bacillus cereus	NC(C(O)C)C(=O)NC([*])C(=O)NC(C)C(=O)NC(CO)C(=O)NC(CC(C)C)C(=O)NC(CCC(=O)N)C(=O)NC(CCC(=O)N)C(=O)O
JAJERO010000005.region002	NRPS	Bacillus cereus	NC(C(C)CC)C(=O)NC(CS)C(=O)NC(CC(C)C)C(=O)NC(CCC(=O)O)C(=O)NC(C(C)CC)C(=O)NC(CCCCN)C(=O)NC(CCCN)C(=O)NC(C(C)CC)C(=O)NC([*])C(=O)NC(CC1=CNC=N1)C(=O)NC(CC(=O)O)C(=O)NC(CC(=O)N)C(=O)O
JAJERO010000009.region001	Others	Bacillus cereus	NC([*])C(=O)NC(Cc1ccc(O)cc1)C(=O)CC(O)NC([*])C(=O)N1C(CCC1)C(=O)NC(C(O)C)C(=O)CC(O)NC(CC(=O)N)C(=O)NC([*])C(=O)NC([*])C(=O)O
NTRR01000016.1.region003	NRPS	Bacillus cereus	NCC(=O)NC(C(O)C)C(=O)O
NTRR01000063.1.region001	NRPS	Bacillus cereus	NC([*])C(=O)NC(Cc1ccc(O)cc1)C(=O)O
JTAQ01000028.1.region001	NRPS	Bacillus anthracis	NCC(=O)NC(C(O)C)C(=O)O
JTAQ01000028.1.region004	NRPS	Bacillus anthracis	NC([*])C(=O)NC(CS)C(=O)O
JAQFMY010000015.region001	NRPS	Bacillus cereus	NCC(=O)NC(C(O)C)C(=O)O
JAQFMY010000022.region001	NRPS	Bacillus cereus	NC([*])C(=O)O
ASJD01000007.1.region001	NRPS	Bacillus safensis	NC(CCC(=O)O)C(=O)NC(CC(C)C)C(=O)O
ASJD01000009.1.region001	NRPS	Bacillus safensis	NCC(=O)NC(C(O)C)C(=O)O
ASJD01000017.1.region001	NRPS	Bacillus safensis	NC([*])C(=O)NC(C(C)C)C(=O)NC(C(C)CC)C(=O)O
ASJD01000024.1.region001	NRPS	Bacillus safensis	NC([*])C(=O)NC(CC(=O)O)C(=O)O
WBON01000013.1.region001	NRPS	Bacillus toyonensis	NC([*])C(=O)O
WBON01000002.1.region001	NRPS	Bacillus toyonensis	NC([*])C(=O)NC(CS)C(=O)O
WBON01000002.1.region005	NRPS	Bacillus toyonensis	NCC(=O)NC(C(O)C)C(=O)O
AP022903.1.region004	NRPS	Bacillus cereus	NCC(=O)NC(C(O)C)C(=O)O
RSBA01000015.1.region001	NRPS	Bacillus licheniformis	NC(C(C)C)C(=O)NC(CC(=O)O)C(=O)O
RSBA01000022.1.region001	NRPS	Bacillus licheniformis	NC(CC(C)C)C(=O)O
RSBA01000003.1.region001	NRPS	Bacillus licheniformis	NC(CCC(=O)N)C(=O)NC(CC(C)C)C(=O)O
RSBA01000005.1.region003	NRPS	Bacillus licheniformis	NCC(=O)NC(C(O)C)C(=O)O
RSBA01000006.1.region001	NRPS	Bacillus licheniformis	NC(C(C)CC)C(=O)O
CP072311.1.region001	NRPS	Bacillus velezensis	NC(CCC(=O)O)C(=O)NC(CC(C)C)C(=O)NC(CC(C)C)C(=O)NC(C(C)C)C(=O)NC(CC(=O)O)C(=O)NC(CC(C)C)C(=O)NC(CC(C)C)C(=O)O
CP072311.1.region005	PKSother	Bacillus velezensis	CC(O)C=CC=CCC(=O)CC(O)C=CCC(=O)C=CC=CCC(O)CC(O)CC(=O)C=CC=CCC(=O)C(=O)O
CP072311.1.region006	PKS-NRP_Hybrids	Bacillus velezensis	NCC(=O)C=CCC(O)CC(=O)CC(=O)C=CCC(=O)CC(O)CC(=O)CC(=O)C=CCC(O)NC([*])C(=O)C=CC=CC=CC=CCC(=O)CC(=O)C(=O)O
CP072311.1.region007	Others	Bacillus velezensis	NC(CCC(=O)O)C(=O)NC(CCCN)C(=O)NC(Cc1ccc(O)cc1)C(=O)NC(C(O)C)C(=O)NC(CCC(=O)O)C(=O)NC(C(C)C)C(=O)N1C(CCC1)C(=O)NC(CCC(=O)O)C(=O)NC(Cc1ccc(O)cc1)C(=O)NC(C(C)CC)C(=O)CC(=O)NC(CC(=O)N)C(=O)NC(Cc1ccc(O)cc1)C(=O)NC(CC(=O)N)C(=O)NC(CCC(=O)N)C(=O)N1C(CCC1)C(=O)NC(CC(=O)N)C(=O)NC(CO)C(=O)O
CP072311.1.region007	Others	Bacillus velezensis	CC(=O)NC(CC(=O)N)C(=O)NC(Cc1ccc(O)cc1)C(=O)NC(CC(=O)N)C(=O)NC(CCC(=O)N)C(=O)N1C(CCC1)C(=O)NC(CC(=O)N)C(=O)NC(CO)C(=O)O
CP072311.1.region007	Others	Bacillus velezensis	NC(CCC(=O)O)C(=O)NC(CCCN)C(=O)NC(Cc1ccc(O)cc1)C(=O)NC(C(O)C)C(=O)NC(CCC(=O)O)C(=O)NC(C(C)C)C(=O)N1C(CCC1)C(=O)NC(CCC(=O)O)C(=O)NC(Cc1ccc(O)cc1)C(=O)NC(C(C)CC)C(=O)O
CP072311.1.region010	PKSother	Bacillus velezensis	C=CC=CCC(=O)CC(O)CC(=O)CC(=O)CC(=O)CC(=O)C=CC=CCC(O)CC(=O)CC(O)CC(=O)CC(=O)C=CCC(=O)CC(=O)C=CC(=O)O
CP072311.1.region011	Others	Bacillus velezensis	NCC(=O)NC(C(O)C)C(=O)O
CP072311.1.region011	Others	Bacillus velezensis	NCC(=O)NC(C(O)C)C(=O)O
JAKGAT010000005.region002	NRPS	Bacillus altitudinis	NC(CCC(=O)O)C(=O)NC(CC(C)C)C(=O)NC(CC(C)C)C(=O)NC([*])C(=O)NC(CC(=O)O)C(=O)O
JAKGAT010000006.region001	NRPS	Bacillus altitudinis	NC([*])C(=O)NC(C(C)C)C(=O)NC(C(C)CC)C(=O)O
NUHS01000010.1.region001	NRPS	Bacillus thuringiensis	NC(CC(=O)N)C(=O)NC(C(C)C)C(=O)O
NUHS01000001.1.region001	NRPS	Bacillus thuringiensis	NC([*])C(=O)NC(Cc1ccc(O)cc1)C(=O)O
NUHS01000021.1.region001	NRPS	Bacillus thuringiensis	NCC(=O)NC(C(O)C)C(=O)O
NUHS01000032.1.region004	NRPS	Bacillus thuringiensis	NC([*])C(=O)NC(CS)C(=O)O
NUHS01000033.1.region001	NRPS	Bacillus thuringiensis	NC([*])C(=O)O
NUHS01000038.1.region001	NRPS	Bacillus thuringiensis	NC(C(O)C)C(=O)NC([*])C(=O)NC(C)C(=O)NC(CO)C(=O)NC(CC(C)C)C(=O)NC(CCC(=O)N)C(=O)NC(CCC(=O)N)C(=O)O
NUHS01000081.1.region001	NRPS	Bacillus thuringiensis	NC([*])C(=O)O
NUHS01000008.1.region001	NRPS	Bacillus thuringiensis	NC(CC(=O)N)C(=O)O
NUHS01000093.1.region001	NRPS	Bacillus thuringiensis	NC(CO)C(=O)O
NUNW01000023.1.region001	NRPS	Bacillus thuringiensis	NCC(=O)O
NUNW01000024.1.region002	PKS-NRP_Hybrids	Bacillus thuringiensis	CC(=O)NCC(=O)O
NUNW01000024.1.region002	PKS-NRP_Hybrids	Bacillus thuringiensis	CC(=O)NCC(=O)O
NUNW01000024.1.region002	PKS-NRP_Hybrids	Bacillus thuringiensis	CC(=O)NCC(=O)O
NUNW01000031.1.region001	NRPS	Bacillus thuringiensis	NC([*])C(=O)O
NUNW01000033.1.region001	NRPS	Bacillus thuringiensis	NCC(=O)NC(C(O)C)C(=O)O
NUNW01000057.1.region001	NRPS	Bacillus thuringiensis	NC([*])C(=O)NC(CS)C(=O)O
NUNW01000060.1.region001	NRPS	Bacillus thuringiensis	NC([*])C(=O)NC(Cc1ccc(O)cc1)C(=O)O
NUNW01000061.1.region001	NRPS	Bacillus thuringiensis	NC(C(O)C)C(=O)NC([*])C(=O)NC(C)C(=O)NC(CO)C(=O)NC(CC(C)C)C(=O)NC(CCC(=O)N)C(=O)NC(CCC(=O)N)C(=O)O
CP016395.1.region001	NRPS	Bacillus velezensis	NC(CCC(=O)O)C(=O)NC(CC(C)C)C(=O)NC(CC(C)C)C(=O)NC(C(C)C)C(=O)NC(CC(=O)O)C(=O)NC(CC(C)C)C(=O)NC(CC(C)C)C(=O)O
CP016395.1.region006	PKSother	Bacillus velezensis	CC(O)C=CC=CC=CC=CCC(O)CC(O)CC(=O)C=CC=CCC(=O)CC(=O)CC(O)C=CCC(=O)C(=O)O
CP016395.1.region007	PKS-NRP_Hybrids	Bacillus velezensis	NCC(=O)C=CCC(O)CC(=O)CC(=O)C=CCC(=O)CC(O)CC(=O)CC(=O)C=CCC(O)NC([*])C(=O)C=CC=CC=CC=CCC(=O)CC(=O)C(=O)O
CP016395.1.region008	Others	Bacillus velezensis	NC(CCC(=O)O)C(=O)NC(CCCN)C(=O)NC(Cc1ccc(O)cc1)C(=O)NC(C(O)C)C(=O)NC(CCC(=O)O)C(=O)NC(C(C)C)C(=O)N1C(CCC1)C(=O)NC(CCC(=O)O)C(=O)NC(Cc1ccc(O)cc1)C(=O)NC(C(C)CC)C(=O)CC(=O)NC(CC(=O)N)C(=O)NC(Cc1ccc(O)cc1)C(=O)NC(CC(=O)N)C(=O)NC(CCC(=O)N)C(=O)N1C(CCC1)C(=O)NC(CC(=O)N)C(=O)NC(CO)C(=O)O
CP016395.1.region008	Others	Bacillus velezensis	CC(=O)NC(CC(=O)N)C(=O)NC(Cc1ccc(O)cc1)C(=O)NC(CC(=O)N)C(=O)NC(CCC(=O)N)C(=O)N1C(CCC1)C(=O)NC(CC(=O)N)C(=O)NC(CO)C(=O)O
CP016395.1.region008	Others	Bacillus velezensis	NC(CCC(=O)O)C(=O)NC(CCCN)C(=O)NC(Cc1ccc(O)cc1)C(=O)NC(C(O)C)C(=O)NC(CCC(=O)O)C(=O)NC(C(C)C)C(=O)N1C(CCC1)C(=O)NC(CCC(=O)O)C(=O)NC(Cc1ccc(O)cc1)C(=O)NC(C(C)CC)C(=O)O
CP016395.1.region011	PKSother	Bacillus velezensis	C=CC=CCC(=O)CC(O)CC(=O)CC(=O)CC(=O)CC(=O)C=CC=CCC(O)CC(=O)CC(O)CC(=O)CC(=O)C=CCC(=O)CC(=O)C=CC(=O)O
CP016395.1.region012	Others	Bacillus velezensis	NCC(=O)NC(C(O)C)C(=O)O
CP016395.1.region012	Others	Bacillus velezensis	NCC(=O)NC(C(O)C)C(=O)O
CAJQZW010000004.region003	NRPS	Bacillus velezensis	NC(CCC(=O)O)C(=O)NC(CC(C)C)C(=O)NC(CC(C)C)C(=O)NC(C(C)C)C(=O)NC(CC(=O)O)C(=O)NC(CC(C)C)C(=O)NC(CC(C)C)C(=O)O
CAJQZW010000006.region001	Others	Bacillus velezensis	NCC(=O)NC(C(O)C)C(=O)O
CAJQZW010000006.region001	Others	Bacillus velezensis	NCC(=O)NC(C(O)C)C(=O)O
CAJQZW010000006.region002	NRPS	Bacillus velezensis	NC(CS)C(=O)NC(CO)C(=O)NC(CS)C(=O)NC(C)C(=O)NC([*])C(=O)NC(CC(=O)N)C(=O)NC(CC(=O)N)C(=O)O
CAJQZW010000006.region003	PKSother	Bacillus velezensis	C=CC=CCC(=O)CC(=O)CC(O)CC(=O)CC(=O)CC(=O)C=CC=CCC(O)CC(=O)CC(=O)CC(O)CC(=O)CC(=O)C=CC=CCC(=O)C(=O)O
CAJQZW010000006.region006	Others	Bacillus velezensis	NC(CCC(=O)O)C(=O)NC(CCCN)C(=O)NC(Cc1ccc(O)cc1)C(=O)NC(C(O)C)C(=O)NC(CCC(=O)O)C(=O)NC(C(C)C)C(=O)N1C(CCC1)C(=O)NC(CCC(=O)O)C(=O)NC(Cc1ccc(O)cc1)C(=O)NC(C(C)CC)C(=O)CC(=O)NC(CC(=O)N)C(=O)NC(Cc1ccc(O)cc1)C(=O)NC(CC(=O)N)C(=O)N1C(CCC1)C(=O)NC(CCC(=O)O)C(=O)NC(CO)C(=O)NC(C(O)C)C(=O)O
CAJQZW010000006.region006	Others	Bacillus velezensis	CC(=O)NC(CC(=O)N)C(=O)NC(Cc1ccc(O)cc1)C(=O)NC(CC(=O)N)C(=O)N1C(CCC1)C(=O)NC(CCC(=O)O)C(=O)NC(CO)C(=O)NC(C(O)C)C(=O)O
CAJQZW010000006.region006	Others	Bacillus velezensis	NC(CCC(=O)O)C(=O)NC(CCCN)C(=O)NC(Cc1ccc(O)cc1)C(=O)NC(C(O)C)C(=O)NC(CCC(=O)O)C(=O)NC(C(C)C)C(=O)N1C(CCC1)C(=O)NC(CCC(=O)O)C(=O)NC(Cc1ccc(O)cc1)C(=O)NC(C(C)CC)C(=O)O
CAJQZW010000006.region007	PKS-NRP_Hybrids	Bacillus velezensis	NCC(=O)C=CCC(O)CC(=O)C=CCC(=O)CC(O)CC(=O)CC(=O)C=CCC(O)CC(=O)NC([*])C(=O)C=CC=CC=CCC(=O)CC(=O)C=CC(=O)O
CAJQZW010000006.region008	PKSother	Bacillus velezensis	CC(O)CC(=O)CC(O)C=CCC(=O)C=CCC(O)CC(=O)C=CCC(=O)C=CC=CCC(O)C=CC=CC(=O)O
NUPU01000056.1.region001	NRPS	Bacillus anthracis	NCC(=O)NC(C(O)C)C(=O)O
NVID01000021.1.region001	NRPS	Bacillus wiedmannii	NC([*])C(=O)NC(Cc1ccc(O)cc1)C(=O)O
NVID01000027.1.region001	NRPS	Bacillus wiedmannii	NCC(=O)NC(C(O)C)C(=O)O
NVID01000057.1.region001	NRPS	Bacillus wiedmannii	NC(CCC(=O)O)C(=O)NC(C(C)CC)C(=O)NC(CCCCN)C(=O)NC(CCCN)C(=O)NC(C(C)CC)C(=O)O
NVID01000074.1.region001	NRPS	Bacillus wiedmannii	NC([*])C(=O)NC(C(O)C)C(=O)NC(CC(=O)O)C(=O)NC(CC(=O)N)C(=O)O
NVID01000080.1.region001	NRPS	Bacillus wiedmannii	NC(C(C)CC)C(=O)NC(CS)C(=O)NC(CC(C)C)C(=O)O
PVQK01000002.1.region001	NRPS	Unclassified Bacillus	NCC(=O)NC(C(O)C)C(=O)O
PVQK01000003.1.region001	NRPS	Unclassified Bacillus	NC(CCC(=O)O)C(=O)NC(CC(C)C)C(=O)NC(CC(C)C)C(=O)NC([*])C(=O)NC(CC(=O)O)C(=O)NC(CC(C)C)C(=O)NC(C(C)CC)C(=O)O=C(C(C)C)C(=O)NC(C(C)C)C(=O)NC([*])C(=O)O
PVQK01000004.1.region001	PKS-NRP_Hybrids	Unclassified Bacillus	NC(CC(=O)N)C(=O)NC(CC(=O)N)C(=O)C=CNC(CCC(=O)O)C(=O)CC(O)CC(O)CC(=O)C(=O)O
NVLO01000014.1.region001	Others	Bacillus thuringiensis	NC([*])C(=O)NC(Cc1ccc(O)cc1)C(=O)CC(O)NC([*])C(=O)N1C(CCC1)C(=O)NC(C(O)C)C(=O)CC(O)NC(CC(=O)N)C(=O)O
NVLO01000026.1.region001	NRPS	Bacillus thuringiensis	NC([*])C(=O)NC(CS)C(=O)O
NVLO01000002.1.region001	NRPS	Bacillus thuringiensis	NCC(=O)NC(C(O)C)C(=O)O
NVLO01000036.1.region001	NRPS	Bacillus thuringiensis	NC(C(O)C)C(=O)NC([*])C(=O)NC(C)C(=O)NC(CO)C(=O)NC(CC(C)C)C(=O)NC(CCC(=O)N)C(=O)NC(CCC(=O)N)C(=O)O
NVLO01000004.1.region001	NRPS	Bacillus thuringiensis	NC([*])C(=O)O
JALAYJ010000001.region001	PKSother	Bacillus spizizenii	C=CC=CCC(=O)C=CCC(=O)CC(=O)CC(=O)C(=O)O
JALAYJ010000005.region001	NRPS	Bacillus spizizenii	NC(CC(=O)N)C(=O)NC(CCC(=O)N)C(=O)N1C(CCC1)C(=O)O
JALAYJ010000012.region001	NRPS	Bacillus spizizenii	NC(CCC(=O)O)C(=O)NC(CC(C)C)C(=O)O
JALAYJ010000069.region001	Others	Bacillus spizizenii	NC(CC(=O)N)C(=O)O
JALAYJ010000077.region001	NRPS	Bacillus spizizenii	NC(CC(C)C)C(=O)O
JALAYJ010000098.region001	PKS-NRP_Hybrids	Bacillus spizizenii	CC(=O)C(=O)O
JALAYJ010000118.region001	NRPS	Bacillus spizizenii	NC(C(C)C)C(=O)NC(CC(=O)O)C(=O)O
JALAYJ010000137.region001	PKSother	Bacillus spizizenii	CC(=O)CC(=O)C=CCC(=O)C(=O)O
JALAYJ010000143.region001	PKSother	Bacillus spizizenii	CC(=O)CC(=O)C=CCC(O)C(=O)O
JALAYJ010000144.region001	NRPS	Bacillus spizizenii	NC(CC(=O)N)C(=O)NC(Cc1ccc(O)cc1)C(=O)O
JALAYJ010000145.region001	NRPS	Bacillus spizizenii	NCC(=O)NC(C(O)C)C(=O)O
JALAYJ010000189.region001	PKSother	Bacillus spizizenii	CC(O)C(=O)O
NMYE01000025.1.region001	NRPS	Bacillus cereus	NC(C(O)C)C(=O)NC([*])C(=O)NC(C)C(=O)NC(CO)C(=O)NC(CC(C)C)C(=O)NC(CCC(=O)N)C(=O)NC(CCC(=O)N)C(=O)O
NMYE01000025.1.region002	NRPS	Bacillus cereus	NCC(=O)NC(C(O)C)C(=O)O
NMYE01000002.1.region001	NRPS	Bacillus cereus	NC([*])C(=O)NC(CS)C(=O)O
NMYE01000012.1.region001	NRPS	Bacillus cereus	NC([*])C(=O)O
JADAXF010000001.region004	NRPS	Unclassified Bacillus	NC([*])C(=O)NC(CS)C(=O)O
JADAXF010000003.region001	PKS-NRP_Hybrids	Unclassified Bacillus	NC([*])C(=O)NC([*])C(=O)CC(=O)NC(CC(=O)N)C(=O)NC([*])C(=O)NC([*])C(=O)NC(CC(=O)O)C(=O)O
JADAXF010000003.region003	NRPS	Unclassified Bacillus	NCC(=O)NC(C(O)C)C(=O)O
JADAXF010000005.region001	NRPS	Unclassified Bacillus	NC(C(O)C)C(=O)NC([*])C(=O)NC(C)C(=O)NC(CO)C(=O)NC(CC(C)C)C(=O)NC(CCC(=O)N)C(=O)NC(CCC(=O)N)C(=O)O
CAJNPO010000001.region003	NRPS	Bacillus subtilis	NC(CCC(=O)O)C(=O)NC(CCCN)C(=O)NC(Cc1ccc(O)cc1)C(=O)NC(C(O)C)C(=O)NC(CCC(=O)O)C(=O)O
CAJNPO010000002.region001	NRPS	Bacillus subtilis	NCC(=O)NC(C(O)C)C(=O)O
CAJNPO010000003.region002	PKS-NRP_Hybrids	Bacillus subtilis	NCC(=O)C=CCC(O)CC(=O)CC(=O)C=CCC(=O)CC(O)CC(=O)CC(=O)C=CCC(O)CC(=O)NC([*])C(=O)C=CC=CC=CC=CCC(=O)CC(=O)C(=O)O
CAJNPO010000003.region002	PKS-NRP_Hybrids	Bacillus subtilis	NCC(=O)C=CCC(O)CC(=O)CC(=O)C=CCC(=O)CC(O)CC(=O)CC(=O)C=CCC(O)CC(=O)NC([*])C(=O)C=CC=CC=CC=CCC(=O)CC(=O)C(=O)O
CAJNPO010000004.region002	NRPS	Bacillus subtilis	NC(CCC(=O)O)C(=O)NC(CC(C)C)C(=O)NC(CC(C)C)C(=O)NC(C(C)C)C(=O)NC(CC(=O)O)C(=O)NC(CC(C)C)C(=O)NC(CC(C)C)C(=O)O
CAJNPO010000007.region001	Others	Bacillus subtilis	NC(Cc1ccc(O)cc1)C(=O)NC(C(C)CC)C(=O)O
CAJNPO010000012.region001	NRPS	Bacillus subtilis	NC(C(C)C)C(=O)N1C(CCC1)C(=O)O
JAOPTC010000028.region001	NRPS	Bacillus paranthracis	NCC(=O)NC(C(O)C)C(=O)O
JAOPTC010000056.region001	NRPS	Bacillus paranthracis	NC([*])C(=O)O
NILJ01000010.1.region001	NRPS	Bacillus licheniformis	NC(CCC(=O)N)C(=O)NC(CC(C)C)C(=O)O
NILJ01000016.1.region001	NRPS	Bacillus licheniformis	NC(C(C)CC)C(=O)O
NILJ01000026.1.region001	NRPS	Bacillus licheniformis	NCC(=O)NC(C(O)C)C(=O)O
NILJ01000002.1.region001	NRPS	Bacillus licheniformis	NC(CC(C)C)C(=O)NC(C(C)C)C(=O)NC(CC(=O)O)C(=O)O
JABMIY010000001.region001	NRPS	Bacillus tequilensis	NC([*])C(=O)O
JABMIY010000019.region001	NRPS	Bacillus tequilensis	NC(CCCN)C(=O)NC(Cc1ccc(O)cc1)C(=O)NC(C(O)C)C(=O)O
JABMIY010000020.region001	NRPS	Bacillus tequilensis	NC(C(C)C)C(=O)N1C(CCC1)C(=O)O
JABMIY010000021.region001	NRPS	Bacillus tequilensis	NC(C(C)C)C(=O)NC(CC(=O)O)C(=O)O
JABMIY010000003.region001	Others	Bacillus tequilensis	NC(Cc1ccc(O)cc1)C(=O)NC(C(C)CC)C(=O)CC(=O)NC(CC(=O)N)C(=O)NC(Cc1ccc(O)cc1)C(=O)NC(CC(=O)N)C(=O)NC(CCC(=O)N)C(=O)N1C(CCC1)C(=O)NC(CC(=O)N)C(=O)NC(CC(=O)N)C(=O)O
JABMIY010000005.region001	NRPS	Bacillus tequilensis	NCC(=O)NC(C(O)C)C(=O)O
JABMIY010000007.region001	NRPS	Bacillus tequilensis	NC(CCC(=O)O)C(=O)NC(CC(C)C)C(=O)O
JABMIY010000008.region001	NRPS	Bacillus tequilensis	NC(CC(C)C)C(=O)O
NFCS01000015.1.region001	NRPS	Bacillus thuringiensis	NCC(=O)NC(C(O)C)C(=O)O
NFCS01000020.1.region001	NRPS	Bacillus thuringiensis	NC([*])C(=O)O
NFCS01000066.1.region001	NRPS	Bacillus thuringiensis	NC(C(O)C)C(=O)NC([*])C(=O)NC(C)C(=O)NC(CO)C(=O)NC(CC(C)C)C(=O)NC(CCC(=O)N)C(=O)NC(CCC(=O)N)C(=O)O
NFCS01000074.1.region001	NRPS	Bacillus thuringiensis	NC([*])C(=O)NC(CS)C(=O)O
CP034551.1.region001	NRPS	Bacillus cereus	NC([*])C(=O)O
CP034551.1.region004	NRPS	Bacillus cereus	NCC(=O)NC(C(O)C)C(=O)O
CP034551.1.region005	NRPS	Bacillus cereus	NC(C(O)C)C(=O)NC([*])C(=O)NC(C)C(=O)NC(CO)C(=O)NC(CC(C)C)C(=O)NC(CCC(=O)N)C(=O)NC(CCC(=O)N)C(=O)O
QNUB01000001.1.region001	NRPS	Unclassified Bacillus	NC(C(O)C)C(=O)NC([*])C(=O)NC(C)C(=O)NC(CO)C(=O)NC(CC(C)C)C(=O)NC(CCC(=O)N)C(=O)NC(CCC(=O)N)C(=O)O
QNUB01000002.1.region001	NRPS	Unclassified Bacillus	NC([*])C(=O)O
QNUB01000034.1.region001	NRPS	Unclassified Bacillus	NCC(=O)NC(C(O)C)C(=O)O
QNUB01000056.1.region001	NRPS	Unclassified Bacillus	NC([*])C(=O)NC(CS)C(=O)O
QNUB01000006.1.region001	PKS-NRP_Hybrids	Unclassified Bacillus	NC(CC(=O)N)C(=O)NCC(=O)C=CCC(=O)NC(CCC(=O)O)C(=O)O
QNUB01000061.1.region001	NRPS	Unclassified Bacillus	NC(Cc1ccccc1)C(=O)NC(CC(=O)O)C(=O)O
QNUB01000082.1.region001	NRPS	Unclassified Bacillus	NC(C(C)C)C(=O)O
NGUJ01000018.1.region001	PKSother	Bacillus velezensis	C=CCC(=O)CC(=O)CC(=O)CC(O)CC(O)CC(=O)CC(=O)C(=O)O
NGUJ01000001.1.region001	Others	Bacillus velezensis	NC(Cc1ccc(O)cc1)C(=O)NC(C(C)CC)C(=O)CC(=O)NC(CC(=O)N)C(=O)NC(Cc1ccc(O)cc1)C(=O)NC(CC(=O)N)C(=O)NC(CCC(=O)N)C(=O)NC(CCC(=O)N)C(=O)N1C(CCC1)C(=O)NC(CC(=O)N)C(=O)NC(CO)C(=O)O
NGUJ01000001.1.region001	Others	Bacillus velezensis	NC(Cc1ccc(O)cc1)C(=O)NC(C(C)CC)C(=O)O
NGUJ01000001.1.region001	Others	Bacillus velezensis	CC(=O)NC(CC(=O)N)C(=O)NC(Cc1ccc(O)cc1)C(=O)NC(CC(=O)N)C(=O)NC(CCC(=O)N)C(=O)NC(CCC(=O)N)C(=O)N1C(CCC1)C(=O)NC(CC(=O)N)C(=O)NC(CO)C(=O)O
NGUJ01000001.1.region002	PKS-NRP_Hybrids	Bacillus velezensis	NCC(=O)C=CCC(O)CC(=O)C=CCC(=O)CC(=O)CC(O)C=CCC(=O)CC(O)C=CCC(=O)CC(O)NC([*])C(=O)C=CC=CC=CCC(=O)CC(=O)C(=O)O
NGUJ01000001.1.region003	PKSother	Bacillus velezensis	CC(O)CC(=O)C=CCC(=O)CC(O)CC(=O)CC(O)C=CCC(=O)C=CC=CC=CC=CC=CCC(O)C=CC(=O)O
NGUJ01000024.1.region001	NRPS	Bacillus velezensis	NC(CCCN)C(=O)NC(Cc1ccc(O)cc1)C(=O)NC(C(O)C)C(=O)NC(Cc1ccc(O)cc1)C(=O)O
NGUJ01000025.1.region001	NRPS	Bacillus velezensis	NC(C(C)C)C(=O)N1C(CCC1)C(=O)O
NGUJ01000026.1.region001	NRPS	Bacillus velezensis	NC(C(C)C)C(=O)NC(CC(=O)O)C(=O)O
NGUJ01000002.1.region001	Others	Bacillus velezensis	NCC(=O)NC(C(O)C)C(=O)O
NGUJ01000002.1.region001	Others	Bacillus velezensis	NCC(=O)NC(C(O)C)C(=O)O
NGUJ01000032.1.region001	NRPS	Bacillus velezensis	NC(CC(C)C)C(=O)O
NGUJ01000003.1.region004	PKSother	Bacillus velezensis	CC(O)CC(=O)CC(=O)CC(=O)CC(O)C=CCC(=O)CC(O)CC(=O)C=CC(=O)O
NGUJ01000004.1.region001	PKSother	Bacillus velezensis	C=CC=CC(=O)O
NGUJ01000007.1.region001	NRPS	Bacillus velezensis	NC(CC(C)C)C(=O)O
NGUJ01000008.1.region001	NRPS	Bacillus velezensis	NC(CCC(=O)O)C(=O)NC(CC(C)C)C(=O)O
JALART010000001.region001	PKS-NRP_Hybrids	Bacillus spizizenii	NCC(=O)C=CCC(O)CC(=O)CC(=O)C=CCC(=O)CC(O)CC(=O)CC(=O)C=CCC(O)CC(=O)NC([*])C(=O)C=CC=CC=CC=CCC(=O)CC(=O)C(=O)O
JALART010000001.region001	PKS-NRP_Hybrids	Bacillus spizizenii	NCC(=O)C=CCC(O)CC(=O)CC(=O)C=CCC(=O)CC(O)CC(=O)CC(=O)C=CCC(O)CC(=O)NC([*])C(=O)C=CC=CC=CC(=O)O
JALART010000001.region002	Others	Bacillus spizizenii	CC(=O)NC(CC(=O)N)C(=O)NC(Cc1ccc(O)cc1)C(=O)NC(CC(=O)N)C(=O)NC(CCC(=O)N)C(=O)N1C(CCC1)C(=O)NC(CO)C(=O)NC(CC(=O)N)C(=O)O
JALART010000009.region002	NRPS	Bacillus spizizenii	NC(CCC(=O)O)C(=O)NC(CC(C)C)C(=O)NC(CC(C)C)C(=O)NC(CC(C)C)C(=O)O
JALART010000010.region001	NRPS	Bacillus spizizenii	NCC(=O)NC(C(O)C)C(=O)O
JALART010000012.region001	NRPS	Bacillus spizizenii	NC(C(C)C)C(=O)NC(CC(=O)O)C(=O)O
NVKX01000018.1.region001	NRPS	Bacillus thuringiensis	NC([*])C(=O)O
NVKX01000020.1.region001	NRPS	Bacillus thuringiensis	NCC(=O)NC(C(O)C)C(=O)O
NVKX01000002.1.region001	NRPS	Bacillus thuringiensis	NC([*])C(=O)NC(CS)C(=O)O
NVKX01000041.1.region001	PKS-NRP_Hybrids	Bacillus thuringiensis	NC([*])C(=O)NC(Cc1ccc(O)cc1)C(=O)CC(O)NC([*])C(=O)N1C(CCC1)C(=O)NC(C(O)C)C(=O)CC(O)NC(CC(=O)N)C(=O)O
NVKX01000042.1.region001	NRPS	Bacillus thuringiensis	NC(C(O)C)C(=O)NC([*])C(=O)NC(C)C(=O)NC(CO)C(=O)NC(CC(C)C)C(=O)NC(CCC(=O)N)C(=O)NC(CCC(=O)N)C(=O)O
CP024771.1.region002	NRPS	Bacillus thuringiensis	NC([*])C(=O)NC(C(O)C)C(=O)NC(CC1=CNc2c1cccc2)C(=O)NC(CC1=CNc2c1cccc2)C(=O)NC([*])C(=O)O
CP024771.1.region006	NRPS	Bacillus thuringiensis	NCC(=O)NC(C(O)C)C(=O)O
CP024773.1.region001	NRPS	Bacillus thuringiensis	NC([*])C(=O)NC(Cc1ccc(O)cc1)C(=O)O
NVLD01000001.1.region001	NRPS	Bacillus cereus	NCC(=O)NC(C(O)C)C(=O)O
NVLD01000021.1.region001	NRPS	Bacillus cereus	NC([*])C(=O)NC(CS)C(=O)O
NVLD01000026.1.region002	PKS-NRP_Hybrids	Bacillus cereus	CC(=O)NCC(=O)O
NVLD01000026.1.region002	PKS-NRP_Hybrids	Bacillus cereus	CC(=O)NCC(=O)O
NVLD01000028.1.region001	NRPS	Bacillus cereus	NC([*])C(=O)O
NVLD01000031.1.region001	NRPS	Bacillus cereus	NC(C(O)C)C(=O)NC([*])C(=O)NC(C)C(=O)NC(CO)C(=O)NC(CC(C)C)C(=O)NC(CCC(=O)N)C(=O)NC(CCC(=O)N)C(=O)O
NVLD01000042.1.region001	PKS-NRP_Hybrids	Bacillus cereus	NC([*])C(=O)NC(Cc1ccc(O)cc1)C(=O)CC(O)NC([*])C(=O)N1C(CCC1)C(=O)NC(C(O)C)C(=O)CC(O)NC(CC(=O)N)C(=O)O
NVLD01000052.1.region001	NRPS	Bacillus cereus	NCC(=O)O
LNCN01000001.1.region001	NRPS	Bacillus pumilus	NCC(=O)NC(C(O)C)C(=O)O
LNCN01000005.1.region001	NRPS	Bacillus pumilus	NC(CCC(=O)O)C(=O)NC(CC(C)C)C(=O)O
LNCN01000006.1.region001	NRPS	Bacillus pumilus	NC([*])C(=O)O=C(C(C)C)C(=O)NC(C(C)C)C(=O)NC(C(C)CC)C(=O)O
LNCN01000007.1.region001	PKS-NRP_Hybrids	Bacillus pumilus	NC(CC(=O)N)C(=O)NC(CC(=O)N)C(=O)C=CNC(CCC(=O)O)C(=O)CC(O)CC(O)CC(=O)C(=O)O
LNCN01000014.1.region001	NRPS	Bacillus pumilus	NC([*])C(=O)NC(CC(=O)O)C(=O)O
CP097592.1.region004	PKSother	Bacillus velezensis	C=CC=CCC(=O)CC(O)CC(=O)CC(=O)CC(=O)CC(=O)C=CC=CCC(O)CC(=O)CC(O)CC(=O)CC(=O)C=CCC(=O)CC(=O)C=CC(=O)O
CP097592.1.region005	Others	Bacillus velezensis	NCC(=O)NC(C(O)C)C(=O)O
CP097592.1.region005	Others	Bacillus velezensis	NCC(=O)NC(C(O)C)C(=O)O
CP097592.1.region010	PKSother	Bacillus velezensis	CC(O)C=CC=CC=CCC(=O)C=CC=CCC(O)CC(O)CC(=O)C=CC=CCC(=O)CC(=O)CC(O)C(=O)O
CP097592.1.region011	PKS-NRP_Hybrids	Bacillus velezensis	NCC(=O)C=CCC(O)CC(=O)CC(=O)C=CCC(=O)CC(O)CC(=O)CC(=O)C=CCC(O)NC([*])C(=O)C=CC=CC=CC=CCC(=O)CC(=O)C(=O)O
CP097592.1.region012	Others	Bacillus velezensis	NC(Cc1ccc(O)cc1)C(=O)NC(C(C)CC)C(=O)CC(=O)NC(CC(=O)N)C(=O)NC(Cc1ccc(O)cc1)C(=O)NC(CC(=O)N)C(=O)NC(CCC(=O)N)C(=O)N1C(CCC1)C(=O)NC(CC(=O)N)C(=O)NC(CO)C(=O)O
CP097592.1.region012	Others	Bacillus velezensis	CC(=O)NC(CC(=O)N)C(=O)NC(Cc1ccc(O)cc1)C(=O)NC(CC(=O)N)C(=O)NC(CCC(=O)N)C(=O)N1C(CCC1)C(=O)NC(CC(=O)N)C(=O)NC(CO)C(=O)O
CP097592.1.region012	Others	Bacillus velezensis	NC(Cc1ccc(O)cc1)C(=O)NC(C(C)CC)C(=O)O
CP097592.1.region013	NRPS	Bacillus velezensis	NC(CCC(=O)O)C(=O)NC(CC(C)C)C(=O)NC(CC(C)C)C(=O)NC(C(C)C)C(=O)NC(CC(=O)O)C(=O)NC(CC(C)C)C(=O)NC(CC(C)C)C(=O)O
CP097592.1.region014	NRPS	Bacillus velezensis	NC(CCCN)C(=O)NC(Cc1ccc(O)cc1)C(=O)NC(C(O)C)C(=O)NC(CCC(=O)O)C(=O)NC(C(C)C)C(=O)N1C(CCC1)C(=O)NC(CCC(=O)O)C(=O)O
NVKW01000014.1.region001	NRPS	Bacillus thuringiensis	NC(C(O)C)C(=O)NC([*])C(=O)NC(C)C(=O)NC(CO)C(=O)NC(CC(C)C)C(=O)NC(CCC(=O)N)C(=O)NC(CCC(=O)N)C(=O)O
NVKW01000015.1.region001	Others	Bacillus thuringiensis	NC([*])C(=O)NC(Cc1ccc(O)cc1)C(=O)O
NVKW01000015.1.region001	Others	Bacillus thuringiensis	NC([*])C(=O)NC(Cc1ccc(O)cc1)C(=O)O
NVKW01000020.1.region001	NRPS	Bacillus thuringiensis	NC([*])C(=O)NC(CS)C(=O)O
NVKW01000045.1.region001	NRPS	Bacillus thuringiensis	NCC(=O)O
NVKW01000046.1.region001	PKS-NRP_Hybrids	Bacillus thuringiensis	CC(=O)NCC(=O)O
NVKW01000046.1.region001	PKS-NRP_Hybrids	Bacillus thuringiensis	CC(=O)NCC(=O)O
NVKW01000046.1.region001	PKS-NRP_Hybrids	Bacillus thuringiensis	CC(=O)NCC(=O)O
NVKW01000004.1.region001	NRPS	Bacillus thuringiensis	NCC(=O)NC(C(O)C)C(=O)O
NVKW01000006.1.region001	NRPS	Bacillus thuringiensis	NC([*])C(=O)O
NCKX01000011.1.region001	NRPS	Bacillus cereus	NC([*])C(=O)O
NCKX01000019.1.region001	NRPS	Bacillus cereus	NC([*])C(=O)NC(CS)C(=O)O
NCKX01000046.1.region001	NRPS	Bacillus cereus	NCC(=O)NC(C(O)C)C(=O)O
NCKX01000049.1.region001	NRPS	Bacillus cereus	NCC(=O)O
NCKX01000059.1.region001	NRPS	Bacillus cereus	NC(C(O)C)C(=O)NC([*])C(=O)NC(C)C(=O)NC(CO)C(=O)NC(CC(C)C)C(=O)NC(CCC(=O)N)C(=O)NC(CCC(=O)N)C(=O)O
NCKX01000093.1.region001	PKSother	Bacillus cereus	CC(=O)C(=O)O
NCKX01000094.1.region001	NRPS	Bacillus cereus	NCC(=O)O
CP032538.1.region001	NRPS	Bacillus licheniformis	NCC(=O)NC(C(O)C)C(=O)O
CP032538.1.region004	NRPS	Bacillus licheniformis	NC(CCC(=O)N)C(=O)NC(CC(C)C)C(=O)NC(CC(C)C)C(=O)NC(C(C)C)C(=O)NC(CC(=O)O)C(=O)NC(CC(C)C)C(=O)NC(C(C)CC)C(=O)O
JAJESI010000133.region001	NRPS	Bacillus pacificus	NC([*])C(=O)O
JAJESI010000042.region001	NRPS	Bacillus pacificus	NCC(=O)NC(C(O)C)C(=O)O
JAEPEY010000002.region001	NRPS	Bacillus cereus	NC(C(O)C)C(=O)NC([*])C(=O)NC(C)C(=O)NC(CO)C(=O)NC(CC(C)C)C(=O)NC(CCC(=O)N)C(=O)NC(CCC(=O)N)C(=O)O
JAEPEY010000032.region001	NRPS	Bacillus cereus	NC([*])C(=O)O
JAEPEY010000043.region001	PKS-NRP_Hybrids	Bacillus cereus	NC(CC(=O)O)C(=O)NC(CC(=O)N)C(=O)NC([*])C(=O)CC(=O)NC([*])C(=O)NC([*])C(=O)O
JAEPEY010000085.region001	NRPS	Bacillus cereus	NCC(=O)NC(C(O)C)C(=O)O
JAEPEY010000087.region001	NRPS	Bacillus cereus	NC([*])C(=O)NC(CS)C(=O)O
NUOT01000110.1.region001	NRPS	Bacillus cereus	NC(CCC(=O)O)C(=O)O
NUOT01000013.1.region001	NRPS	Bacillus cereus	NC(C(C)CC)C(=O)NC(CC(=O)N)C(=O)NC([*])C(=O)NC([*])C(=O)NC([*])C(=O)NC([*])C(=O)O
NUOT01000140.1.region001	NRPS	Bacillus cereus	NC([*])C(=O)NC(C)C(=O)NC(CO)C(=O)NC(CC(C)C)C(=O)O
CP036064.1.region001	NRPS	Bacillus mycoides	NC([*])C(=O)O
CP036064.1.region003	PKS-NRP_Hybrids	Bacillus mycoides	NC([*])C(=O)NC([*])C(=O)CC(=O)NC(CC(=O)N)C(=O)NC([*])C(=O)NC([*])C(=O)NC(CC(=O)O)C(=O)O
CP036064.1.region005	NRPS	Bacillus mycoides	NCC(=O)NC(C(O)C)C(=O)O
CP036064.1.region008	NRPS	Bacillus mycoides	NC([*])C(=O)NC(CS)C(=O)O
CP036067.1.region001	NRPS	Bacillus mycoides	NC([*])C(=O)O
CP036068.1.region001	NRPS	Bacillus mycoides	NC(Cc1ccccc1)C(=O)NC(Cc1ccc(O)cc1)C(=O)O
JAOPOU010000012.region001	Others	Bacillus cereus	NC(CCCN)C(=O)NC([*])C(=O)NC(C(C)CC)C(=O)NC([*])C(=O)NC(CC(C)C)C(=O)O
JAOPOU010000012.region001	Others	Bacillus cereus	NC(CCCN)C(=O)NC([*])C(=O)NC(C(C)CC)C(=O)NC([*])C(=O)NC(CC(C)C)C(=O)O
JAOPOU010000044.region001	NRPS	Bacillus cereus	NCC(=O)NC(C(O)C)C(=O)O
WJCL01000015.1.region002	NRPS	Bacillus thuringiensis	NC(C(O)C)C(=O)NC([*])C(=O)NC(C)C(=O)NC(CO)C(=O)NC(CC(C)C)C(=O)NC(CCC(=O)N)C(=O)NC(CCC(=O)N)C(=O)O
WJCL01000024.1.region001	NRPS	Bacillus thuringiensis	NC([*])C(=O)O
WJCL01000003.1.region001	NRPS	Bacillus thuringiensis	NCC(=O)NC(C(O)C)C(=O)O
WJCL01000004.1.region001	NRPS	Bacillus thuringiensis	NC([*])C(=O)NC(CS)C(=O)O
WJCL01000056.1.region001	NRPS	Bacillus thuringiensis	NC([*])C(=O)O
BEZT01000001.1.region002	NRPS	Unclassified Bacillus	NC([*])C(=O)NC(CS)C(=O)O
BEZT01000001.1.region006	NRPS	Unclassified Bacillus	NC(C(O)C)C(=O)NC([*])C(=O)NC(C)C(=O)NC(CO)C(=O)NC(CC(C)C)C(=O)NC(CCC(=O)N)C(=O)NC(CCC(=O)N)C(=O)O
BEZT01000001.1.region007	NRPS	Unclassified Bacillus	NCC(=O)NC(C(O)C)C(=O)O
BEZT01000001.1.region009	PKS-NRP_Hybrids	Unclassified Bacillus	NCC(=O)NC(CS)C(=O)NC(CS)C(=O)CC(=O)NCC(=O)O
BEZT01000003.1.region001	NRPS	Unclassified Bacillus	NC([*])C(=O)O
RQST01000016.1.region001	NRPS	Bacillus pacificus	NCC(=O)NC(C(O)C)C(=O)O
RQST01000007.1.region001	NRPS	Bacillus pacificus	NC(CC(C)C)C(=O)O
VELL01000013.1.region001	PKSother	Bacillus velezensis	C=CC(=O)O
VELL01000014.1.region001	PKSother	Bacillus velezensis	C=CCC(O)CC(=O)CC(=O)CC(=O)CC(=O)CC(=O)C(=O)O
VELL01000015.1.region001	NRPS	Bacillus velezensis	NC(CC(C)C)C(=O)O
VELL01000017.1.region001	NRPS	Bacillus velezensis	NC(CCCN)C(=O)NC(Cc1ccc(O)cc1)C(=O)NC(C(O)C)C(=O)NC(CCC(=O)O)C(=O)O
VELL01000018.1.region001	NRPS	Bacillus velezensis	NC(C(C)C)C(=O)N1C(CCC1)C(=O)O
VELL01000019.1.region001	NRPS	Bacillus velezensis	NC(C(C)C)C(=O)NC(CC(=O)O)C(=O)O
VELL01000001.1.region002	Others	Bacillus velezensis	NCC(=O)NC(C(O)C)C(=O)O
VELL01000001.1.region002	Others	Bacillus velezensis	NCC(=O)NC(C(O)C)C(=O)O
VELL01000002.1.region001	PKSother	Bacillus velezensis	CC(O)CC(=O)CC(O)C=CCC(=O)C=CC=CCC(O)C=CC=CC=CCC(=O)C=CCC(O)CC(=O)C(=O)O
VELL01000004.1.region001	PKS-NRP_Hybrids	Bacillus velezensis	NCC(=O)C=CCC(O)CC(=O)CC(=O)C=CCC(=O)CC(O)CC(=O)CC(=O)C=CCC(O)NC([*])C(=O)C=CC=CC=CC=CCC(=O)CC(=O)C(=O)O
VELL01000004.1.region002	Others	Bacillus velezensis	NC(Cc1ccc(O)cc1)C(=O)NC(C(C)CC)C(=O)CC(=O)NC(CC(=O)N)C(=O)NC(Cc1ccc(O)cc1)C(=O)NC(CC(=O)N)C(=O)NC(CO)C(=O)NC(CCC(=O)O)C(=O)NC(CO)C(=O)NC(C(O)C)C(=O)O
VELL01000004.1.region002	Others	Bacillus velezensis	CC(=O)NC(CC(=O)N)C(=O)NC(Cc1ccc(O)cc1)C(=O)NC(CC(=O)N)C(=O)NC(CO)C(=O)NC(CCC(=O)O)C(=O)NC(CO)C(=O)NC(C(O)C)C(=O)O
VELL01000004.1.region002	Others	Bacillus velezensis	NC(Cc1ccc(O)cc1)C(=O)NC(C(C)CC)C(=O)O
VELL01000005.1.region004	PKSother	Bacillus velezensis	CC(O)CC(=O)CC(=O)CC(O)CC(=O)C=CCC(=O)CC(=O)C=CC(=O)O
VELL01000008.1.region001	NRPS	Bacillus velezensis	NC(CCC(=O)O)C(=O)NC(CC(C)C)C(=O)O
VELL01000008.1.region002	PKS-NRP_Hybrids	Bacillus velezensis	NC(C(C)C)C(=O)NC(Cc1ccccc1)C(=O)NC([*])C(=O)NC(CC(=O)N)C(=O)NCC(=O)C=CNC(CCC(=O)O)C(=O)O
NTUL01000010.1.region001	Others	Bacillus cereus	NC([*])C(=O)NC(Cc1ccc(O)cc1)C(=O)CC(O)NC([*])C(=O)N1C(CCC1)C(=O)NC(C(O)C)C(=O)CC(O)NC(CC(=O)N)C(=O)NC([*])C(=O)NC([*])C(=O)O
NTUL01000013.1.region004	NRPS	Bacillus cereus	NC([*])C(=O)NC(CS)C(=O)O
NTUL01000015.1.region001	NRPS	Bacillus cereus	NC(C(O)C)C(=O)NC([*])C(=O)NC(C)C(=O)NC(CO)C(=O)NC(CC(C)C)C(=O)NC(CCC(=O)N)C(=O)NC(CCC(=O)N)C(=O)O
NTUL01000021.1.region001	NRPS	Bacillus cereus	NC([*])C(=O)O
NTUL01000029.1.region001	NRPS	Bacillus cereus	NCC(=O)NC(C(O)C)C(=O)O
NVCE01000021.1.region001	NRPS	Bacillus cereus	NCC(=O)NC(C(O)C)C(=O)O
NVCE01000033.1.region001	NRPS	Bacillus cereus	NC(CC(C)C)C(=O)O
NVCE01000036.1.region001	NRPS	Bacillus cereus	NC([*])C(=O)NC(Cc1ccc(O)cc1)C(=O)O
NVCE01000036.1.region002	Others	Bacillus cereus	NC(CCCN)C(=O)O
NVCE01000036.1.region002	Others	Bacillus cereus	NC(CCCN)C(=O)O
NVCE01000065.1.region001	NRPS	Bacillus cereus	NC(C(C)CC)C(=O)O
CP011109.1.region001	NRPS	Bacillus pumilus	NC(CCC(=O)O)C(=O)NC(CC(C)C)C(=O)NC(CC(C)C)C(=O)NC([*])C(=O)NC(CC(=O)O)C(=O)NC(CC(C)C)C(=O)NC(C(C)CC)C(=O)NC(C(C)C)C(=O)NC([*])C(=O)O
JAOPRB010000015.region001	NRPS	Bacillus paranthracis	NC([*])C(=O)O
JAOPRB010000035.region001	Others	Bacillus paranthracis	NC(CCCN)C(=O)NC([*])C(=O)NC(C(C)CC)C(=O)NC([*])C(=O)NC(CC(C)C)C(=O)O
JAOPRB010000035.region001	Others	Bacillus paranthracis	NC(CCCN)C(=O)NC([*])C(=O)NC(C(C)CC)C(=O)NC([*])C(=O)NC(CC(C)C)C(=O)O
JAOPRB010000005.region002	NRPS	Bacillus paranthracis	NCC(=O)NC(C(O)C)C(=O)O
CP115172.1.region001	NRPS	Bacillus safensis	NCC(=O)NC(C(O)C)C(=O)O
CP115172.1.region005	Others	Bacillus safensis	NC([*])C(=O)NC([*])C(=O)NC(C(C)CC)C(=O)NC([*])C(=O)NC([*])C(=O)NC([*])C(=O)NCC(=O)O
CP115172.1.region011	PKS-NRP_Hybrids	Bacillus safensis	NC(CC(=O)N)C(=O)NC(CC(=O)N)C(=O)CC(O)NC(CCC(=O)O)C(=O)CC(O)CC(O)CC(=O)C(=O)O
CP115172.1.region012	NRPS	Bacillus safensis	NC(CCC(=O)O)C(=O)NC(CC(C)C)C(=O)NC(CC(C)C)C(=O)NC([*])C(=O)NC(CC(=O)O)C(=O)NC(CC(C)C)C(=O)NC(C(C)CC)C(=O)NC(C(C)C)C(=O)NC([*])C(=O)O
AP018402.1.region002	NRPS	Bacillus velezensis	NC(CCC(=O)O)C(=O)NC(CC(C)C)C(=O)NC(CC(C)C)C(=O)NC(C(C)C)C(=O)NC(CC(=O)O)C(=O)NC(CC(C)C)C(=O)NC(CC(C)C)C(=O)O
AP018402.1.region005	PKSother	Bacillus velezensis	CC(O)C=CC=CCC(=O)CC(O)C=CCC(=O)C=CC=CCC(O)CC(O)CC(=O)C=CC=CCC(=O)C(=O)O
AP018402.1.region006	PKS-NRP_Hybrids	Bacillus velezensis	NCC(=O)C=CCC(O)CC(=O)CC(=O)C=CCC(=O)CC(O)CC(=O)CC(=O)C=CCC(O)NC([*])C(=O)C=CC=CC=CC=CCC(=O)CC(=O)C(=O)O
AP018402.1.region007	Others	Bacillus velezensis	NC(CCC(=O)O)C(=O)NC(CCCN)C(=O)NC(Cc1ccc(O)cc1)C(=O)NC(C(O)C)C(=O)NC(CCC(=O)O)C(=O)NC(C(C)C)C(=O)N1C(CCC1)C(=O)NC(CCC(=O)O)C(=O)NC(Cc1ccc(O)cc1)C(=O)NC(C(C)CC)C(=O)CC(=O)NC(CC(=O)N)C(=O)NC(Cc1ccc(O)cc1)C(=O)NC(CC(=O)N)C(=O)NC(CO)C(=O)NC(CCC(=O)O)C(=O)NC(CO)C(=O)NC(C(O)C)C(=O)O
AP018402.1.region007	Others	Bacillus velezensis	CC(=O)NC(CC(=O)N)C(=O)NC(Cc1ccc(O)cc1)C(=O)NC(CC(=O)N)C(=O)NC(CO)C(=O)NC(CCC(=O)O)C(=O)NC(CO)C(=O)NC(C(O)C)C(=O)O
AP018402.1.region007	Others	Bacillus velezensis	NC(CCC(=O)O)C(=O)NC(CCCN)C(=O)NC(Cc1ccc(O)cc1)C(=O)NC(C(O)C)C(=O)NC(CCC(=O)O)C(=O)NC(C(C)C)C(=O)N1C(CCC1)C(=O)NC(CCC(=O)O)C(=O)NC(Cc1ccc(O)cc1)C(=O)NC(C(C)CC)C(=O)O
AP018402.1.region009	PKSother	Bacillus velezensis	C=CC=CCC(=O)CC(O)CC(=O)CC(=O)CC(=O)CC(=O)C=CC=CCC(O)CC(=O)CC(O)CC(=O)CC(=O)C=CCC(=O)CC(=O)C=CC(=O)O
AP018402.1.region010	Others	Bacillus velezensis	NCC(=O)NC(C(O)C)C(=O)O
AP018402.1.region010	Others	Bacillus velezensis	NCC(=O)NC(C(O)C)C(=O)O
JAFEMR010000015.region001	NRPS	Unclassified Bacillus	NCC(=O)NC(C(O)C)C(=O)O
JAKROR010000013.region001	Others	Bacillus altitudinis	NC([*])C(=O)O
JAKROR010000028.region001	NRPS	Bacillus altitudinis	NC(CCC(=O)O)C(=O)NC(CC(C)C)C(=O)NC(CC(C)C)C(=O)NC([*])C(=O)NC(CC(=O)O)C(=O)NC(CC(C)C)C(=O)NC(C(C)CC)C(=O)NC(C(C)C)C(=O)NC([*])C(=O)O
JAKROR010000030.region001	NRPS	Bacillus altitudinis	NCC(=O)NC(C(O)C)C(=O)O
CP065029.1.region001	NRPS	Bacillus licheniformis	NC(CCC(=O)N)C(=O)NC(CC(C)C)C(=O)NC(CC(C)C)C(=O)NC(CC(C)C)C(=O)NC(C(C)C)C(=O)NC(CC(=O)O)C(=O)NC(CC(C)C)C(=O)NC(C(C)CC)C(=O)O
CP065029.1.region008	NRPS	Bacillus licheniformis	NCC(=O)NC(C(O)C)C(=O)O
JAOPOK010000038.region001	NRPS	Bacillus cereus	NC([*])C(=O)O
JAOPOK010000044.region001	NRPS	Bacillus cereus	NC(C(O)C)C(=O)NC([*])C(=O)NC(C)C(=O)NC(CO)C(=O)NC(CC(C)C)C(=O)NC(CCC(=O)N)C(=O)NC(CCC(=O)N)C(=O)O
JAOPOK010000074.region001	NRPS	Bacillus cereus	NCC(=O)NC(C(O)C)C(=O)O
JAOPOK010000097.region001	NRPS	Bacillus cereus	NC([*])C(=O)NC(CS)C(=O)O
CP019040.1.region001	PKS-NRP_Hybrids	Bacillus velezensis	NC(C(C)C)C(=O)NC(Cc1ccccc1)C(=O)NC([*])C(=O)NC(CC(=O)N)C(=O)NCC(=O)C=CNC(CCC(=O)O)C(=O)O
CP019040.1.region002	NRPS	Bacillus velezensis	NC(CCC(=O)O)C(=O)NC(CC(C)C)C(=O)NC(CC(C)C)C(=O)NC(C(C)C)C(=O)NC(CC(=O)O)C(=O)NC(CC(C)C)C(=O)NC(CC(C)C)C(=O)O
CP019040.1.region005	PKSother	Bacillus velezensis	CC(O)C=CC=CCC(=O)CC(O)C=CCC(=O)C=CC=CCC(O)CC(O)CC(=O)C=CC=CCC(=O)C(=O)O
CP019040.1.region006	PKS-NRP_Hybrids	Bacillus velezensis	NCC(=O)C=CCC(O)CC(=O)CC(=O)C=CCC(=O)CC(O)CC(=O)CC(=O)C=CCC(O)NC([*])C(=O)C=CC=CC=CC=CCC(=O)CC(=O)C(=O)O
CP019040.1.region007	Others	Bacillus velezensis	NC(CCC(=O)O)C(=O)NC(CCCN)C(=O)NC(Cc1ccc(O)cc1)C(=O)NC(C(O)C)C(=O)NC(CCC(=O)O)C(=O)NC(C(C)C)C(=O)N1C(CCC1)C(=O)NC(CCC(=O)O)C(=O)NC(Cc1ccc(O)cc1)C(=O)NC(C(C)CC)C(=O)CC(=O)NC(CC(=O)N)C(=O)NC(Cc1ccc(O)cc1)C(=O)NC(CC(=O)N)C(=O)N1C(CCC1)C(=O)NC(CCC(=O)O)C(=O)NC(CO)C(=O)NC(C(O)C)C(=O)O
CP019040.1.region007	Others	Bacillus velezensis	CC(=O)NC(CC(=O)N)C(=O)NC(Cc1ccc(O)cc1)C(=O)NC(CC(=O)N)C(=O)N1C(CCC1)C(=O)NC(CCC(=O)O)C(=O)NC(CO)C(=O)NC(C(O)C)C(=O)O
CP019040.1.region007	Others	Bacillus velezensis	NC(CCC(=O)O)C(=O)NC(CCCN)C(=O)NC(Cc1ccc(O)cc1)C(=O)NC(C(O)C)C(=O)NC(CCC(=O)O)C(=O)NC(C(C)C)C(=O)N1C(CCC1)C(=O)NC(CCC(=O)O)C(=O)NC(Cc1ccc(O)cc1)C(=O)NC(C(C)CC)C(=O)O
CP019040.1.region010	PKSother	Bacillus velezensis	C=CC=CCC(=O)CC(O)CC(=O)CC(=O)CC(=O)CC(=O)C=CC=CCC(O)CC(=O)CC(O)CC(=O)CC(=O)C=CCC(=O)CC(=O)C=CC(=O)O
CP019040.1.region011	Others	Bacillus velezensis	NCC(=O)NC(C(O)C)C(=O)O
CP019040.1.region011	Others	Bacillus velezensis	NCC(=O)NC(C(O)C)C(=O)O
JAHXNR010000001.region006	NRPS	Bacillus subtilis	NCC(=O)NC(C(O)C)C(=O)O
JAHXNR010000011.region001	NRPS	Bacillus subtilis	NC(CCCN)C(=O)NC(Cc1ccc(O)cc1)C(=O)NC(C(O)C)C(=O)O
JAHXNR010000012.region001	NRPS	Bacillus subtilis	NC(C(C)C)C(=O)N1C(CCC1)C(=O)O
JAHXNR010000002.region002	PKS-NRP_Hybrids	Bacillus subtilis	NCC(=O)C=CCC(O)CC(=O)CC(=O)C=CCC(=O)CC(O)CC(=O)CC(=O)C=CCC(O)CC(=O)NC([*])C(=O)C=CC=CC=CC=CCC(=O)CC(=O)C(=O)O
JAHXNR010000002.region002	PKS-NRP_Hybrids	Bacillus subtilis	NCC(=O)C=CCC(O)CC(=O)CC(=O)C=CCC(=O)CC(O)CC(=O)CC(=O)C=CCC(O)CC(=O)NC([*])C(=O)C=CC=CC=CC=CCC(=O)CC(=O)C(=O)O
JAHXNR010000002.region003	Others	Bacillus subtilis	NC(Cc1ccc(O)cc1)C(=O)NC(C(C)CC)C(=O)O
JAHXNR010000004.region001	NRPS	Bacillus subtilis	NC(CCC(=O)O)C(=O)NC(CC(C)C)C(=O)NC(CC(C)C)C(=O)NC(C(C)C)C(=O)NC(CC(=O)O)C(=O)NC(CC(C)C)C(=O)NC(CC(C)C)C(=O)O
QFXL01000013.1.region001	NRPS	Bacillus subtilis	NC(CCCN)C(=O)NC(Cc1ccc(O)cc1)C(=O)NC(C(O)C)C(=O)O
QFXL01000014.1.region001	NRPS	Bacillus subtilis	NC(CC(C)C)C(=O)NC(C(C)C)C(=O)NC(CC(=O)O)C(=O)O
QFXL01000015.1.region001	NRPS	Bacillus subtilis	NC(C(C)C)C(=O)N1C(CCC1)C(=O)O
QFXL01000002.1.region001	Others	Bacillus subtilis	NC(Cc1ccc(O)cc1)C(=O)NC(C(C)CC)C(=O)O
QFXL01000004.1.region003	NRPS	Bacillus subtilis	NCC(=O)NC(C(O)C)C(=O)O
QFXL01000005.1.region001	NRPS	Bacillus subtilis	NC(CC(C)C)C(=O)O
QFXL01000006.1.region001	NRPS	Bacillus subtilis	NC(CCC(=O)O)C(=O)NC(CC(C)C)C(=O)O
CP025258.1.region002	NRPS	Unclassified Bacillus	NC(CCC(=O)O)C(=O)NC(CC(C)C)C(=O)NC(CC(C)C)C(=O)NC(C(C)C)C(=O)NC(CC(=O)O)C(=O)NC(CC(C)C)C(=O)NC(CC(C)C)C(=O)O
CP025258.1.region005	NRPS	Unclassified Bacillus	NC(CS)C(=O)NC(CO)C(=O)NC(CS)C(=O)NC(C)C(=O)NC([*])C(=O)NC(CC(=O)N)C(=O)NC(CC(=O)N)C(=O)O
CP025258.1.region006	Others	Unclassified Bacillus	NCC(=O)NC(C(O)C)C(=O)O
CP025258.1.region006	Others	Unclassified Bacillus	NCC(=O)NC(C(O)C)C(=O)O
CP025258.1.region007	PKSother	Unclassified Bacillus	C=CC=CCC(=O)CC(=O)CC(O)CC(=O)CC(=O)CC(=O)C=CC=CCC(O)CC(=O)CC(=O)CC(O)CC(=O)CC(=O)C=CC=CCC(=O)C(=O)O
CP025258.1.region010	Others	Unclassified Bacillus	NC(CCC(=O)O)C(=O)NC(CCCN)C(=O)NC(Cc1ccc(O)cc1)C(=O)NC(C(O)C)C(=O)NC(CCC(=O)O)C(=O)NC(C(C)C)C(=O)N1C(CCC1)C(=O)NC(CCC(=O)O)C(=O)NC(Cc1ccc(O)cc1)C(=O)NC(C(C)CC)C(=O)CC(=O)NC(CC(=O)N)C(=O)NC(Cc1ccc(O)cc1)C(=O)NC(CC(=O)N)C(=O)N1C(CCC1)C(=O)NC(CCC(=O)O)C(=O)NC(CO)C(=O)NC(C(O)C)C(=O)O
CP025258.1.region010	Others	Unclassified Bacillus	NC(CCC(=O)O)C(=O)NC(CCCN)C(=O)NC(Cc1ccc(O)cc1)C(=O)NC(C(O)C)C(=O)NC(CCC(=O)O)C(=O)NC(C(C)C)C(=O)N1C(CCC1)C(=O)NC(CCC(=O)O)C(=O)NC(Cc1ccc(O)cc1)C(=O)NC(C(C)CC)C(=O)O
CP025258.1.region010	Others	Unclassified Bacillus	CC(=O)NC(CC(=O)N)C(=O)NC(Cc1ccc(O)cc1)C(=O)NC(CC(=O)N)C(=O)N1C(CCC1)C(=O)NC(CCC(=O)O)C(=O)NC(CO)C(=O)NC(C(O)C)C(=O)O
CP025258.1.region011	PKS-NRP_Hybrids	Unclassified Bacillus	NCC(=O)C=CCC(O)CC(=O)C=CCC(=O)CC(O)CC(=O)CC(=O)C=CCC(O)CC(=O)NC([*])C(=O)C=CC=CC=CCC(=O)CC(=O)C=CC(=O)O
CP025258.1.region012	PKSother	Unclassified Bacillus	CC(O)CC(=O)C=CCC(=O)C=CC=CCC(O)CC(=O)CC(O)C=CCC(=O)C=CCC(O)C=CC=CC(=O)O
NUZR01000019.1.region001	Others	Bacillus thuringiensis	CC(O)NC([*])C(=O)N1C(CCC1)C(=O)NC(C(O)C)C(=O)CC(O)NC(CC(=O)N)C(=O)NC([*])C(=O)NC([*])C(=O)O
NUZR01000019.1.region001	Others	Bacillus thuringiensis	CC(O)NC([*])C(=O)N1C(CCC1)C(=O)NC(C(O)C)C(=O)CC(O)NC(CC(=O)N)C(=O)NC([*])C(=O)NC([*])C(=O)O
NUZR01000020.1.region001	NRPS	Bacillus thuringiensis	NC([*])C(=O)O
NUZR01000023.1.region001	NRPS	Bacillus thuringiensis	NC(C(O)C)C(=O)NC([*])C(=O)O
NUZR01000025.1.region001	NRPS	Bacillus thuringiensis	NC([*])C(=O)NC(Cc1ccc(O)cc1)C(=O)O
NUZR01000030.1.region001	NRPS	Bacillus thuringiensis	NC(C(O)C)C(=O)NC([*])C(=O)NC(C)C(=O)NC(CO)C(=O)NC(CC(C)C)C(=O)NC(CCC(=O)N)C(=O)NC(CCC(=O)N)C(=O)O
NUZR01000004.1.region001	NRPS	Bacillus thuringiensis	NCC(=O)NC(C(O)C)C(=O)O
JAQFRR010000006.region001	NRPS	Bacillus cereus	NC([*])C(=O)NC(CS)C(=O)O
JAQFRR010000008.region001	NRPS	Bacillus cereus	NCC(=O)NC(C(O)C)C(=O)O
JAQFRR010000010.region001	NRPS	Bacillus cereus	NC([*])C(=O)O
JAQFRR010000013.region001	PKS-NRP_Hybrids	Bacillus cereus	NC([*])C(=O)NC(Cc1ccc(O)cc1)C(=O)CC(O)NC([*])C(=O)N1C(CCC1)C(=O)NC(C(O)C)C(=O)CC(O)NC(CC(=O)N)C(=O)NC([*])C(=O)NC([*])C(=O)O
JAQFRR010000014.region001	NRPS	Bacillus cereus	NC(C(O)C)C(=O)NC([*])C(=O)NC(C)C(=O)NC(CO)C(=O)NC(CC(C)C)C(=O)NC(CCC(=O)N)C(=O)NC(CCC(=O)N)C(=O)O
JALAYE010000008.region001	NRPS	Bacillus inaquosorum	NC(CC(C)C)C(=O)O
JALAYE010000008.region002	NRPS	Bacillus inaquosorum	NCC(=O)NC(C(O)C)C(=O)O
JALAYE010000012.region001	PKS-NRP_Hybrids	Bacillus inaquosorum	NC(CC(=O)N)C(=O)NC(CC(=O)N)C(=O)CC(O)NC(CCC(=O)O)C(=O)CC(O)C(OC)C(=O)CC(O)CC(=O)C(=O)O
JALAYE010000013.region001	NRPS	Bacillus inaquosorum	NC(CCC(=O)O)C(=O)O
JALAYE010000014.region001	NRPS	Bacillus inaquosorum	NC(CCC(=O)O)C(=O)NC(CC(C)C)C(=O)O
JALAYE010000027.region001	Others	Bacillus inaquosorum	NC(Cc1ccc(O)cc1)C(=O)NC(CC(=O)N)C(=O)CC(=O)NC(CC(=O)N)C(=O)NC(C(C)CC)C(=O)O
JALAYE010000028.region001	PKS-NRP_Hybrids	Bacillus inaquosorum	NCC(=O)C=CCC(O)CC(=O)CC(=O)C=CCC(=O)CC(O)CC(=O)CC(=O)C=CCC(O)CC(=O)NC([*])C(=O)C=CC=CC=CC=CCC(=O)CC(=O)C(=O)O
JALAYE010000028.region001	PKS-NRP_Hybrids	Bacillus inaquosorum	NCC(=O)C=CCC(O)CC(=O)CC(=O)C=CCC(=O)CC(O)CC(=O)CC(=O)C=CCC(O)CC(=O)NC([*])C(=O)C=CC=CC=CC=CCC(=O)CC(=O)C(=O)O
JALAYE010000035.region001	NRPS	Bacillus inaquosorum	NC(CCCN)C(=O)NC(Cc1ccc(O)cc1)C(=O)NC(C(O)C)C(=O)O
JALAYE010000037.region001	NRPS	Bacillus inaquosorum	NC(C(C)C)C(=O)N1C(CCC1)C(=O)NC(CCC(=O)O)C(=O)NC(CCC(=O)O)C(=O)O
JALAYE010000042.region001	NRPS	Bacillus inaquosorum	NC(CCC(=O)N)C(=O)N1C(CCC1)C(=O)NC(CC(=O)N)C(=O)NC(C(O)C)C(=O)O
JALAYE010000045.region001	NRPS	Bacillus inaquosorum	NC(C(C)C)C(=O)NC(CC(=O)O)C(=O)O
JALAYE010000046.region001	NRPS	Bacillus inaquosorum	NC(CC(C)C)C(=O)O
JALAYE010000047.region001	NRPS	Bacillus inaquosorum	NC(CC(C)C)C(=O)O
JAAAWR010000016.region001	NRPS	Bacillus cereus	NC(C(C)CC)C(=O)NC(CS)C(=O)O
JAAAWR010000017.region001	PKS-NRP_Hybrids	Bacillus cereus	NC(CO)C(=O)NC(CS)C(=O)CC(O)CC(O)NC(CC(=O)N)C(=O)CC(O)NC(CC(=O)N)C(=O)O
JAAAWR010000031.region001	NRPS	Bacillus cereus	NC(CCC(=O)O)C(=O)NC(C(C)CC)C(=O)NC(CCCCN)C(=O)NC(CCCN)C(=O)O
JAAAWR010000032.region001	NRPS	Bacillus cereus	NC([*])C(=O)NC(CC1=CNC=N1)C(=O)NC(CC(=O)O)C(=O)NC(CC(=O)N)C(=O)O
JAAAWR010000004.region001	NRPS	Bacillus cereus	NCC(=O)NC(C(O)C)C(=O)O
JAAAWR010000005.region002	NRPS	Bacillus cereus	NC([*])C(=O)NC(CS)C(=O)O
JAAAWR010000007.region002	NRPS	Bacillus cereus	NC(C(O)C)C(=O)NC([*])C(=O)NC(C)C(=O)NC(CO)C(=O)NC(CC(C)C)C(=O)NC(CCC(=O)N)C(=O)NC(CCC(=O)N)C(=O)O
JAAAWR010000008.region001	NRPS	Bacillus cereus	NC([*])C(=O)O
NPDB01000008.1.region001	NRPS	Bacillus subtilis	NC(C(O)C)C(=O)O
NPDB01000011.1.region001	PKS-NRP_Hybrids	Bacillus subtilis	CC(O)CC(=O)C=CCC(=O)CC(O)CC(=O)CC(=O)C=CCC(O)CC(=O)CC(=O)NC([*])C(=O)C=CC=CC=CCC(=O)CC(=O)C=CC(=O)O
NPDB01000012.1.region001	PKS-NRP_Hybrids	Bacillus subtilis	NCC(=O)O
NPDB01000035.1.region001	NRPS	Bacillus subtilis	NC(CC(C)C)C(=O)O
NPDB01000036.1.region001	NRPS	Bacillus subtilis	NC(CCC(=O)O)C(=O)NC(CC(C)C)C(=O)O
NPDB01000041.1.region001	Others	Bacillus subtilis	NC(Cc1ccc(O)cc1)C(=O)NC(C(C)CC)C(=O)O
NPDB01000046.1.region001	NRPS	Bacillus subtilis	NC(CCCN)C(=O)NC(Cc1ccc(O)cc1)C(=O)NC(C(O)C)C(=O)O
NPDB01000047.1.region001	NRPS	Bacillus subtilis	NC(C(C)C)C(=O)N1C(CCC1)C(=O)O
NPDB01000049.1.region001	NRPS	Bacillus subtilis	NC(C(C)C)C(=O)NC(CC(=O)O)C(=O)O
NPDB01000050.1.region001	NRPS	Bacillus subtilis	NC(CC(C)C)C(=O)O
JAOPRG010000001.region003	NRPS	Bacillus pacificus	NCC(=O)NC(C(O)C)C(=O)O
JAOPRG010000031.region001	NRPS	Bacillus pacificus	NC([*])C(=O)O
WOVJ01000010.1.region001	NRPS	Bacillus subtilis	NC(CCCN)C(=O)NC(Cc1ccc(O)cc1)C(=O)NC(C(O)C)C(=O)O
WOVJ01000011.1.region001	NRPS	Bacillus subtilis	NC(C(C)C)C(=O)N1C(CCC1)C(=O)NC(CCC(=O)O)C(=O)O
WOVJ01000012.1.region001	NRPS	Bacillus subtilis	NC(C(C)C)C(=O)NC(CC(=O)O)C(=O)O
WOVJ01000002.1.region007	NRPS	Bacillus subtilis	NCC(=O)NC(C(O)C)C(=O)O
WOVJ01000003.1.region003	PKS-NRP_Hybrids	Bacillus subtilis	NCC(=O)C=CCC(O)CC(=O)CC(=O)C=CCC(=O)CC(O)CC(=O)CC(=O)C=CCC(O)CC(=O)NC([*])C(=O)C=CC=CC=CC=CCC(=O)CC(=O)C(=O)O
WOVJ01000003.1.region003	PKS-NRP_Hybrids	Bacillus subtilis	NCC(=O)C=CCC(O)CC(=O)CC(=O)C=CCC(=O)CC(O)CC(=O)CC(=O)C=CCC(O)CC(=O)NC([*])C(=O)C=CC=CC=CC=CCC(=O)CC(=O)C(=O)O
WOVJ01000003.1.region004	Others	Bacillus subtilis	NC(Cc1ccc(O)cc1)C(=O)NC(C(C)CC)C(=O)O
WOVJ01000005.1.region001	NRPS	Bacillus subtilis	NC(CC(C)C)C(=O)O
WOVJ01000006.1.region001	NRPS	Bacillus subtilis	NC(CCC(=O)O)C(=O)NC(CC(C)C)C(=O)O
NVEK01000121.1.region001	NRPS	Bacillus thuringiensis	NC(C(O)C)C(=O)NC([*])C(=O)NC(C)C(=O)NC(CO)C(=O)NC(CC(C)C)C(=O)NC(CCC(=O)N)C(=O)NC(CCC(=O)N)C(=O)O
NVEK01000161.1.region001	NRPS	Bacillus thuringiensis	NC([*])C(=O)NC(CS)C(=O)O
NVEK01000229.1.region001	NRPS	Bacillus thuringiensis	NC(C)C(=O)NC([*])C(=O)O
NVEK01000255.1.region001	NRPS	Bacillus thuringiensis	NC(CO)C(=O)O
NVEK01000038.1.region001	NRPS	Bacillus thuringiensis	NCC(=O)NC(C(O)C)C(=O)O
NVEK01000061.1.region001	NRPS	Bacillus thuringiensis	NC([*])C(=O)O
NVCN01000012.1.region001	NRPS	Bacillus cereus	NC([*])C(=O)O
NVCN01000015.1.region001	NRPS	Bacillus cereus	NC([*])C(=O)NC(CS)C(=O)O
NVCN01000031.1.region001	Others	Bacillus cereus	NC([*])C(=O)NC(Cc1ccc(O)cc1)C(=O)CC(O)NC([*])C(=O)N1C(CCC1)C(=O)NC(C(O)C)C(=O)CC(O)NC(CC(=O)N)C(=O)NC([*])C(=O)NC([*])C(=O)O
NVCN01000031.1.region001	Others	Bacillus cereus	NC([*])C(=O)NC(Cc1ccc(O)cc1)C(=O)CC(O)NC([*])C(=O)N1C(CCC1)C(=O)NC(C(O)C)C(=O)CC(O)NC(CC(=O)N)C(=O)NC([*])C(=O)NC([*])C(=O)O
NVCN01000039.1.region001	NRPS	Bacillus cereus	NC(C(O)C)C(=O)NC([*])C(=O)NC(C)C(=O)NC(CO)C(=O)NC(CC(C)C)C(=O)NC(CCC(=O)N)C(=O)NC(CCC(=O)N)C(=O)O
NVCN01000009.1.region001	NRPS	Bacillus cereus	NCC(=O)NC(C(O)C)C(=O)O
WTKK01000073.1.region001	NRPS	Bacillus licheniformis	NC(C(C)C)C(=O)NC(CC(=O)O)C(=O)O
WTKK01000031.1.region001	NRPS	Bacillus licheniformis	NCC(=O)NC(C(O)C)C(=O)O
WTKK01000026.1.region001	NRPS	Bacillus licheniformis	NC(CCC(=O)N)C(=O)NC(CC(C)C)C(=O)O
WTKK01000052.1.region001	NRPS	Bacillus licheniformis	NC(C(C)CC)C(=O)O
JALALG010000003.region001	NRPS	Bacillus inaquosorum	NC(CCC(=O)O)C(=O)NC(CC(C)C)C(=O)NC(CC(C)C)C(=O)NC(C(C)C)C(=O)NC(CC(=O)O)C(=O)NC(CC(C)C)C(=O)NC(CC(C)C)C(=O)O
JALALG010000009.region001	PKS-NRP_Hybrids	Bacillus inaquosorum	NC(CC(=O)N)C(=O)NC(CC(=O)N)C(=O)CC(O)NC(CCC(=O)O)C(=O)CC(O)C(OC)C(=O)CC(O)CC(=O)C(=O)O
JALALG010000022.region001	PKS-NRP_Hybrids	Bacillus inaquosorum	NCC(=O)C=CCC(O)CC(=O)C=CCC(=O)CC(O)CC(=O)CC(=O)C=CCC(O)CC(=O)CC(=O)NC([*])C(=O)C=CC=CC=CCC(=O)CC(=O)C=CC(=O)O
JALALG010000022.region001	PKS-NRP_Hybrids	Bacillus inaquosorum	NCC(=O)C=CCC(O)CC(=O)C=CCC(=O)CC(O)CC(=O)CC(=O)C=CCC(O)CC(=O)CC(=O)NC([*])C(=O)C=CC=CC=CCC(=O)CC(=O)C=CC(=O)O
JALALG010000024.region001	Others	Bacillus inaquosorum	NC(CC(=O)N)C(=O)NC(C(O)C)C(=O)NC(Cc1ccc(O)cc1)C(=O)NC(CC(=O)N)C(=O)NC(CCC(=O)N)C(=O)N1C(CCC1)C(=O)CC(=O)NC(CC(=O)N)C(=O)NC(C(C)CC)C(=O)O
JALALG010000028.region001	Others	Bacillus inaquosorum	NCC(=O)NC(C(O)C)C(=O)O
JALALG010000028.region001	Others	Bacillus inaquosorum	NCC(=O)NC(C(O)C)C(=O)O
JALALG010000029.region001	NRPS	Bacillus inaquosorum	NC(CCC(=O)O)C(=O)NC(CCC(=O)O)C(=O)O
JALALG010000030.region001	NRPS	Bacillus inaquosorum	NC(C(C)C)C(=O)N1C(CCC1)C(=O)NC(CCC(=O)O)C(=O)O
JALALG010000036.region001	NRPS	Bacillus inaquosorum	NC(CCCN)C(=O)NC(Cc1ccc(O)cc1)C(=O)O
JALALG010000039.region001	NRPS	Bacillus inaquosorum	NC(C(O)C)C(=O)O
JAJESO010000013.region001	NRPS	Bacillus paranthracis	NCC(=O)NC(C(O)C)C(=O)O
JAJESO010000039.region001	NRPS	Bacillus paranthracis	NC([*])C(=O)NC([*])C(=O)NC(C(C)C)C(=O)O
JAJESO010000056.region001	NRPS	Bacillus paranthracis	NC([*])C(=O)O
CP083763.1.region001	NRPS	Bacillus velezensis	NC(CCC(=O)O)C(=O)NC(CC(C)C)C(=O)NC(CC(C)C)C(=O)NC(C(C)C)C(=O)NC(CC(=O)O)C(=O)NC(CC(C)C)C(=O)NC(CC(C)C)C(=O)O
CP083763.1.region006	PKSother	Bacillus velezensis	CC(O)C=CC=CCC(=O)CC(O)C=CCC(=O)C=CC=CCC(O)CC(O)CC(=O)C=CC=CCC(=O)C(=O)O
CP083763.1.region007	PKS-NRP_Hybrids	Bacillus velezensis	CC(=O)CC(O)CC(=O)CC(=O)C=CC=CCC(O)CC(O)NC([*])C(=O)C=CC=CC=CC=CCC(=O)CC(=O)C(=O)O
CP083763.1.region008	Others	Bacillus velezensis	NC(CCC(=O)O)C(=O)N1C(CCC1)C(=O)NC(CCC(=O)O)C(=O)NC(Cc1ccc(O)cc1)C(=O)NC(C(C)CC)C(=O)CC(=O)NC(CC(=O)N)C(=O)NC(Cc1ccc(O)cc1)C(=O)NC(CC(=O)N)C(=O)N1C(CCC1)C(=O)NC(CCC(=O)O)C(=O)NC(CO)C(=O)NC(C(O)C)C(=O)O
CP083763.1.region008	Others	Bacillus velezensis	CC(=O)NC(CC(=O)N)C(=O)NC(Cc1ccc(O)cc1)C(=O)NC(CC(=O)N)C(=O)N1C(CCC1)C(=O)NC(CCC(=O)O)C(=O)NC(CO)C(=O)NC(C(O)C)C(=O)O
CP083763.1.region008	Others	Bacillus velezensis	NC(CCC(=O)O)C(=O)N1C(CCC1)C(=O)NC(CCC(=O)O)C(=O)NC(Cc1ccc(O)cc1)C(=O)NC(C(C)CC)C(=O)O
CP083763.1.region010	PKSother	Bacillus velezensis	C=CC=CCC(=O)CC(O)CC(=O)CC(=O)CC(=O)CC(=O)C=CC=CCC(O)CC(=O)CC(O)CC(=O)CC(=O)C=CCC(=O)CC(=O)C=CC(=O)O
CP083763.1.region011	Others	Bacillus velezensis	NCC(=O)NC(C(O)C)C(=O)O
CP083763.1.region011	Others	Bacillus velezensis	NCC(=O)NC(C(O)C)C(=O)O
SEIY01000010.1.region001	NRPS	Unclassified Bacillus	NC([*])C(=O)O
SEIY01000013.1.region001	NRPS	Unclassified Bacillus	NC([*])C(=O)NC(CS)C(=O)O
SEIY01000016.1.region002	Others	Unclassified Bacillus	NC(CCCN)C(=O)NC([*])C(=O)NC(C(C)CC)C(=O)NC([*])C(=O)NC(CC(C)C)C(=O)O
SEIY01000016.1.region002	Others	Unclassified Bacillus	NC(CCCN)C(=O)NC([*])C(=O)NC(C(C)CC)C(=O)NC([*])C(=O)NC(CC(C)C)C(=O)O
SEIY01000002.1.region002	NRPS	Unclassified Bacillus	NCC(=O)NC(C(O)C)C(=O)O
SEIY01000005.1.region002	NRPS	Unclassified Bacillus	NC(C(O)C)C(=O)NC([*])C(=O)NC(C)C(=O)NC(CO)C(=O)NC(CC(C)C)C(=O)NC(CCC(=O)N)C(=O)NC(CCC(=O)N)C(=O)O
LRPI01000188.1.region001	NRPS	Bacillus cereus	NCC(=O)NC(C(O)C)C(=O)O
LRPI01000201.1.region001	NRPS	Bacillus cereus	NC([*])C(=O)NC(CS)C(=O)O
WJCS01000013.1.region001	NRPS	Bacillus thuringiensis	NC([*])C(=O)O
WJCS01000016.1.region001	NRPS	Bacillus thuringiensis	NC(C(O)C)C(=O)NC([*])C(=O)NC(C)C(=O)NC(CO)C(=O)NC(CC(C)C)C(=O)NC(CCC(=O)N)C(=O)NC(CCC(=O)N)C(=O)O
WJCS01000023.1.region001	NRPS	Bacillus thuringiensis	NC([*])C(=O)NC(CS)C(=O)O
WJCS01000026.1.region001	NRPS	Bacillus thuringiensis	NCC(=O)NC(C(O)C)C(=O)O
RXZJ01000032.1.region001	NRPS	Bacillus anthracis	NCC(=O)NCC(=O)NC(C(O)C)C(=O)O
RXZJ01000036.1.region001	NRPS	Bacillus anthracis	NC([*])C(=O)NC(CS)C(=O)O
NTSI01000021.1.region001	NRPS	Bacillus anthracis	NC(C(O)C)C(=O)NC([*])C(=O)NC(C)C(=O)NC(CO)C(=O)NC(CC(C)C)C(=O)NC(CCC(=O)N)C(=O)NC(CCC(=O)N)C(=O)O
NTSI01000220.1.region001	NRPS	Bacillus anthracis	NCC(=O)NC(C(O)C)C(=O)O
CP093289.1.region002	NRPS	Bacillus subtilis	NC(CCC(=O)O)C(=O)NC(CC(C)C)C(=O)NC(CC(C)C)C(=O)NC(C(C)C)C(=O)NC(CC(=O)O)C(=O)NC(CC(C)C)C(=O)NC(CC(C)C)C(=O)O
CP093289.1.region004	PKS-NRP_Hybrids	Bacillus subtilis	NCC(=O)C=CCC(O)CC(=O)CC(=O)C=CCC(=O)CC(O)CC(=O)CC(=O)C=CCC(O)CC(=O)NC([*])C(=O)C=CC=CC=CC=CCC(=O)CC(=O)C(=O)O
CP093289.1.region004	PKS-NRP_Hybrids	Bacillus subtilis	NCC(=O)C=CCC(O)CC(=O)CC(=O)C=CCC(=O)CC(O)CC(=O)CC(=O)C=CCC(O)CC(=O)NC([*])C(=O)C=CC=CC=CC=CCC(=O)CC(=O)C(=O)O
CP093289.1.region005	Others	Bacillus subtilis	NC(CCC(=O)O)C(=O)NC(CCCN)C(=O)NC(Cc1ccc(O)cc1)C(=O)NC(C(O)C)C(=O)NC(CCC(=O)O)C(=O)NC(C(C)C)C(=O)N1C(CCC1)C(=O)NC(CCC(=O)O)C(=O)NC(Cc1ccc(O)cc1)C(=O)NC(C(C)CC)C(=O)O
CP093289.1.region008	NRPS	Bacillus subtilis	NCC(=O)NC(C(O)C)C(=O)O
CP083085.1.region002	NRPS	Bacillus thuringiensis	NC([*])C(=O)NC(CS)C(=O)O
CP083085.1.region006	NRPS	Bacillus thuringiensis	NC(C(O)C)C(=O)NC([*])C(=O)NC(C)C(=O)NC(CO)C(=O)NC(CC(C)C)C(=O)NC(CCC(=O)N)C(=O)NC(CCC(=O)N)C(=O)O
CP083085.1.region007	NRPS	Bacillus thuringiensis	NCC(=O)NC(C(O)C)C(=O)O
CP083085.1.region010	NRPS	Bacillus thuringiensis	NC([*])C(=O)O
CP083086.1.region002	Others	Bacillus thuringiensis	NC([*])C(=O)NC(Cc1ccc(O)cc1)C(=O)NC([*])C(=O)CC(O)NC([*])C(=O)N1C(CCC1)C(=O)NC(C(O)C)C(=O)CC(O)NC(CC(=O)N)C(=O)NC([*])C(=O)NC([*])C(=O)O
CP083086.1.region002	Others	Bacillus thuringiensis	NC([*])C(=O)NC(Cc1ccc(O)cc1)C(=O)NC([*])C(=O)CC(O)NC([*])C(=O)N1C(CCC1)C(=O)NC(C(O)C)C(=O)CC(O)NC(CC(=O)N)C(=O)NC([*])C(=O)NC([*])C(=O)O
CP083086.1.region002	Others	Bacillus thuringiensis	NC([*])C(=O)NC(Cc1ccc(O)cc1)C(=O)NC([*])C(=O)CC(O)C(=O)O
RXZW01000165.1.region001	NRPS	Bacillus anthracis	NCC(=O)NC(C(O)C)C(=O)O
RXZW01000237.1.region001	NRPS	Bacillus anthracis	NC([*])C(=O)NC(CS)C(=O)O
MIFH01000093.1.region001	NRPS	Bacillus cereus	NCC(=O)NC(C(O)C)C(=O)O
NUKV01000009.1.region001	NRPS	Bacillus thuringiensis	NC([*])C(=O)O
NUKV01000022.1.region001	PKS-NRP_Hybrids	Bacillus thuringiensis	CC(O)NC([*])C(=O)N1C(CCC1)C(=O)NC(C(O)C)C(=O)CC(O)NC(CC(=O)N)C(=O)NC([*])C(=O)NC([*])C(=O)O
NUKV01000036.1.region001	NRPS	Bacillus thuringiensis	NC([*])C(=O)NC(Cc1ccc(O)cc1)C(=O)O
NUKV01000048.1.region001	NRPS	Bacillus thuringiensis	NC(C(O)C)C(=O)NC([*])C(=O)O
NUKV01000069.1.region001	NRPS	Bacillus thuringiensis	NC([*])C(=O)NC(CS)C(=O)O
NUKV01000016.1.region001	NRPS	Bacillus thuringiensis	NC(C(O)C)C(=O)NC([*])C(=O)NC(C)C(=O)NC(CO)C(=O)NC(CC(C)C)C(=O)NC(CCC(=O)N)C(=O)NC(CCC(=O)N)C(=O)O
NUKV01000018.1.region002	NRPS	Bacillus thuringiensis	NCC(=O)NC(C(O)C)C(=O)O
AP025340.1.region003	Others	Bacillus paralicheniformis	NC(CCC(=O)O)C(=O)NC(CCCN)C(=O)NC(Cc1ccc(O)cc1)C(=O)NC(C(O)C)C(=O)NC(CCC(=O)O)C(=O)NC(C(C)C)C(=O)N1C(CCC1)C(=O)NC(CCC(=O)O)C(=O)NC([*])C(=O)NC(C(C)CC)C(=O)O
AP025340.1.region006	NRPS	Bacillus paralicheniformis	NC(C(C)CC)C(=O)NC(CS)C(=O)NC(CC(C)C)C(=O)NC(CCC(=O)O)C(=O)NC(C(C)CC)C(=O)NC(CCCCN)C(=O)NC(CCCN)C(=O)NC(C(C)CC)C(=O)NC(Cc1ccccc1)C(=O)NC(CC1=CNC=N1)C(=O)NC(CC(=O)O)C(=O)NC(CC(=O)N)C(=O)O
AP025340.1.region009	NRPS	Bacillus paralicheniformis	NCC(=O)NC(C(O)C)C(=O)O
AP025340.1.region012	NRPS	Bacillus paralicheniformis	NC(CCC(=O)N)C(=O)NC(CC(C)C)C(=O)NC(CC(C)C)C(=O)NC(C(C)C)C(=O)NC(CC(=O)O)C(=O)NC(CC(C)C)C(=O)NC(C(C)CC)C(=O)O
JH791975.1.region006	NRPS	Bacillus wiedmannii	NCC(=O)NC(C(O)C)C(=O)O
JH791975.1.region008	NRPS	Bacillus wiedmannii	NC(C)C(=O)NC([*])C(=O)NC([*])C(=O)NC(C(C)C)C(=O)NC(C(C)CC)C(=O)O
AZSZ01000009.1.region001	NRPS	Bacillus licheniformis	NC(CCC(=O)N)C(=O)NC(CC(C)C)C(=O)O
AZSZ01000013.1.region001	NRPS	Bacillus licheniformis	NCC(=O)NC(C(O)C)C(=O)O
AZSZ01000017.1.region001	Others	Bacillus licheniformis	NC([*])C(=O)NC(C(C)CC)C(=O)O
AZSZ01000020.1.region001	NRPS	Bacillus licheniformis	NC(C(C)CC)C(=O)O
AZSZ01000024.1.region001	NRPS	Bacillus licheniformis	NC(Cc1ccccc1)C(=O)NC(CC1=CNC=N1)C(=O)NC(CC(=O)O)C(=O)NC(CC(=O)N)C(=O)O
AZSZ01000037.1.region001	NRPS	Bacillus licheniformis	NC(C(C)C)C(=O)NC(CC(=O)O)C(=O)O
AZSZ01000042.1.region001	NRPS	Bacillus licheniformis	NC(CCCCN)C(=O)NC(CCCN)C(=O)O
AZSZ01000047.1.region001	NRPS	Bacillus licheniformis	NC(CS)C(=O)NC(CC(C)C)C(=O)NC(CCC(=O)O)C(=O)O
AZSZ01000055.1.region001	NRPS	Bacillus licheniformis	NC(C(C)C)C(=O)N1C(CCC1)C(=O)O
AZSZ01000065.1.region001	NRPS	Bacillus licheniformis	NC(CCCN)C(=O)NC(Cc1ccc(O)cc1)C(=O)NC(C(O)C)C(=O)O
NUBD01000010.1.region002	NRPS	Bacillus wiedmannii	NC([*])C(=O)NC(CS)C(=O)O
NUBD01000022.1.region001	NRPS	Bacillus wiedmannii	NC(C(O)C)C(=O)NC([*])C(=O)NC(C)C(=O)NC(CO)C(=O)NC(CC(C)C)C(=O)NC(CCC(=O)N)C(=O)NC(CCC(=O)N)C(=O)O
NUBD01000003.1.region001	NRPS	Bacillus wiedmannii	NCC(=O)NC(C(O)C)C(=O)O
JAFLWZ010000001.region001	Others	Bacillus amyloliquefaciens	NCC(=O)NC(C(O)C)C(=O)O
JAFLWZ010000001.region001	Others	Bacillus amyloliquefaciens	NCC(=O)NC(C(O)C)C(=O)O
JAFLWZ010000021.region001	NRPS	Bacillus amyloliquefaciens	NC(C(C)C)C(=O)NC(CC(=O)O)C(=O)O
JAFLWZ010000023.region001	NRPS	Bacillus amyloliquefaciens	NC(C(C)C)C(=O)NC([*])C(=O)O
JAFLWZ010000002.region002	Others	Bacillus amyloliquefaciens	NC(CCC(=O)O)C(=O)NC(CCCN)C(=O)NC(Cc1ccc(O)cc1)C(=O)NC(C(O)C)C(=O)NC(CCC(=O)O)C(=O)NC(C(C)C)C(=O)N1C(CCC1)C(=O)NC(CCC(=O)O)C(=O)NC(Cc1ccc(O)cc1)C(=O)NC(C(C)CC)C(=O)CC(=O)NC(CC(=O)N)C(=O)NC(Cc1ccc(O)cc1)C(=O)NC(CC(=O)N)C(=O)NC(CCC(=O)N)C(=O)N1C(CCC1)C(=O)NC(CC(=O)N)C(=O)NC(CO)C(=O)O
JAFLWZ010000002.region002	Others	Bacillus amyloliquefaciens	NC(CCC(=O)O)C(=O)NC(CCCN)C(=O)NC(Cc1ccc(O)cc1)C(=O)NC(C(O)C)C(=O)NC(CCC(=O)O)C(=O)NC(C(C)C)C(=O)N1C(CCC1)C(=O)NC(CCC(=O)O)C(=O)NC(Cc1ccc(O)cc1)C(=O)NC(C(C)CC)C(=O)O
JAFLWZ010000002.region002	Others	Bacillus amyloliquefaciens	CC(=O)NC(CC(=O)N)C(=O)NC(Cc1ccc(O)cc1)C(=O)NC(CC(=O)N)C(=O)NC(CCC(=O)N)C(=O)N1C(CCC1)C(=O)NC(CC(=O)N)C(=O)NC(CO)C(=O)O
JAFLWZ010000002.region003	PKS-NRP_Hybrids	Bacillus amyloliquefaciens	NCC(=O)C=CCC(O)CC(=O)C=CCC(=O)CC(O)CC(=O)CC(=O)C=CCC(O)CC(=O)NC([*])C(=O)C=CC=CC=CCC(=O)CC(=O)C=CC(=O)O
JAFLWZ010000004.region002	PKSother	Bacillus amyloliquefaciens	C=CC=CCC(=O)CC(O)CC(=O)CC(=O)CC(=O)CC(=O)C=CC=CCC(O)CC(=O)CC(O)CC(=O)CC(=O)C=CCC(=O)CC(=O)C=CC(=O)O
JAFLWZ010000008.region001	NRPS	Bacillus amyloliquefaciens	NC(CC(C)C)C(=O)O
JAFLWZ010000009.region001	NRPS	Bacillus amyloliquefaciens	NC(CCC(=O)O)C(=O)NC(CC(C)C)C(=O)O
JALAJR010000001.region002	NRPS	Bacillus haynesii	NCC(=O)NC(C(O)C)C(=O)O
JALAJR010000004.region001	NRPS	Bacillus haynesii	NC(Cc1ccccc1)C(=O)NC(CC1=CNC=N1)C(=O)NC(CC(=O)O)C(=O)NC(CC(=O)N)C(=O)O
JALAJR010000009.region002	NRPS	Bacillus haynesii	NC(CCC(=O)N)C(=O)NC(CC(C)C)C(=O)O
JALAJR010000012.region001	Others	Bacillus haynesii	NC([*])C(=O)NC(C(C)CC)C(=O)O
JALAJR010000013.region001	NRPS	Bacillus haynesii	NC(C(C)C)C(=O)NC(CC(=O)O)C(=O)NC(CC(C)C)C(=O)NC(CC(C)C)C(=O)NC(C(C)CC)C(=O)O
JALAJR010000014.region001	NRPS	Bacillus haynesii	NC(CCCN)C(=O)NC(Cc1ccc(O)cc1)C(=O)NC(C(O)C)C(=O)O
JALAJR010000017.region001	NRPS	Bacillus haynesii	NC(CCCCN)C(=O)NC(CCCN)C(=O)O
JALAJR010000017.region001	NRPS	Bacillus haynesii	NC(CCCCN)C(=O)NC(CCCN)C(=O)O
JALAJR010000020.region001	NRPS	Bacillus haynesii	NC(CS)C(=O)NC(CC(C)C)C(=O)NC(CCC(=O)O)C(=O)O
JALAJR010000029.region001	NRPS	Bacillus haynesii	NC(C(C)C)C(=O)N1C(CCC1)C(=O)NC(CCC(=O)O)C(=O)O
NBMQ01000010.1.region001	NRPS	Bacillus velezensis	NC(C(C)C)C(=O)N1C(CCC1)C(=O)O
NBMQ01000001.1.region003	PKSother	Bacillus velezensis	CC(O)C=CC=CC=CCC(=O)C=CC=CCC(O)CC(O)CC(=O)C=CC=CCC(=O)CC(=O)CC(O)C(=O)O
NBMQ01000001.1.region004	PKS-NRP_Hybrids	Bacillus velezensis	NCC(=O)C=CCC(O)CC(=O)CC(=O)C=CCC(=O)CC(O)CC(=O)CC(=O)C=CCC(O)NC([*])C(=O)C=CC=CC=CC=CCC(=O)CC(=O)C(=O)O
NBMQ01000001.1.region005	Others	Bacillus velezensis	NC(Cc1ccc(O)cc1)C(=O)NC(C(C)CC)C(=O)CC(=O)NC(CC(=O)N)C(=O)NC(Cc1ccc(O)cc1)C(=O)NC(CC(=O)N)C(=O)N1C(CCC1)C(=O)NC(CCC(=O)O)C(=O)NC(CO)C(=O)NC(C(O)C)C(=O)O
NBMQ01000001.1.region005	Others	Bacillus velezensis	CC(=O)NC(CC(=O)N)C(=O)NC(Cc1ccc(O)cc1)C(=O)NC(CC(=O)N)C(=O)N1C(CCC1)C(=O)NC(CCC(=O)O)C(=O)NC(CO)C(=O)NC(C(O)C)C(=O)O
NBMQ01000001.1.region005	Others	Bacillus velezensis	NC(Cc1ccc(O)cc1)C(=O)NC(C(C)CC)C(=O)O
NBMQ01000002.1.region002	Others	Bacillus velezensis	NCC(=O)NC(C(O)C)C(=O)O
NBMQ01000002.1.region002	Others	Bacillus velezensis	NCC(=O)NC(C(O)C)C(=O)O
NBMQ01000003.1.region001	NRPS	Bacillus velezensis	NC(CCC(=O)O)C(=O)NC(CCCN)C(=O)NC(Cc1ccc(O)cc1)C(=O)NC(C(O)C)C(=O)O
NBMQ01000003.1.region004	PKSother	Bacillus velezensis	C=CC=CCC(=O)CC(O)CC(=O)CC(=O)CC(=O)CC(=O)C=CC=CCC(O)CC(=O)CC(O)CC(=O)CC(=O)C=CCC(=O)CC(=O)C=CC(=O)O
NBMQ01000004.1.region001	NRPS	Bacillus velezensis	NC(CCC(=O)O)C(=O)NC(CC(C)C)C(=O)NC(CC(C)C)C(=O)NC(C(C)C)C(=O)NC(CC(=O)O)C(=O)NC(CC(C)C)C(=O)NC(CC(C)C)C(=O)O
JAPUBR010000001.region002	NRPS	Bacillus safensis	NCC(=O)NC(C(O)C)C(=O)O
JAPUBR010000004.region001	NRPS	Bacillus safensis	NC(CCC(=O)O)C(=O)NC(CC(C)C)C(=O)NC(CC(C)C)C(=O)NC([*])C(=O)NC(CC(=O)O)C(=O)NC(CC(C)C)C(=O)NC(C(C)CC)C(=O)NC(C(C)C)C(=O)NC([*])C(=O)O
JACRXI010000004.region001	NRPS	Bacillus pumilus	NC(CCC(=O)O)C(=O)NC(CC(C)C)C(=O)NC(CC(C)C)C(=O)NC(CC(C)C)C(=O)NC(CC(=O)O)C(=O)NC(CC(C)C)C(=O)NC(C(C)CC)C(=O)NC(C(C)C)C(=O)NC([*])C(=O)O
JACRXI010000009.region001	PKS-NRP_Hybrids	Bacillus pumilus	NC(CC(=O)N)C(=O)NC(CC(=O)N)C(=O)C=CNC(CCC(=O)O)C(=O)CC(O)CC(O)CC(=O)C(=O)O
OX419575.1.region002	NRPS	Bacillus subtilis	NC(CCC(=O)O)C(=O)NC(CC(C)C)C(=O)NC(CC(C)C)C(=O)NC(C(C)C)C(=O)NC(CC(=O)O)C(=O)NC(CC(C)C)C(=O)NC(CC(C)C)C(=O)O
OX419575.1.region004	PKS-NRP_Hybrids	Bacillus subtilis	NCC(=O)C=CCC(O)CC(=O)CC(=O)C=CCC(=O)CC(O)CC(=O)CC(=O)C=CCC(O)CC(=O)NC([*])C(=O)C=CC=CC=CC=CCC(=O)CC(=O)C(=O)O
OX419575.1.region004	PKS-NRP_Hybrids	Bacillus subtilis	NCC(=O)C=CCC(O)CC(=O)CC(=O)C=CCC(=O)CC(O)CC(=O)CC(=O)C=CCC(O)CC(=O)NC([*])C(=O)C=CC=CC=CC=CCC(=O)CC(=O)C(=O)O
OX419575.1.region005	Others	Bacillus subtilis	NC(CCC(=O)O)C(=O)NC(CCCN)C(=O)NC(Cc1ccc(O)cc1)C(=O)NC(C(O)C)C(=O)NC(CCC(=O)O)C(=O)NC(C(C)C)C(=O)N1C(CCC1)C(=O)NC(CCC(=O)O)C(=O)NC(Cc1ccc(O)cc1)C(=O)NC(C(C)CC)C(=O)O
OX419575.1.region008	NRPS	Bacillus subtilis	NCC(=O)NC(C(O)C)C(=O)O
WBPI01000010.1.region001	NRPS	Bacillus cereus	NC(C(O)C)C(=O)NC([*])C(=O)NC(C)C(=O)NC(CO)C(=O)NC(CC(C)C)C(=O)NC(CCC(=O)N)C(=O)NC(CCC(=O)N)C(=O)O
WBPI01000010.1.region005	NRPS	Bacillus cereus	NC([*])C(=O)NC(CS)C(=O)O
WBPI01000005.1.region001	NRPS	Bacillus cereus	NC([*])C(=O)O
WBPI01000021.1.region001	PKS-NRP_Hybrids	Bacillus cereus	NC([*])C(=O)C=CCC(=O)NCC(=O)NC(CO)C(=O)NC(Cc1ccccc1)C(=O)O
WBPI01000006.1.region001	NRPS	Bacillus cereus	NCC(=O)NC(C(O)C)C(=O)O
CP047111.1.region001	NRPS	Bacillus anthracis	NC([*])C(=O)O
CP047111.1.region004	NRPS	Bacillus anthracis	NCC(=O)NC(C(O)C)C(=O)O
CP110268.1.region001	PKS-NRP_Hybrids	Bacillus siamensis	NC(C(C)C)C(=O)NC(CC(=O)N)C(=O)NCC(=O)C=CCC(=O)NC(CCC(=O)O)C(=O)O
CP110268.1.region002	NRPS	Bacillus siamensis	NC(CCC(=O)O)C(=O)NC(CC(C)C)C(=O)NC(CC(C)C)C(=O)NC(C(C)C)C(=O)NC(CC(=O)O)C(=O)NC(CC(C)C)C(=O)NC(CC(C)C)C(=O)O
CP110268.1.region005	PKS-NRP_Hybrids	Bacillus siamensis	NCC(=O)C=CCC(O)CC(=O)CC(=O)C=CCC(=O)CC(O)CC(=O)CC(=O)C=CCC(O)NC([*])C(=O)C=CC=CC=CC=CCC(=O)CC(=O)C(=O)O
CP110268.1.region006	Others	Bacillus siamensis	NC(CCC(=O)O)C(=O)NC(Cc1ccc(O)cc1)C(=O)NC(C(C)CC)C(=O)CC(=O)NC(CC(=O)N)C(=O)NC(Cc1ccc(O)cc1)C(=O)NC(CC(=O)N)C(=O)NC(CCC(=O)N)C(=O)N1C(CCC1)C(=O)NC(CC(=O)N)C(=O)NC(CO)C(=O)O
CP110268.1.region006	Others	Bacillus siamensis	CC(=O)NC(CC(=O)N)C(=O)NC(Cc1ccc(O)cc1)C(=O)NC(CC(=O)N)C(=O)NC(CCC(=O)N)C(=O)N1C(CCC1)C(=O)NC(CC(=O)N)C(=O)NC(CO)C(=O)O
CP110268.1.region006	Others	Bacillus siamensis	NC(CCC(=O)O)C(=O)NC(Cc1ccc(O)cc1)C(=O)NC(C(C)CC)C(=O)O
CP110268.1.region009	PKSother	Bacillus siamensis	C=CC=CCC(=O)CC(O)CC(=O)CC(=O)CC(=O)CC(=O)C=CC=CCC(O)CC(=O)CC(O)CC(=O)CC(=O)C=CCC(=O)CC(=O)C=CC(=O)O
CP110268.1.region010	Others	Bacillus siamensis	NCC(=O)NC(C(O)C)C(=O)O
CP110268.1.region010	Others	Bacillus siamensis	NCC(=O)NC(C(O)C)C(=O)O
NTZW01000017.1.region001	NRPS	Bacillus thuringiensis	NC([*])C(=O)O
NTZW01000003.1.region002	NRPS	Bacillus thuringiensis	NC([*])C(=O)NC(Cc1ccc(O)cc1)C(=O)O
NTZW01000004.1.region001	NRPS	Bacillus thuringiensis	NC(C(O)C)C(=O)NC([*])C(=O)NC(C)C(=O)NC(CO)C(=O)NC(CC(C)C)C(=O)NC(CCC(=O)N)C(=O)NC(CCC(=O)N)C(=O)O
NTZW01000005.1.region001	NRPS	Bacillus thuringiensis	NCC(=O)NC(C(O)C)C(=O)O
NTZW01000006.1.region001	NRPS	Bacillus thuringiensis	NC([*])C(=O)NC(CS)C(=O)O
MAOD01000010.1.region001	NRPS	Unclassified Bacillus	NCC(=O)NC(C(O)C)C(=O)O
CP113256.1.region001	NRPS	Bacillus subtilis	NC(CCC(=O)O)C(=O)NC(CC(C)C)C(=O)NC(CC(C)C)C(=O)NC(C(C)C)C(=O)NC(CC(=O)O)C(=O)NC(CC(C)C)C(=O)NC(CC(C)C)C(=O)O
CP113256.1.region003	PKS-NRP_Hybrids	Bacillus subtilis	NCC(=O)C=CCC(O)CC(=O)CC(=O)C=CCC(=O)CC(O)CC(=O)CC(=O)C=CCC(O)CC(=O)NC([*])C(=O)C=CC=CC=CC=CCC(=O)CC(=O)C(=O)O
CP113256.1.region003	PKS-NRP_Hybrids	Bacillus subtilis	NCC(=O)C=CCC(O)CC(=O)CC(=O)C=CCC(=O)CC(O)CC(=O)CC(=O)C=CCC(O)CC(=O)NC([*])C(=O)C=CC=CC=CC=CCC(=O)CC(=O)C(=O)O
CP113256.1.region004	Others	Bacillus subtilis	NC(CCC(=O)O)C(=O)NC(CCCN)C(=O)NC(Cc1ccc(O)cc1)C(=O)NC(C(O)C)C(=O)NC(CCC(=O)O)C(=O)NC(C(C)C)C(=O)N1C(CCC1)C(=O)NC(CCC(=O)O)C(=O)NC(Cc1ccc(O)cc1)C(=O)NC(C(C)CC)C(=O)O
CP113256.1.region007	NRPS	Bacillus subtilis	NCC(=O)NC(C(O)C)C(=O)O
JAIZBS010000005.region001	NRPS	Bacillus safensis	NC([*])C(=O)NC(C(C)C)C(=O)NC(C(C)CC)C(=O)O
JAIZBS010000006.region001	NRPS	Bacillus safensis	NC(CCC(=O)O)C(=O)NC(CC(C)C)C(=O)NC(CC(C)C)C(=O)NC([*])C(=O)NC(CC(=O)O)C(=O)O
JAIZBS010000010.region001	NRPS	Bacillus safensis	NCC(=O)NC(C(O)C)C(=O)O
CP020937.1.region004	NRPS	Bacillus cereus	NCC(=O)NC(C(O)C)C(=O)O
JALAUM010000003.region001	NRPS	Bacillus spizizenii	NCC(=O)NC(C(O)C)C(=O)O
JALAUM010000007.region001	PKS-NRP_Hybrids	Bacillus spizizenii	NCC(=O)C=CCC(O)CC(=O)CC(=O)C=CCC(=O)CC(O)CC(=O)CC(=O)C=CCC(O)CC(=O)NC([*])C(=O)C=CC=CC=CC=CCC(=O)CC(=O)C(=O)O
JALAUM010000007.region001	PKS-NRP_Hybrids	Bacillus spizizenii	NCC(=O)C=CCC(O)CC(=O)CC(=O)C=CCC(=O)CC(O)CC(=O)CC(=O)C=CCC(O)CC(=O)NC([*])C(=O)C=CC=CC=CC(=O)O
JALAUM010000007.region002	Others	Bacillus spizizenii	CC(=O)NC(CC(=O)N)C(=O)NC(Cc1ccc(O)cc1)C(=O)NC(CC(=O)N)C(=O)NC(CCC(=O)N)C(=O)N1C(CCC1)C(=O)NC(CO)C(=O)NC(CC(=O)N)C(=O)O
JALAUM010000011.region001	NRPS	Bacillus spizizenii	NC(CC(C)C)C(=O)O
JALAUM010000013.region001	NRPS	Bacillus spizizenii	NC(CCC(=O)O)C(=O)NC(CC(C)C)C(=O)O
JALAUM010000019.region001	NRPS	Bacillus spizizenii	NC(C(C)C)C(=O)NC(CC(=O)O)C(=O)O
CP076138.1.region003	NRPS	Bacillus anthracis	NCC(=O)NC(C(O)C)C(=O)O
CP076138.1.region006	NRPS	Bacillus anthracis	NC([*])C(=O)NC(CS)C(=O)O
JALAJV010000006.region001	NRPS	Bacillus spizizenii	NC(CC(C)C)C(=O)O
JALAJV010000010.region001	NRPS	Bacillus spizizenii	NC(CCC(=O)O)C(=O)NC(CC(C)C)C(=O)NC(CC(C)C)C(=O)NC(C(C)C)C(=O)NC(CC(=O)O)C(=O)NC(CC(C)C)C(=O)O
JALAJV010000027.region001	PKS-NRP_Hybrids	Bacillus spizizenii	NCC(=O)C=CCC(O)CC(=O)CC(=O)C=CCC(=O)CC(O)CC(=O)CC(=O)C=CCC(O)CC(=O)NC([*])C(=O)C=CC=CC=CC(=O)O
JALAJV010000046.region001	NRPS	Bacillus spizizenii	NCC(=O)NC(C(O)C)C(=O)O
JALAJV010000082.region001	Others	Bacillus spizizenii	NC(CC(=O)N)C(=O)NC(Cc1ccc(O)cc1)C(=O)NC(CC(=O)N)C(=O)NC(CCC(=O)N)C(=O)N1C(CCC1)C(=O)NC(CO)C(=O)NC(CC(=O)N)C(=O)O
JALAJV010000101.region001	PKSother	Bacillus spizizenii	CC(=O)CC(=O)C(=O)O
JALAJV010000109.region001	PKS-NRP_Hybrids	Bacillus spizizenii	CC(=O)C(=O)O
NTTI01000012.1.region001	NRPS	Bacillus cereus	NC([*])C(=O)O
NTTI01000024.1.region001	NRPS	Bacillus cereus	NC([*])C(=O)NC(CS)C(=O)O
NTTI01000040.1.region001	NRPS	Bacillus cereus	NC(C(O)C)C(=O)NC([*])C(=O)NC(C)C(=O)NC(CO)C(=O)NC(CC(C)C)C(=O)NC(CCC(=O)N)C(=O)NC(CCC(=O)N)C(=O)O
NTTI01000007.1.region001	NRPS	Bacillus cereus	NCC(=O)NC(C(O)C)C(=O)O
NUSM01000011.1.region001	NRPS	Bacillus toyonensis	NC([*])C(=O)O
NUSM01000041.1.region001	NRPS	Bacillus toyonensis	NC([*])C(=O)NC(CS)C(=O)O
NUSM01000059.1.region001	NRPS	Bacillus toyonensis	NCC(=O)NC(C(O)C)C(=O)O
NPBZ01000014.1.region001	PKSother	Bacillus velezensis	CC(O)C=CC=CCC(=O)CC(O)C=CCC(=O)C=CC=CCC(O)CC(O)CC(=O)C=CC=CCC(=O)C(=O)O
NPBZ01000015.1.region001	PKS-NRP_Hybrids	Bacillus velezensis	NCC(=O)C=CCC(O)CC(=O)CC(=O)C=CCC(=O)CC(O)CC(=O)CC(=O)C=CCC(O)NC([*])C(=O)C=CC=CC=CC=CCC(=O)CC(=O)C(=O)O
NPBZ01000017.1.region001	Others	Bacillus velezensis	NC(Cc1ccc(O)cc1)C(=O)NC(C(C)CC)C(=O)CC(=O)NC(CC(=O)N)C(=O)NC(Cc1ccc(O)cc1)C(=O)NC(CC(=O)N)C(=O)N1C(CCC1)C(=O)NC(CCC(=O)O)C(=O)NC(CO)C(=O)NC(C(O)C)C(=O)O
NPBZ01000017.1.region001	Others	Bacillus velezensis	CC(=O)NC(CC(=O)N)C(=O)NC(Cc1ccc(O)cc1)C(=O)NC(CC(=O)N)C(=O)N1C(CCC1)C(=O)NC(CCC(=O)O)C(=O)NC(CO)C(=O)NC(C(O)C)C(=O)O
NPBZ01000017.1.region001	Others	Bacillus velezensis	NC(Cc1ccc(O)cc1)C(=O)NC(C(C)CC)C(=O)O
NPBZ01000018.1.region001	PKSother	Bacillus velezensis	C=CC(=O)O
NPBZ01000025.1.region002	PKSother	Bacillus velezensis	C=CCC(=O)CC(O)CC(=O)CC(O)CC(=O)CC(=O)CC(=O)C=CC(=O)O
NPBZ01000033.1.region001	NRPS	Bacillus velezensis	NC(CC(C)C)C(=O)O
NPBZ01000047.1.region001	NRPS	Bacillus velezensis	NC(CCC(=O)O)C(=O)NC(CC(C)C)C(=O)O
NPBZ01000050.1.region001	Others	Bacillus velezensis	NCC(=O)NC(C(O)C)C(=O)O
NPBZ01000050.1.region001	Others	Bacillus velezensis	NCC(=O)NC(C(O)C)C(=O)O
NPBZ01000054.1.region001	PKSother	Bacillus velezensis	CC(=O)CC(O)CC(=O)CC(=O)C=CCC(=O)CC(=O)C(=O)O
NPBZ01000058.1.region001	NRPS	Bacillus velezensis	NC(CCCN)C(=O)NC(Cc1ccc(O)cc1)C(=O)NC(C(O)C)C(=O)O
NPBZ01000059.1.region001	NRPS	Bacillus velezensis	NC(C(C)C)C(=O)N1C(CCC1)C(=O)O
NPBZ01000061.1.region001	NRPS	Bacillus velezensis	NC(C(C)C)C(=O)NC(CC(=O)O)C(=O)O
JALATI010000001.region005	Others	Bacillus spizizenii	NCC(=O)NC(C(O)C)C(=O)O
JALATI010000001.region005	Others	Bacillus spizizenii	NCC(=O)NC(C(O)C)C(=O)O
JALATI010000004.region001	Others	Bacillus spizizenii	CC(=O)NC(CC(=O)N)C(=O)NC(Cc1ccc(O)cc1)C(=O)NC(CC(=O)N)C(=O)NC(CCC(=O)N)C(=O)N1C(CCC1)C(=O)NC(CO)C(=O)NC(CC(=O)N)C(=O)O
JALATI010000008.region001	PKS-NRP_Hybrids	Bacillus spizizenii	NCC(=O)C=CCC(O)CC(=O)CC(=O)C=CCC(=O)CC(O)CC(=O)CC(=O)C=CCC(O)CC(=O)NC([*])C(=O)C=CC=CC=CC=CCC(=O)CC(=O)C(=O)O
JALATI010000008.region001	PKS-NRP_Hybrids	Bacillus spizizenii	NCC(=O)C=CCC(O)CC(=O)CC(=O)C=CCC(=O)CC(O)CC(=O)CC(=O)C=CCC(O)CC(=O)NC([*])C(=O)C=CC=CC=CC=CCC(=O)CC(=O)C(=O)O
JALATI010000009.region001	NRPS	Bacillus spizizenii	NC(CCC(=O)O)C(=O)NC(CC(C)C)C(=O)NC(CC(C)C)C(=O)NC(C(C)C)C(=O)NC(CC(=O)O)C(=O)NC(CC(C)C)C(=O)NC(CC(C)C)C(=O)O
CP041143.1.region002	NRPS	Bacillus velezensis	NC(CCC(=O)O)C(=O)NC(CC(C)C)C(=O)NC(CC(C)C)C(=O)NC(C(C)C)C(=O)NC(CC(=O)O)C(=O)NC(CC(C)C)C(=O)NC(CC(C)C)C(=O)O
CP041143.1.region005	PKSother	Bacillus velezensis	CC(O)C=CC=CC=CCC(=O)C=CC=CCC(O)CC(O)CC(=O)C=CC=CCC(=O)CC(=O)CC(O)C(=O)O
CP041143.1.region006	PKS-NRP_Hybrids	Bacillus velezensis	NCC(=O)C=CCC(O)CC(=O)CC(=O)C=CCC(=O)CC(O)CC(=O)CC(=O)C=CCC(O)NC([*])C(=O)C=CC=CC=CC=CCC(=O)CC(=O)C(=O)O
CP041143.1.region007	Others	Bacillus velezensis	NC(CCC(=O)O)C(=O)NC(CCCN)C(=O)NC(Cc1ccc(O)cc1)C(=O)NC(C(O)C)C(=O)NC(CCC(=O)O)C(=O)NC(C(C)C)C(=O)N1C(CCC1)C(=O)NC(CCC(=O)O)C(=O)NC(Cc1ccc(O)cc1)C(=O)NC(C(C)CC)C(=O)CC(=O)NC(CC(=O)N)C(=O)NC(Cc1ccc(O)cc1)C(=O)NC(CC(=O)N)C(=O)N1C(CCC1)C(=O)NC(CCC(=O)O)C(=O)NC(CO)C(=O)NC(C(O)C)C(=O)O
CP041143.1.region007	Others	Bacillus velezensis	CC(=O)NC(CC(=O)N)C(=O)NC(Cc1ccc(O)cc1)C(=O)NC(CC(=O)N)C(=O)N1C(CCC1)C(=O)NC(CCC(=O)O)C(=O)NC(CO)C(=O)NC(C(O)C)C(=O)O
CP041143.1.region007	Others	Bacillus velezensis	NC(CCC(=O)O)C(=O)NC(CCCN)C(=O)NC(Cc1ccc(O)cc1)C(=O)NC(C(O)C)C(=O)NC(CCC(=O)O)C(=O)NC(C(C)C)C(=O)N1C(CCC1)C(=O)NC(CCC(=O)O)C(=O)NC(Cc1ccc(O)cc1)C(=O)NC(C(C)CC)C(=O)O
CP041143.1.region010	PKSother	Bacillus velezensis	C=CC=CCC(=O)CC(O)CC(=O)CC(=O)CC(=O)CC(=O)C=CC=CCC(O)CC(=O)CC(O)CC(=O)CC(=O)C=CCC(=O)CC(=O)C=CC(=O)O
CP041143.1.region011	Others	Bacillus velezensis	NCC(=O)NC(C(O)C)C(=O)O
CP041143.1.region011	Others	Bacillus velezensis	NCC(=O)NC(C(O)C)C(=O)O
CP103770.1.region001	NRPS	Bacillus velezensis	NC(CCC(=O)O)C(=O)NC(CC(C)C)C(=O)NC(CC(C)C)C(=O)NC(C(C)C)C(=O)NC(CC(=O)O)C(=O)NC(CC(C)C)C(=O)NC(CC(C)C)C(=O)O
CP103770.1.region005	PKSother	Bacillus velezensis	CC(O)C=CC=CC=CCC(=O)C=CC=CCC(O)CC(O)CC(=O)C=CC=CCC(=O)CC(=O)CC(O)C(=O)O
CP103770.1.region006	PKS-NRP_Hybrids	Bacillus velezensis	NCC(=O)C=CCC(O)CC(=O)CC(=O)C=CCC(=O)CC(O)CC(=O)CC(=O)C=CC=CCC(O)NC([*])C(=O)C=CC=CC=CC=CCC(=O)CC(=O)C(=O)O
CP103770.1.region007	Others	Bacillus velezensis	NC(CCC(=O)O)C(=O)NC(CCCN)C(=O)NC(Cc1ccc(O)cc1)C(=O)NC(C(O)C)C(=O)NC(CCC(=O)O)C(=O)NC(C(C)C)C(=O)N1C(CCC1)C(=O)NC(CCC(=O)O)C(=O)NC(Cc1ccc(O)cc1)C(=O)NC(C(C)CC)C(=O)CC(=O)NC(Cc1ccc(O)cc1)C(=O)NC(CC(=O)N)C(=O)NC(CCC(=O)N)C(=O)N1C(CCC1)C(=O)NC(CC(=O)N)C(=O)NC(CO)C(=O)O
CP103770.1.region007	Others	Bacillus velezensis	CC(=O)NC(Cc1ccc(O)cc1)C(=O)NC(CC(=O)N)C(=O)NC(CCC(=O)N)C(=O)N1C(CCC1)C(=O)NC(CC(=O)N)C(=O)NC(CO)C(=O)O
CP103770.1.region007	Others	Bacillus velezensis	NC(CCC(=O)O)C(=O)NC(CCCN)C(=O)NC(Cc1ccc(O)cc1)C(=O)NC(C(O)C)C(=O)NC(CCC(=O)O)C(=O)NC(C(C)C)C(=O)N1C(CCC1)C(=O)NC(CCC(=O)O)C(=O)NC(Cc1ccc(O)cc1)C(=O)NC(C(C)CC)C(=O)O
CP103770.1.region010	PKSother	Bacillus velezensis	C=CC=CCC(=O)CC(O)CC(=O)CC(=O)CC(=O)CC(=O)C=CC=CCC(O)CC(=O)CC(O)CC(=O)CC(=O)C=CCC(=O)CC(=O)C=CC(=O)O
CP103770.1.region011	Others	Bacillus velezensis	NCC(=O)NC(C(O)C)C(=O)O
CP103770.1.region011	Others	Bacillus velezensis	NCC(=O)NC(C(O)C)C(=O)O
NIMB01000019.1.region001	NRPS	Bacillus licheniformis	NC(C(C)CC)C(=O)O
NIMB01000020.1.region001	NRPS	Bacillus licheniformis	NC(C(C)C)C(=O)NC(CC(=O)O)C(=O)O
NIMB01000002.1.region003	NRPS	Bacillus licheniformis	NCC(=O)NC(C(O)C)C(=O)O
NIMB01000001.1.region001	NRPS	Bacillus licheniformis	NC(CCC(=O)N)C(=O)NC(CC(C)C)C(=O)O
CP009720.1.region002	NRPS	Bacillus thuringiensis	NC([*])C(=O)NC(CS)C(=O)O
CP009720.1.region005	NRPS	Bacillus thuringiensis	NCC(=O)NC(C(O)C)C(=O)O
CP011145.1.region002	NRPS	Bacillus cereus	NC([*])C(=O)NC(CS)C(=O)O
CP011145.1.region006	NRPS	Bacillus cereus	NC(C(O)C)C(=O)NC([*])C(=O)NC(C)C(=O)NC(CO)C(=O)NC(CC(C)C)C(=O)NC(CCC(=O)N)C(=O)NC(CCC(=O)N)C(=O)O
CP011145.1.region007	NRPS	Bacillus cereus	NCC(=O)NC(C(O)C)C(=O)O
CP011145.1.region010	NRPS	Bacillus cereus	NC([*])C(=O)O
FTNS01000002.1.region001	Others	Bacillus velezensis	NCC(=O)NC(C(O)C)C(=O)O
FTNS01000002.1.region001	Others	Bacillus velezensis	NCC(=O)NC(C(O)C)C(=O)O
FTNS01000001.1.region003	PKSother	Bacillus velezensis	CC(O)C=CC=CCC(=O)CC(O)C=CCC(=O)C=CC=CCC(O)CC(O)CC(=O)C=CC=CCC(=O)C(=O)O
FTNS01000001.1.region004	PKS-NRP_Hybrids	Bacillus velezensis	NCC(=O)C=CCC(O)CC(=O)CC(=O)C=CCC(=O)CC(O)CC(=O)CC(=O)C=CCC(O)NC([*])C(=O)C=CC=CC=CC=CCC(=O)CC(=O)C(=O)O
FTNS01000001.1.region005	Others	Bacillus velezensis	NC(Cc1ccc(O)cc1)C(=O)NC(C(C)CC)C(=O)CC(=O)NC(CC(=O)N)C(=O)NC(Cc1ccc(O)cc1)C(=O)NC(CC(=O)N)C(=O)NC(CCC(=O)N)C(=O)N1C(CCC1)C(=O)NC(CC(=O)N)C(=O)NC(CO)C(=O)O
FTNS01000001.1.region005	Others	Bacillus velezensis	CC(=O)NC(CC(=O)N)C(=O)NC(Cc1ccc(O)cc1)C(=O)NC(CC(=O)N)C(=O)NC(CCC(=O)N)C(=O)N1C(CCC1)C(=O)NC(CC(=O)N)C(=O)NC(CO)C(=O)O
FTNS01000001.1.region005	Others	Bacillus velezensis	NC(Cc1ccc(O)cc1)C(=O)NC(C(C)CC)C(=O)O
FTNS01000003.1.region001	PKSother	Bacillus velezensis	C=CC(=O)O
FTNS01000003.1.region002	NRPS	Bacillus velezensis	NC(CS)C(=O)NC(CS)C(=O)CC(=O)C(=O)O
FTNS01000014.1.region001	NRPS	Bacillus velezensis	NC(C(C)C)C(=O)NC(CC(=O)O)C(=O)O
FTNS01000004.1.region004	PKSother	Bacillus velezensis	CC(O)CC(=O)CC(=O)CC(O)CC(=O)C=CCC(=O)CC(=O)C=CC(=O)O
FTNS01000013.1.region001	NRPS	Bacillus velezensis	NC(C(C)C)C(=O)N1C(CCC1)C(=O)O
FTNS01000006.1.region001	NRPS	Bacillus velezensis	NC(CC(C)C)C(=O)O
FTNS01000012.1.region001	NRPS	Bacillus velezensis	NC(CCCN)C(=O)NC(Cc1ccc(O)cc1)C(=O)NC(C(O)C)C(=O)O
FTNS01000007.1.region001	NRPS	Bacillus velezensis	NC(CCC(=O)O)C(=O)NC(CC(C)C)C(=O)O
FTNS01000010.1.region001	PKSother	Bacillus velezensis	C=CCC(=O)CC(O)CC(=O)CC(=O)CC(=O)CC(=O)C(=O)O
AP014928.1.region001	NRPS	Bacillus pumilus	NC(CCC(=O)O)C(=O)NC(CC(C)C)C(=O)NC(CC(C)C)C(=O)NC([*])C(=O)NC(CC(=O)O)C(=O)NC(CC(C)C)C(=O)NC(C(C)CC)C(=O)NC(C(C)C)C(=O)NC([*])C(=O)O
NIMU01000002.1.region001	NRPS	Bacillus licheniformis	NC(C(C)CC)C(=O)O
NIMU01000062.1.region001	NRPS	Bacillus licheniformis	NCC(=O)NC(C(O)C)C(=O)O
NIMU01000040.1.region001	NRPS	Bacillus licheniformis	NC(C(C)C)C(=O)NC(CC(=O)O)C(=O)O
NIMU01000042.1.region001	NRPS	Bacillus licheniformis	NC(CCC(=O)N)C(=O)NC(CC(C)C)C(=O)O
JALARH010000001.region001	NRPS	Bacillus haynesii	NC(C(C)CC)C(=O)O
JALARH010000003.region002	NRPS	Bacillus haynesii	NCC(=O)NC(C(O)C)C(=O)O
JALARH010000007.region001	NRPS	Bacillus haynesii	NC(CCC(=O)N)C(=O)NC(CC(C)C)C(=O)O
JALARH010000009.region001	Others	Bacillus haynesii	NC(C(C)C)C(=O)N1C(CCC1)C(=O)NC(CCC(=O)O)C(=O)NC([*])C(=O)NC(C(C)CC)C(=O)O
JALARH010000010.region001	NRPS	Bacillus haynesii	NC(Cc1ccccc1)C(=O)NC(CC1=CNC=N1)C(=O)NC(CC(=O)O)C(=O)NC(CC(=O)N)C(=O)O
JALARH010000013.region001	NRPS	Bacillus haynesii	NC(CS)C(=O)NC(CC(C)C)C(=O)NC(CCC(=O)O)C(=O)O
JALARH010000018.region001	NRPS	Bacillus haynesii	NC(C(C)C)C(=O)NC(CC(=O)O)C(=O)O
JALARH010000021.region001	NRPS	Bacillus haynesii	NC(CCCCN)C(=O)NC(CCCN)C(=O)O
JALARH010000022.region001	NRPS	Bacillus haynesii	NC(CCCN)C(=O)NC(Cc1ccc(O)cc1)C(=O)NC(C(O)C)C(=O)O
CP092751.1.region002	NRPS	Bacillus vallismortis	NC(CCC(=O)O)C(=O)NC(CC(C)C)C(=O)NC(CC(C)C)C(=O)NC(C(C)C)C(=O)NC(CC(=O)O)C(=O)NC(CC(C)C)C(=O)NC(CC(C)C)C(=O)O
CP092751.1.region003	PKS-NRP_Hybrids	Bacillus vallismortis	NC(CC(=O)N)C(=O)NC(CC(=O)N)C(=O)CC(O)NC(CCC(=O)O)C(=O)CC(O)C(OC)C(=O)CC(O)CC(=O)C(=O)O
CP092751.1.region005	PKSother	Bacillus vallismortis	CC(O)CC(O)CC(=O)CC(=O)CC(O)C=CC=CCC(=O)C=CC=CCC(O)C=CC=CC=CCC(=O)C(=O)O
CP092751.1.region006	PKS-NRP_Hybrids	Bacillus vallismortis	NCC(=O)C=CCC(O)CC(=O)CC(=O)C=CCC(=O)CC(O)CC(=O)CC(=O)C=CCC(O)CC(=O)NC([*])C(=O)C=CC=CC=CC=CCC(=O)CC(=O)C(=O)O
CP092751.1.region006	PKS-NRP_Hybrids	Bacillus vallismortis	NCC(=O)C=CCC(O)CC(=O)CC(=O)C=CCC(=O)CC(O)CC(=O)CC(=O)C=CCC(O)CC(=O)NC([*])C(=O)C=CC=CC=CC(=O)O
CP092751.1.region007	Others	Bacillus vallismortis	NC(CCCN)C(=O)NC(Cc1ccc(O)cc1)C(=O)NC(C(O)C)C(=O)NC(CCC(=O)O)C(=O)NC(C(C)C)C(=O)N1C(CCC1)C(=O)NC(CCC(=O)O)C(=O)NC(C(O)C)C(=O)NC(C(C)CC)C(=O)CC(=O)NC(CC(=O)N)C(=O)NC(Cc1ccc(O)cc1)C(=O)NC(CC(=O)N)C(=O)NC(CCC(=O)N)C(=O)N1C(CCC1)C(=O)NC(CC(=O)N)C(=O)NC(CC(=O)N)C(=O)O
CP092751.1.region010	NRPS	Bacillus vallismortis	NCC(=O)NC(C(O)C)C(=O)O
CP014842.1.region003	NRPS	Bacillus licheniformis	NCC(=O)NC(C(O)C)C(=O)O
CP014842.1.region010	NRPS	Bacillus licheniformis	NC(CCC(=O)N)C(=O)NC(CC(C)C)C(=O)NC(CC(C)C)C(=O)NC(C(C)C)C(=O)NC(CC(=O)O)C(=O)NC(CC(C)C)C(=O)NC(C(C)CC)C(=O)O
NUZP01000017.1.region001	NRPS	Bacillus cereus	NCC(=O)NC(C(O)C)C(=O)O
NUZP01000021.1.region001	NRPS	Bacillus cereus	NC(C(O)C)C(=O)NC([*])C(=O)NC(C)C(=O)NC(CO)C(=O)NC(CC(C)C)C(=O)NC(CCC(=O)N)C(=O)NC(CCC(=O)N)C(=O)O
NUZP01000033.1.region002	Others	Bacillus cereus	NC(CCCN)C(=O)O
NUZP01000033.1.region002	Others	Bacillus cereus	NC(CCCN)C(=O)O
NUZP01000047.1.region001	NRPS	Bacillus cereus	NC(CC(C)C)C(=O)O
NUZP01000050.1.region001	NRPS	Bacillus cereus	NC(C(C)CC)C(=O)O
NUZP01000005.1.region004	NRPS	Bacillus cereus	NC([*])C(=O)NC(CS)C(=O)O
NUZP01000008.1.region001	NRPS	Bacillus cereus	NC([*])C(=O)O
LGYN01000011.1.region001	NRPS	Bacillus australimaris	NC([*])C(=O)NC(CC(=O)O)C(=O)O
LGYN01000023.1.region003	NRPS	Bacillus australimaris	NCC(=O)NC(C(O)C)C(=O)O
LGYN01000028.1.region001	NRPS	Bacillus australimaris	NC([*])C(=O)NC(C(C)C)C(=O)NC(C(C)CC)C(=O)O
LGYN01000029.1.region001	NRPS	Bacillus australimaris	NC(CCC(=O)O)C(=O)NC(CC(C)C)C(=O)O
RPHC01000001.1.region001	Others	Bacillus subtilis	NC(Cc1ccc(O)cc1)C(=O)NC(C(C)CC)C(=O)CC(=O)NC(CC(=O)N)C(=O)NC(Cc1ccc(O)cc1)C(=O)NC(CC(=O)N)C(=O)NC(CCC(=O)N)C(=O)N1C(CCC1)C(=O)NC(CC(=O)N)C(=O)NC(CC(=O)N)C(=O)O
RPHC01000001.1.region002	PKS-NRP_Hybrids	Bacillus subtilis	NCC(=O)C=CCC(O)CC(=O)C=CCC(=O)CC(O)CC(=O)CC(=O)C=CCC(O)CC(=O)CC(=O)NC([*])C(=O)C=CC=CC=CCC(=O)CC(=O)C=CC(=O)O
RPHC01000001.1.region002	PKS-NRP_Hybrids	Bacillus subtilis	NCC(=O)C=CCC(O)CC(=O)C=CCC(=O)CC(O)CC(=O)CC(=O)C=CCC(O)CC(=O)CC(=O)NC([*])C(=O)C=CC=CC=CCC(=O)CC(=O)C=CC(=O)O
RPHC01000001.1.region003	NRPS	Bacillus subtilis	NC([*])C(=O)NC([*])C(=O)NC([*])C(=O)NC([*])C(=O)NC([*])C(=O)NC(C(O)C)C(=O)NC([*])C(=O)NC(CO)C(=O)O
RPHC01000014.1.region001	NRPS	Bacillus subtilis	NC(CC(C)C)C(=O)O
RPHC01000016.1.region001	NRPS	Bacillus subtilis	NC(CCCN)C(=O)NC(Cc1ccc(O)cc1)C(=O)NC(C(O)C)C(=O)O
RPHC01000017.1.region001	NRPS	Bacillus subtilis	NC(C(C)C)C(=O)NC(CC(=O)O)C(=O)O
RPHC01000018.1.region001	NRPS	Bacillus subtilis	NC(C(C)C)C(=O)N1C(CCC1)C(=O)O
RPHC01000006.1.region002	NRPS	Bacillus subtilis	NC(CCC(=O)O)C(=O)NC(CC(C)C)C(=O)O
RPHC01000008.1.region001	NRPS	Bacillus subtilis	NCC(=O)NC(C(O)C)C(=O)O
JALAJF010000002.region001	PKS-NRP_Hybrids	Bacillus inaquosorum	CC(=O)NC([*])C(=O)C=CC=CC=CC=CCC(=O)CC(=O)C(=O)O
JALAJF010000007.region001	NRPS	Bacillus inaquosorum	NC(CCC(=O)O)C(=O)NC(CC(C)C)C(=O)NC(CC(C)C)C(=O)O
JALAJF010000008.region001	Others	Bacillus inaquosorum	NC(Cc1ccc(O)cc1)C(=O)NC(C(C)CC)C(=O)CC(=O)NC(CC(=O)N)C(=O)NC(Cc1ccc(O)cc1)C(=O)NC(CC(=O)N)C(=O)O
[truncated: 31,997 more rows]

## Sheet: Specific scaffolds in species
	Specific metabolite scaffolds	NRPS	Others	PKS-NRP_Hybrids	PKSother
Bacillus aerophilus	2	2
Bacillus altitudinis	8	8
Bacillus amyloliquefaciens	120	12	38	22	48
Bacillus anthracis	3	2	1
Bacillus atrophaeus	61	12	14	25	10
Bacillus bingmayongensis	1			1
Bacillus cabrialesii	1		1
Bacillus cereus	148	68	18	61	1
Bacillus cytotoxicus	5	5
Bacillus gaemokensis	5	4		1
Bacillus glycinifermentans	4	2	2
Bacillus halotolerans	5			1	4
Bacillus haynesii	41	35	6
Bacillus inaquosorum	85	27	17	22	19
Bacillus intestinalis	4			4
Bacillus licheniformis	10	10
Bacillus mobilis	2	1		1
Bacillus mycoides	11	7	1	3
Bacillus paralicheniformis	52	32	17	3
Bacillus paranthracis	2	1		1
Bacillus pseudomycoides	28	23	1	4
Bacillus pumilus	28	20	2	6
Bacillus safensis	19	14	1	4
Bacillus siamensis	17	1	6	4	6
Bacillus sonorensis	1			1
Bacillus spizizenii	40	12	5	16	7
Bacillus stercoris	5			5
Bacillus stratosphericus	1			1
Bacillus subtilis	135	39	40	40	16
Bacillus swezeyi	10	4	1	5
Bacillus tequilensis	3		3
Bacillus thuringiensis	89	48	7	33	1
Bacillus toyonensis	9	9
Bacillus vallismortis	8	3	2	1	2
Bacillus velezensis	338	41	108	43	146
Bacillus wiedmannii	49	25	3	16	5
Bacillus xiamenensis	2	2

## Sheet: Specific scaffolds
metabolite scaffolds id	smiles		spicific	Categories	Species
1	NC([*])C(=O)NC(Cc1ccc(O)cc1)C(=O)CC(O)NC([*])C(=O)N1C(CCC1)C(=O)NC(C(O)C)C(=O)CC(O)NC(CC(=O)N)C(=O)NC([*])C(=O)NC([*])C(=O)O		YES	Others	Bacillus thuringiensis
2	NC([*])C(=O)NC(CS)C(=O)O		YES	NRPS	Bacillus thuringiensis
3	CC(=O)NCC(=O)O		YES	PKS-NRP_Hybrids	Bacillus thuringiensis
4	NC([*])C(=O)O		YES	NRPS	Bacillus thuringiensis
5	NCC(=O)O		YES	NRPS	Bacillus thuringiensis
6	NCC(=O)NC(C(O)C)C(=O)O		YES	NRPS	Bacillus thuringiensis
7	NC(C(O)C)C(=O)NC([*])C(=O)NC(C)C(=O)NC(CO)C(=O)NC(CC(C)C)C(=O)NC(CCC(=O)N)C(=O)NC(CCC(=O)N)C(=O)O		YES	NRPS	Bacillus thuringiensis
8	NC([*])C(=O)NC([*])C(=O)CC(=O)NC(CC(=O)N)C(=O)NC([*])C(=O)NC([*])C(=O)NC(CC(=O)O)C(=O)O		YES	PKS-NRP_Hybrids	Bacillus cereus
9	NC(C(C)C)C(=O)NC(CC(=O)O)C(=O)NC(CC(C)C)C(=O)NC(CC(C)C)C(=O)O		YES	NRPS	Bacillus inaquosorum
10	NC(Cc1ccc(O)cc1)C(=O)NC(C(O)C)C(=O)O		YES	NRPS	Bacillus inaquosorum
11	CC(=O)NC(CC(=O)N)C(=O)O		YES	PKS-NRP_Hybrids	Bacillus inaquosorum
12	NC([*])C(=O)C=CC=CC=CCC(=O)CC(=O)C=CC(=O)O		YES	PKS-NRP_Hybrids	Bacillus inaquosorum
13	NC(CC(=O)N)C(=O)NC(CC(=O)N)C(=O)CC(O)NC(CCC(=O)O)C(=O)CC(O)CC(=O)CC(O)CC(=O)C(=O)O		YES	PKS-NRP_Hybrids	Bacillus inaquosorum
14	NC(CCC(=O)O)C(=O)NC(CC(C)C)C(=O)O		YES	NRPS	Bacillus inaquosorum
15	NC(CCC(=O)N)C(=O)N1C(CCC1)C(=O)NC(CC(=O)N)C(=O)O		YES	NRPS	Bacillus inaquosorum
16	NC(C(C)C)C(=O)O		YES	NRPS	Bacillus inaquosorum
17	NC(CCCN)C(=O)O		YES	NRPS	Bacillus inaquosorum
18	NC(Cc1ccc(O)cc1)C(=O)O		YES	NRPS	Bacillus inaquosorum
19	CC(O)CC(=O)CC(=O)C=CCC(O)CC(=O)C=CCC(=O)CC(O)CC(O)CC(=O)C(=O)O		YES	PKSother	Bacillus inaquosorum
20	NC(C(C)CC)C(=O)O		YES	Others	Bacillus inaquosorum
21	NC(Cc1ccc(O)cc1)C(=O)NC(CC(=O)N)C(=O)O		YES	NRPS	Bacillus inaquosorum
22	N1C(CCC1)C(=O)NC(CCC(=O)O)C(=O)NC(CCC(=O)O)C(=O)O		YES	NRPS	Bacillus inaquosorum
23	NC(CCC(=O)O)C(=O)NC(CC(C)C)C(=O)NC(CC(C)C)C(=O)NC([*])C(=O)NC(CC(=O)O)C(=O)NC(CC(C)C)C(=O)NC(C(C)CC)C(=O)NC(C(C)C)C(=O)NC([*])C(=O)O		YES	NRPS	Bacillus safensis
24	NC(CCCN)C(=O)NC(Cc1ccc(O)cc1)C(=O)NC(C(O)C)C(=O)O		YES	NRPS	Bacillus subtilis
25	NC(C(C)C)C(=O)N1C(CCC1)C(=O)NC(CCC(=O)O)C(=O)NC(Cc1ccc(O)cc1)C(=O)NC(C(C)CC)C(=O)O		YES	Others	Bacillus subtilis
26	NCC(=O)C=CCC(O)CC(=O)C=CCC(=O)CC(O)CC(=O)CC(=O)C=CCC(O)CC(=O)CC(=O)NC([*])C(=O)C=CC=CC=CCC(=O)CC(=O)C=CC(=O)O		YES	PKS-NRP_Hybrids	Bacillus subtilis
27	NC(CCC(=O)O)C(=O)NC(CC(C)C)C(=O)NC(CC(C)C)C(=O)NC(C(C)C)C(=O)NC(CC(=O)O)C(=O)NC(CC(C)C)C(=O)NC(CC(C)C)C(=O)O		YES	NRPS	Bacillus subtilis
28	NC(CC(C)C)C(=O)O		YES	NRPS	Bacillus spizizenii
29	NCC(=O)C=CCC(O)CC(=O)CC(=O)C=CCC(=O)CC(O)CC(=O)CC(=O)C=CCC(O)CC(=O)NC([*])C(=O)C=CC=CC=CC=CCC(=O)CC(=O)C(=O)O		YES	PKS-NRP_Hybrids	Bacillus spizizenii
30	NCC(=O)C=CCC(O)CC(=O)CC(=O)C=CCC(=O)CC(O)CC(=O)CC(=O)C=CCC(O)CC(=O)NC([*])C(=O)C=CC=CC=CC(=O)O		YES	PKS-NRP_Hybrids	Bacillus spizizenii
31	CC(=O)NC(CC(=O)N)C(=O)NC(Cc1ccc(O)cc1)C(=O)NC(CC(=O)N)C(=O)NC(CCC(=O)N)C(=O)N1C(CCC1)C(=O)NC(CO)C(=O)NC(CC(=O)N)C(=O)O		YES	Others	Bacillus spizizenii
32	NC(C(C)C)C(=O)NC(CC(=O)O)C(=O)O		YES	NRPS	Bacillus spizizenii
33	NC(CCC(=O)O)C(=O)NC(CCCN)C(=O)NC(Cc1ccc(O)cc1)C(=O)NC(C(O)C)C(=O)NC(CCC(=O)O)C(=O)NC(C(C)C)C(=O)N1C(CCC1)C(=O)NC(CCC(=O)O)C(=O)O		YES	NRPS	Bacillus subtilis
34	NC(Cc1ccc(O)cc1)C(=O)NC(C(C)CC)C(=O)CC(=O)NC(CC(=O)N)C(=O)NC(Cc1ccc(O)cc1)C(=O)NC(CC(=O)N)C(=O)NC(CCC(=O)N)C(=O)N1C(CCC1)C(=O)NC(CC(=O)N)C(=O)NC(C(O)C)C(=O)O		YES	Others	Bacillus subtilis
35	NCC(=O)C=CCC(O)CC(=O)C=CCC(=O)CC(O)CC(=O)CC(=O)C=CCC(O)CC(=O)CC(=O)NC([*])C(=O)C=CC=CC=CC(=O)O		YES	PKS-NRP_Hybrids	Bacillus subtilis
36	CC(O)CC(=O)CC(O)CC(O)CC(=O)CC(O)C=CC=CC=CCC(=O)C=CCC(=O)C=CC=CC=CC(=O)O		YES	PKSother	Bacillus subtilis
37	NC(CC(=O)N)C(=O)NC(CC(=O)N)C(=O)CC(O)NC(CCC(=O)O)C(=O)CC(O)C(OC)C(=O)CC(O)CC(=O)C(=O)O		YES	PKS-NRP_Hybrids	Bacillus subtilis
38	CC(=O)CC(O)C=CCC(=O)C=CC=CC=CC=CCC(=O)CC(O)CC(O)CC(=O)CC(O)C=CC=CC(=O)O		YES	PKSother	Bacillus subtilis
39	NCC(=O)C=CCC(O)CC(=O)CC(=O)C=CCC(=O)CC(O)CC(=O)CC(=O)C=CCC(O)NC([*])C(=O)C=CC=CC=CC=CCC(=O)CC(=O)C(=O)O		YES	PKS-NRP_Hybrids	Bacillus subtilis
40	NC(CC(=O)N)C(=O)NC(CO)C(=O)NC(Cc1ccc(O)cc1)C(=O)NC(CC(=O)N)C(=O)NC(CCC(=O)N)C(=O)N1C(CCC1)C(=O)CC(=O)NC(CC(=O)N)C(=O)NC(C(C)CC)C(=O)NC(Cc1ccc(O)cc1)C(=O)NC(C(C)C)C(=O)NC(CC(=O)O)C(=O)NC(CC(C)C)C(=O)O		YES	Others	Bacillus subtilis
41	CC(=O)NC(CC(=O)N)C(=O)NC(Cc1ccc(O)cc1)C(=O)NC(CC(=O)N)C(=O)NC(CCC(=O)N)C(=O)N1C(CCC1)C(=O)NC(CC(=O)N)C(=O)NC(CO)C(=O)O		YES	Others	Bacillus subtilis
42	NC(CC(C)C)C(=O)NC(C(C)C)C(=O)NC(CC(=O)O)C(=O)NC(Cc1ccc(O)cc1)C(=O)NC(C(C)CC)C(=O)O		YES	Others	Bacillus subtilis
43	NC(CCCN)C(=O)NC(Cc1ccc(O)cc1)C(=O)NC(C(O)C)C(=O)NC(C(C)C)C(=O)N1C(CCC1)C(=O)O		YES	NRPS	Bacillus subtilis
44	CC(O)CC(=O)CC(=O)CC(O)CC(=O)C=CC=CCC(=O)CC(O)CC(=O)CC(=O)CC(=O)C=CC=CCC(=O)CC(=O)CC(=O)C=CC(=O)O		YES	PKSother	Bacillus subtilis
45	NC(CCC(=O)O)C(=O)NC(CC(C)C)C(=O)C=CC(=O)O		YES	PKS-NRP_Hybrids	Bacillus subtilis
46	NC(CS)C(=O)NC(CS)C(=O)CC(=O)C(=O)O		YES	NRPS	Bacillus subtilis
47	NC(CCC(=O)N)C(=O)NC(CC(C)C)C(=O)NC(CC(C)C)C(=O)NC(C(C)C)C(=O)NC(CC(=O)O)C(=O)NC(CC(C)C)C(=O)NC(C(C)CC)C(=O)O		NO	NRPS	Others
48	NC(C)C(=O)O		YES	NRPS	Bacillus thuringiensis
49	NC(C(C)C)C(=O)N1C(CCC1)C(=O)NC(CCC(=O)O)C(=O)NC([*])C(=O)NC(C(C)CC)C(=O)O		YES	Others	Bacillus haynesii
50	NC(C(C)CC)C(=O)NC(CS)C(=O)NC(CC(C)C)C(=O)NC(CCC(=O)O)C(=O)NC(C(C)CC)C(=O)NC(CCCCN)C(=O)NC(CCCN)C(=O)NC(C(C)CC)C(=O)NC(Cc1ccccc1)C(=O)NC(CC1=CNC=N1)C(=O)NC(CC(=O)O)C(=O)NC(CC(=O)N)C(=O)O		YES	NRPS	Bacillus haynesii
51	NC(CCC(=O)O)C(=O)O		YES	NRPS	Bacillus haynesii
52	NC(CCCN)C(=O)NC(Cc1ccc(O)cc1)C(=O)NC(C(O)C)C(=O)NC(CCC(=O)O)C(=O)O		YES	NRPS	Bacillus haynesii
53	NC([*])C(=O)NC(C(O)C)C(=O)NC([*])C(=O)NC(CC(=O)O)C(=O)O		YES	NRPS	Bacillus cereus
54	NC(C(C)C)C(=O)N1C(CCC1)C(=O)NC(CCC(=O)O)C(=O)O		YES	NRPS	Bacillus inaquosorum
55	NC(C(C)CC)C(=O)NC(CS)C(=O)NC(CC(C)C)C(=O)NC(CCC(=O)O)C(=O)NC(C(C)CC)C(=O)NC(CCCCN)C(=O)NC(CCCN)C(=O)NC(C(C)CC)C(=O)NC([*])C(=O)NC(CC1=CNC=N1)C(=O)NC(CC(=O)O)C(=O)NC(CC(=O)N)C(=O)O		YES	NRPS	Bacillus cereus
56	NC(CCC(=O)N)C(=O)NC(CC(C)C)C(=O)O		YES	NRPS	Bacillus paralicheniformis
57	NC(CCCCN)C(=O)NC(CCCN)C(=O)NC(C(C)CC)C(=O)NC(Cc1ccccc1)C(=O)NC(CC1=CNC=N1)C(=O)NC(CC(=O)O)C(=O)NC(CC(=O)N)C(=O)O		YES	NRPS	Bacillus paralicheniformis
58	NC(C(O)C)C(=O)O		YES	NRPS	Bacillus paralicheniformis
59	NC(C(C)C)C(=O)N1C(CCC1)C(=O)O		YES	NRPS	Bacillus paralicheniformis
60	NC([*])C(=O)NC(C(C)CC)C(=O)O		YES	NRPS	Bacillus paralicheniformis
61	NC(CS)C(=O)NC(CC(C)C)C(=O)NC(CCC(=O)O)C(=O)O		YES	NRPS	Bacillus paralicheniformis
62	NC(C(O)C)C(=O)NC([*])C(=O)O		YES	NRPS	Bacillus thuringiensis
63	CC(O)NC([*])C(=O)N1C(CCC1)C(=O)NC(C(O)C)C(=O)CC(O)NC(CC(=O)N)C(=O)NC([*])C(=O)NC([*])C(=O)O		YES	PKS-NRP_Hybrids	Bacillus thuringiensis
64	NC([*])C(=O)NC(Cc1ccc(O)cc1)C(=O)O		YES	NRPS	Bacillus wiedmannii
65	NC(CC(=O)N)C(=O)O		YES	NRPS	Bacillus wiedmannii
66	CC(=O)CC(=O)C(=O)O		YES	PKS-NRP_Hybrids	Bacillus wiedmannii
67	NCC(=O)NC([*])C(=O)NC(C(C)C)C(=O)O		YES	NRPS	Bacillus wiedmannii
68	NC(CO)C(=O)O		YES	NRPS	Bacillus wiedmannii
69	NC(CC(=O)N)C(=O)NC(CC(=O)N)C(=O)CC(O)NC(CCC(=O)O)C(=O)CC(O)CC(O)CC(=O)C(=O)O		YES	PKS-NRP_Hybrids	Bacillus safensis
70	C=CC(=O)O		YES	PKSother	Bacillus velezensis
71	C=CCC(O)CC(=O)CC(=O)CC(=O)CC(=O)CC(=O)C(=O)O		YES	PKSother	Bacillus velezensis
72	CC(O)CC(=O)CC(O)C=CCC(=O)C=CC=CCC(O)C=CC=CC=CCC(=O)C=CCC(O)CC(=O)C(=O)O		YES	PKSother	Bacillus velezensis
73	NC(Cc1ccc(O)cc1)C(=O)NC(C(C)CC)C(=O)CC(=O)NC(CC(=O)N)C(=O)NC(Cc1ccc(O)cc1)C(=O)NC(CC(=O)N)C(=O)NC(CO)C(=O)NC(CCC(=O)O)C(=O)NC(CO)C(=O)NC(C(O)C)C(=O)O		YES	Others	Bacillus velezensis
74	NC(Cc1ccc(O)cc1)C(=O)NC(C(C)CC)C(=O)O		YES	Others	Bacillus velezensis
75	CC(=O)NC(CC(=O)N)C(=O)NC(Cc1ccc(O)cc1)C(=O)NC(CC(=O)N)C(=O)NC(CO)C(=O)NC(CCC(=O)O)C(=O)NC(CO)C(=O)NC(C(O)C)C(=O)O		YES	Others	Bacillus velezensis
76	NCC(=O)C=CCC(O)CC(=O)C=CCC(=O)CC(O)CC(=O)CC(=O)C=CCC(O)CC(=O)NC([*])C(=O)C=CC=CC=CCC(=O)CC(=O)C=CC(=O)O		YES	PKS-NRP_Hybrids	Bacillus velezensis
77	CC(O)CC(=O)CC(=O)CC(O)CC(=O)C=CCC(=O)CC(=O)C=CC(=O)O		YES	PKSother	Bacillus velezensis
78	NC(C(C)C)C(=O)NC(Cc1ccccc1)C(=O)NC([*])C(=O)NC(CC(=O)N)C(=O)NCC(=O)C=CNC(CCC(=O)O)C(=O)O		YES	PKS-NRP_Hybrids	Bacillus velezensis
79	NC(CS)C(=O)O		YES	NRPS	Bacillus cereus
80	CC(O)CC(=O)CC(=O)CC(=O)C=CCC(=O)CC(=O)C(=O)O		YES	PKSother	Bacillus velezensis
81	CC(O)C=CC=CC=CCC(=O)C=CC=CCC(=O)C=CC=CCC(O)CC(O)CC(=O)CC(=O)CC(O)C(=O)O		YES	PKSother	Bacillus velezensis
82	NC(Cc1ccc(O)cc1)C(=O)NC(C(C)CC)C(=O)CC(=O)NC(CC(=O)N)C(=O)NC(Cc1ccc(O)cc1)C(=O)NC(CC(=O)N)C(=O)NC(CCC(=O)N)C(=O)N1C(CCC1)C(=O)NC(CC(=O)N)C(=O)NC(CO)C(=O)O		YES	Others	Bacillus velezensis
83	NC(CS)C(=O)NC(CO)C(=O)NC(CS)C(=O)NC(C)C(=O)NC([*])C(=O)O		YES	NRPS	Bacillus velezensis
84	CC(O)CC(=O)CC(=O)C=CCC(=O)CC(O)CC(=O)C=CCC(=O)C(=O)O		YES	PKSother	Bacillus velezensis
85	NC(CCC(=O)O)C(=O)NC(CCCN)C(=O)NC(Cc1ccc(O)cc1)C(=O)NC(C(O)C)C(=O)NC(CCC(=O)O)C(=O)NC(C(C)C)C(=O)N1C(CCC1)C(=O)NC(CCC(=O)O)C(=O)NC(Cc1ccc(O)cc1)C(=O)NC(C(C)CC)C(=O)CC(=O)NC(CC(=O)N)C(=O)NC(Cc1ccc(O)cc1)C(=O)NC(CC(=O)N)C(=O)NC(CCC(=O)N)C(=O)N1C(CCC1)C(=O)NC(CC(=O)N)C(=O)NC(C(O)C)C(=O)O		YES	Others	Bacillus inaquosorum
86	CC(=O)C(=O)O		YES	PKSother	Bacillus inaquosorum
87	C=CCC(O)CC(=O)CC(=O)NC([*])C(=O)C=CC=CC=CCC(=O)CC(=O)C=CC(=O)O		YES	PKS-NRP_Hybrids	Bacillus atrophaeus
88	NC(CCC(=O)O)C(=O)NC(CC(C)C)C(=O)NC(CC(C)C)C(=O)NC(C(C)C)C(=O)NC(CC(=O)O)C(=O)NC(CC(C)C)C(=O)NC(C(C)CC)C(=O)O		YES	NRPS	Bacillus atrophaeus
89	CC(O)C=CC=CCC(=O)CC(O)C=CCC(=O)C=CC=CCC(O)CC(O)CC(=O)C=CC=CCC(=O)C(=O)O		YES	PKSother	Bacillus amyloliquefaciens
90	C=CCC(=O)CC(=O)CC(=O)CC(O)CC(=O)CC(=O)C(=O)O		YES	PKSother	Bacillus amyloliquefaciens
91	NC(CCC(=O)O)C(=O)NC(CCCN)C(=O)NC(Cc1ccc(O)cc1)C(=O)NC(C(O)C)C(=O)NC(CCC(=O)O)C(=O)NC(C(C)C)C(=O)N1C(CCC1)C(=O)NC(CCC(=O)O)C(=O)NC(Cc1ccc(O)cc1)C(=O)NC(C(C)CC)C(=O)CC(=O)NC(CC(=O)N)C(=O)NC(Cc1ccc(O)cc1)C(=O)NC(CC(=O)N)C(=O)NC(CCC(=O)N)C(=O)N1C(CCC1)C(=O)NC(CC(=O)N)C(=O)NC(CO)C(=O)O		YES	Others	Bacillus amyloliquefaciens
92	NC(CCC(=O)O)C(=O)NC(CCCN)C(=O)NC(Cc1ccc(O)cc1)C(=O)NC(C(O)C)C(=O)NC(CCC(=O)O)C(=O)NC(C(C)C)C(=O)N1C(CCC1)C(=O)NC(CCC(=O)O)C(=O)NC(Cc1ccc(O)cc1)C(=O)NC(C(C)CC)C(=O)O		YES	Others	Bacillus amyloliquefaciens
93	C=CCC(=O)CC(O)CC(=O)CC(O)CC(=O)CC(=O)CC(=O)C=CC(=O)O		YES	PKSother	Bacillus amyloliquefaciens
94	NC(C(C)C)C(=O)N1C(CCC1)C(=O)NC(CCC(=O)O)C(=O)NC(Cc1ccc(O)cc1)C(=O)NC(C(C)CC)C(=O)CC(=O)NC(CC(=O)N)C(=O)NC(Cc1ccc(O)cc1)C(=O)NC(CC(=O)N)C(=O)N1C(CCC1)C(=O)NC(CCC(=O)O)C(=O)NC(CO)C(=O)NC(C(O)C)C(=O)O		YES	Others	Bacillus velezensis
95	CC(=O)NC(CC(=O)N)C(=O)NC(Cc1ccc(O)cc1)C(=O)NC(CC(=O)N)C(=O)N1C(CCC1)C(=O)NC(CCC(=O)O)C(=O)NC(CO)C(=O)NC(C(O)C)C(=O)O		YES	Others	Bacillus velezensis
96	C=CC=CCC(=O)CC(=O)CC(O)CC(=O)CC(=O)CC(=O)C=CC=CCC(O)CC(=O)CC(=O)CC(O)CC(=O)CC(=O)C=CC=CCC(=O)C(=O)O		YES	PKSother	Bacillus velezensis
97	CC(=O)CC(O)C=CCC(=O)C=CC=CCC(O)CC(O)CC(=O)C=CC=CCC(=O)CC(O)C=CC=CCC(O)C(=O)O		YES	PKSother	Bacillus velezensis
98	C=CC=CCC(=O)CC(O)CC(=O)CC(=O)CC(=O)CC(=O)C=CC=CCC(O)CC(=O)CC(O)CC(=O)CC(=O)C=CCC(=O)CC(=O)C=CC(=O)O		YES	PKSother	Bacillus velezensis
99	NC(CC(=O)N)C(=O)NC(CC(=O)N)C(=O)C=CNC(CCC(=O)O)C(=O)CC(O)CC(O)CC(=O)C(=O)O		YES	PKS-NRP_Hybrids	Bacillus pumilus
100	NC(CCC(=O)O)C(=O)NC(CC(C)C)C(=O)NC(CC(C)C)C(=O)NC([*])C(=O)NC(CC(=O)O)C(=O)NC(CC(C)C)C(=O)NC(C(C)CC)C(=O)O=C(C(C)C)C(=O)NC(C(C)C)C(=O)NC([*])C(=O)O		YES	NRPS	Bacillus pumilus
101	CC(=O)CC(O)CC(=O)CC(O)CC(=O)CC(=O)C=CC=CCC(=O)C(=O)O		YES	PKSother	Bacillus velezensis
102	NC(CCC(=O)O)C(=O)NC(CCCN)C(=O)NC(Cc1ccc(O)cc1)C(=O)NC(C(O)C)C(=O)NC(CCC(=O)O)C(=O)NC(C(C)C)C(=O)N1C(CCC1)C(=O)NC(CCC(=O)O)C(=O)NC(Cc1ccc(O)cc1)C(=O)NC(C(C)CC)C(=O)CC(=O)NC(CC(=O)N)C(=O)NC(Cc1ccc(O)cc1)C(=O)NC(CC(=O)N)C(=O)N1C(CCC1)C(=O)NC(CCC(=O)O)C(=O)NC(CO)C(=O)NC(C(O)C)C(=O)O		YES	Others	Bacillus velezensis
103	NC(CCC(=O)O)C(=O)NC(CC(C)C)C(=O)NC(CC(C)C)C(=O)NC(CC(C)C)C(=O)NC(CC(=O)O)C(=O)NC(CC(C)C)C(=O)NC(C(C)CC)C(=O)NC(C(C)C)C(=O)NC([*])C(=O)O		YES	NRPS	Bacillus pumilus
104	NC(C)C(=O)NC(CO)C(=O)NC(CC(C)C)C(=O)NC(CCC(=O)N)C(=O)NC(CCC(=O)N)C(=O)O		YES	NRPS	Bacillus cereus
105	CC(O)C=CC=CC=CCC(=O)C=CC=CCC(O)CC(O)CC(=O)C=CC=CCC(=O)CC(=O)CC(O)C(=O)O		YES	PKSother	Bacillus amyloliquefaciens
106	NC(CCC(=O)O)C(=O)NC(CC(C)C)C(=O)NC(CC(C)C)C(=O)NC(CC(C)C)C(=O)O		YES	NRPS	Bacillus amyloliquefaciens
107	NC(C(O)C)C(=O)NC([*])C(=O)CC(O)CC(=O)CC(O)CC(=O)CC(=O)NC([*])C(=O)C=CCC(=O)NCC(=O)CC(O)CC(=O)CC(=O)C=CCC(=O)C=CCC(=O)NC(CO)C(=O)NC([*])C(=O)O		YES	PKS-NRP_Hybrids	Bacillus amyloliquefaciens
108	C=CCC(=O)CC(=O)CC(=O)CC(=O)CC(O)CC(=O)CC(=O)CC(=O)C=CC=CC=CCC(O)CC(=O)CC(=O)CC(O)CC(=O)CC(=O)C=CC=CCC(=O)C(=O)O		YES	PKSother	Bacillus amyloliquefaciens
109	NC(CCC(=O)O)C(=O)NC(CC(C)C)C(=O)NC(CC(C)C)C(=O)NC(CC(C)C)C(=O)NC([*])C(=O)NC(CC(=O)O)C(=O)NC(CC(C)C)C(=O)NC(CC(C)C)C(=O)NC(C(C)CC)C(=O)NC(C(C)C)C(=O)NC([*])C(=O)O		YES	NRPS	Bacillus safensis
110	NC(C(O)C)C(=O)NC([*])C(=O)NC(C)C(=O)NC(CO)C(=O)NC(CC(C)C)C(=O)NC(C(O)C)C(=O)NC(CCC(=O)O)C(=O)O		YES	NRPS	Bacillus mycoides
111	NC([*])C(=O)NC([*])C(=O)NC(C(C)C)C(=O)O		YES	NRPS	Bacillus mycoides
112	NC(C(O)C)C(=O)NC([*])C(=O)NC([*])C(=O)NC(C)C(=O)NC(CO)C(=O)NC(CC(C)C)C(=O)NC(CCC(=O)N)C(=O)NC(CCC(=O)N)C(=O)O		YES	NRPS	Bacillus thuringiensis
113	NC(CCC(=O)N)C(=O)O		YES	NRPS	Bacillus thuringiensis
114	NC(C(O)C)C(=O)NC([*])C(=O)NC(C)C(=O)NC(CO)C(=O)NC(CC(C)C)C(=O)O		YES	NRPS	Bacillus thuringiensis
115	NC(Cc1ccccc1)C(=O)NC([*])C(=O)O		YES	NRPS	Bacillus amyloliquefaciens
116	NC(CC(=O)N)C(=O)NCC(=O)C=CNC(CCC(=O)O)C(=O)O		YES	PKS-NRP_Hybrids	Bacillus amyloliquefaciens
117	CC(=O)CC(O)C=CCC(=O)C=CCC(O)C=CCC(O)CC(O)CC(=O)C=CC=CCC(=O)C(=O)O		YES	PKSother	Bacillus velezensis
118	NC(CS)C(=O)NC(CS)C(=O)NC(CS)C(=O)NC(CS)C(=O)CC(=O)C(=O)O		YES	NRPS	Bacillus velezensis
119	CC(O)NC([*])C(=O)N1C(CCC1)C(=O)NC(C(O)C)C(=O)CC(O)NC(CC(=O)N)C(=O)O		YES	PKS-NRP_Hybrids	Bacillus cereus
120	NC(CCC(=O)O)C(=O)NC(CC(C)C)C(=O)NC(CC(C)C)C(=O)NC(C(C)C)C(=O)NC(CC(=O)O)C(=O)NC([*])C(=O)NC([*])C(=O)NC(CC(C)C)C(=O)O		YES	NRPS	Bacillus subtilis
121	NC(CCC(=O)O)C(=O)NC(C(C)C)C(=O)N1C(CCC1)C(=O)NC(CCC(=O)O)C(=O)NC(Cc1ccc(O)cc1)C(=O)NC(C(C)CC)C(=O)O		YES	Others	Bacillus subtilis
122	C=CCC(=O)CC(O)CC(=O)CC(=O)CC(=O)CC(=O)C(=O)O		YES	PKSother	Bacillus velezensis
123	C=CCC(=O)CC(O)C=CC=CCC(O)C=CC=CCC(O)CC(O)CC(=O)C=CC=CCC(=O)CC(=O)CC(O)C(=O)O		YES	PKSother	Bacillus velezensis
124	NC(C)C(=O)NC([*])C(=O)NC(CC(=O)N)C(=O)O		YES	NRPS	Bacillus velezensis
125	NC([*])C(=O)NC(Cc1ccc(O)cc1)C(=O)CC(O)NC([*])C(=O)N1C(CCC1)C(=O)NC(C(O)C)C(=O)CC(O)NC(CC(=O)N)C(=O)O		YES	PKS-NRP_Hybrids	Bacillus cereus
126	CC(=O)NC(CC(=O)N)C(=O)NC(Cc1ccc(O)cc1)C(=O)NC(CC(=O)N)C(=O)NC(CCC(=O)N)C(=O)N1C(CCC1)C(=O)NC(CO)C(=O)NC(CC(=O)N)C(=O)NC(CCC(=O)O)C(=O)NC(CCCN)C(=O)NC(Cc1ccc(O)cc1)C(=O)NC(C(O)C)C(=O)O		YES	PKS-NRP_Hybrids	Bacillus atrophaeus
127	NC(CCC(=O)O)C(=O)NC(CCCN)C(=O)NC(Cc1ccc(O)cc1)C(=O)NC(C(O)C)C(=O)O		YES	PKS-NRP_Hybrids	Bacillus atrophaeus
128	CC(=O)CC(=O)NC(CO)C(=O)NC(C(O)C)C(=O)NC([*])C(=O)NC(CC(=O)O)C(=O)NCC(=O)NC(CC(=O)N)C(=O)NC(CC(=O)O)C(=O)NCC(=O)NC([*])C(=O)NC(C(C)C)C(=O)NC(CO)C(=O)NC([*])C(=O)O		YES	PKS-NRP_Hybrids	Bacillus cereus
129	CC(=O)CC(=O)NC(CO)C(=O)NC(C(O)C)C(=O)O		YES	PKS-NRP_Hybrids	Bacillus cereus
130	NCC(=O)NC(CS)C(=O)NC(CS)C(=O)CC(=O)NCC(=O)O		YES	PKS-NRP_Hybrids	Bacillus cereus
131	NC(CCCN)C(=O)NC([*])C(=O)NC(C(C)CC)C(=O)NC([*])C(=O)NC(CC(C)C)C(=O)O		YES	Others	Bacillus cereus
132	NC([*])C(=O)NC(C(C)CC)C(=O)N1C(CCC1)C(=O)O		YES	NRPS	Bacillus cereus
133	NC(CC(C)C)C(=O)NC(CC(C)C)C(=O)O		YES	NRPS	Bacillus cereus
134	NC([*])C(=O)NC([*])C(=O)O		YES	Others	Bacillus thuringiensis
135	NC(CC(=O)N)C(=O)NC([*])C(=O)C=CCC(=O)NC([*])C(=O)NC([*])C(=O)NCC(=O)NC([*])C(=O)NC([*])C(=O)NC(C(C)C)C(=O)NC(C(C)C)C(=O)O		YES	PKS-NRP_Hybrids	Bacillus cereus
136	NC(CC(=O)N)C(=O)NC([*])C(=O)C=CCC(=O)C(=O)O		YES	PKS-NRP_Hybrids	Bacillus cereus
137	NC(C(C)C)C(=O)NC(CCC(=O)N)C(=O)NC(C(O)C)C(=O)O		YES	NRPS	Bacillus cereus
138	NC([*])C(=O)NC(CC(=O)O)C(=O)NC(CC(C)C)C(=O)NC(C(C)CC)C(=O)NC(C(C)C)C(=O)NC([*])C(=O)O		YES	NRPS	Bacillus safensis
139	NC(Cc1ccccc1)C(=O)NC(CC(=O)O)C(=O)O		YES	NRPS	Bacillus thuringiensis
140	NC(CC(=O)N)C(=O)NCC(=O)C=CCC(=O)NC(CCC(=O)O)C(=O)O		YES	PKS-NRP_Hybrids	Bacillus thuringiensis
141	NC(C(O)C)C(=O)NC([*])C(=O)NC(CC(=O)N)C(=O)NC(CC(=O)N)C(=O)O		YES	NRPS	Bacillus thuringiensis
142	NC(CCC(=O)O)C(=O)NC(CC(C)C)C(=O)NC(C(C)C)C(=O)NC(CC(=O)O)C(=O)NC(CC(C)C)C(=O)NC(CC(C)C)C(=O)NC(CC(C)C)C(=O)O		YES	NRPS	Bacillus spizizenii
143	NC(C(C)CC)C(=O)NC(CS)C(=O)O		YES	NRPS	Bacillus cereus
144	NC(CCC(=O)O)C(=O)NC(C(C)CC)C(=O)NC(CCCCN)C(=O)NC(CCCN)C(=O)O		YES	NRPS	Bacillus cereus
145	NC([*])C(=O)NC(CC1=CNC=N1)C(=O)NC(CC(=O)O)C(=O)NC(CC(=O)N)C(=O)O		YES	NRPS	Bacillus cereus
146	NC(C(C)C)C(=O)NC(CC(=O)N)C(=O)NCC(=O)C=CNC(CCC(=O)O)C(=O)O		NO	Others	Others
147	NC(CCC(=O)O)C(=O)NC(CC(C)C)C(=O)NC(C(C)C)C(=O)NC(CC(=O)O)C(=O)N1C(CCC1)C(=O)N1C(CCC1)C(=O)O		NO	NRPS	Others
148	NC(CC(=O)N)C(=O)NC(C(C)C)C(=O)O		YES	NRPS	Bacillus thuringiensis
149	CC(=O)NC(C)C(=O)NC(CO)C(=O)NC([*])C(=O)NC([*])C(=O)NC(C(O)C)C(=O)O		NO	PKS-NRP_Hybrids	Others
150	NC(CC(=O)N)C(=O)NC(C(C)C)C(=O)NC(CO)C(=O)NC([*])C(=O)O		YES	NRPS	Bacillus cereus
151	NC(CCC(=O)N)C(=O)NC(CC(C)C)C(=O)NC(CC(C)C)C(=O)NC(C(C)C)C(=O)NC(CC(=O)O)C(=O)NC(CC(C)C)C(=O)NC(CC(C)C)C(=O)O		YES	NRPS	Bacillus subtilis
152	NC(CCC(=O)O)C(=O)NC(Cc1ccc(O)cc1)C(=O)NC(C(C)CC)C(=O)NC(C(C)CC)C(=O)O		YES	Others	Bacillus subtilis
153	CC(=O)CC(O)CC(=O)CC(=O)C=CCC(=O)CC(=O)C(=O)O		YES	PKSother	Bacillus velezensis
154	NC(CO)C(=O)NC(CS)C(=O)NC(C)C(=O)NC([*])C(=O)O		YES	NRPS	Bacillus velezensis
155	NC(Cc1ccc(O)cc1)C(=O)NC(C(C)CC)C(=O)CC(=O)NC(CC(=O)N)C(=O)NC(Cc1ccc(O)cc1)C(=O)NC(CC(=O)N)C(=O)N1C(CCC1)C(=O)NC(CCC(=O)O)C(=O)NC(CO)C(=O)NC(C(O)C)C(=O)O		YES	Others	Bacillus velezensis
156	NC(CCC(=O)O)C(=O)NC(CCCN)C(=O)NC(Cc1ccc(O)cc1)C(=O)NC(C(O)C)C(=O)NC(CCC(=O)O)C(=O)NC(C(C)C)C(=O)N1C(CCC1)C(=O)NC(CCC(=O)O)C(=O)NC(Cc1ccc(O)cc1)C(=O)NC(C(C)CC)C(=O)CC(=O)NC(CC(=O)N)C(=O)NC(Cc1ccc(O)cc1)C(=O)NC(CC(=O)N)C(=O)NC(CO)C(=O)NC(CCC(=O)O)C(=O)NC(CO)C(=O)NC(C(O)C)C(=O)O		YES	Others	Bacillus velezensis
157	C([*])C(-O)NC(CO)C(=O)NC(CCCN)C(=O)NC(Cc1ccccc1)C(=O)NC(C(C)C)C(=O)NC(CO)C(=O)N1C(CCC1)C(=O)NC([*])C(=O)NC(CCC(=O)N)C(=O)O		YES	Others	Bacillus glycinifermentans
158	C=CCC(=O)C=CC=CC=CCC(=O)CC(O)CC(=O)CC(O)C=CCC(=O)CC(=O)CC(=O)C=CC(=O)O		YES	PKSother	Bacillus wiedmannii
159	NC(C(O)C)C(=O)NC([*])C(=O)NC(C)C(=O)NC(CO)C(=O)NC(CC(C)C)C(=O)NC(CCC(=O)N)C(=O)NC(CCC(=O)N)C(=O)NC(CO)C(=O)O		YES	NRPS	Bacillus wiedmannii
160	C=CC=CCC(O)CC(=O)CC(O)CC(=O)CC(=O)C=CCC(=O)CC(=O)C=CC(=O)O		YES	PKSother	Bacillus siamensis
161	CC(=O)C=CCC(=O)CC(O)CC(=O)CC(=O)CC(=O)C(=O)O		YES	PKSother	Bacillus siamensis
162	NC(C(C)C)C(=O)N1C(CCC1)C(=O)NC(CCC(=O)O)C(=O)NC(Cc1ccc(O)cc1)C(=O)NC(C(C)CC)C(=O)CC(=O)NC(CC(=O)N)C(=O)NC(Cc1ccc(O)cc1)C(=O)NC(CC(=O)N)C(=O)NC(CCC(=O)N)C(=O)N1C(CCC1)C(=O)NC(CC(=O)N)C(=O)NC(C(O)C)C(=O)O		YES	Others	Bacillus inaquosorum
163	NC(CS)C(=O)CC(=O)C(=O)O		YES	NRPS	Bacillus cereus
164	NC(C(O)C)C(=O)NC(CO)C(=O)NC(Cc1ccc(O)cc1)C(=O)O		YES	NRPS	Bacillus cereus
165	C=CCC(=O)CC(=O)CC(O)CC(=O)CC(=O)CC(=O)C(=O)O		YES	PKSother	Bacillus amyloliquefaciens
166	CC(O)CC(=O)CC(O)C=CCC(=O)C=CC=CC=CCC(O)C=CC=CC=CCC(=O)CC(O)CC(=O)C(=O)O		YES	PKSother	Bacillus velezensis
167	NC(C(O)C)C(=O)NC([*])C(=O)NC(CC(=O)N)C(=O)O		YES	NRPS	Bacillus thuringiensis
168	NC(CCCN)C(=O)NC(C(C)CC)C(=O)NC(CCCCN)C(=O)O		YES	NRPS	Bacillus haynesii
169	NC(CCC(=O)N)C(=O)NC(CC(C)C)C(=O)NC(CC(C)C)C(=O)NC(C(C)CC)C(=O)O		YES	NRPS	Bacillus haynesii
170	NC(Cc1ccccc1)C(=O)NC(CC1=CNC=N1)C(=O)NC(CC(=O)O)C(=O)NC(CC(=O)N)C(=O)O		YES	NRPS	Bacillus haynesii
171	NC(C(C)CC)C(=O)NC(CS)C(=O)NC(CC(C)C)C(=O)NC(CCC(=O)O)C(=O)O		YES	NRPS	Bacillus haynesii
172	NC(CC(=O)O)C(=O)NC(CC(=O)O)C(=O)O		YES	NRPS	Bacillus haynesii
173	NCC(=O)NC(CC(=O)N)C(=O)O		YES	NRPS	Bacillus wiedmannii
174	NCC(=O)NCC(=O)NC(C(O)C)C(=O)O		YES	NRPS	Bacillus anthracis
175	CC(O)C=CC=CC=CC=CCC(O)CC(O)CC(=O)C=CC=CCC(=O)CC(=O)CC(O)C=CCC(=O)C(=O)O		YES	PKSother	Bacillus velezensis
176	NCC(=O)C=CCC(=O)CC(=O)CC(=O)CC(=O)C=CCC(=O)CC(O)CC(=O)CC(=O)C=CCC(O)CC(=O)NC([*])C(=O)C=CC=CC=CC=CCC(=O)CC(=O)C(=O)O		YES	PKS-NRP_Hybrids	Bacillus subtilis
177	NC(CCC(=O)O)C(=O)NC(C(C)CC)C(=O)NC(CCCCN)C(=O)NC(CCCN)C(=O)NC(C(C)CC)C(=O)O		YES	NRPS	Bacillus toyonensis
178	NC(C(C)CC)C(=O)NC(CS)C(=O)NC(CC(C)C)C(=O)O		YES	NRPS	Bacillus toyonensis
179	NC(CCC(=O)O)C(=O)NC(CC(C)C)C(=O)NC(CC(C)C)C(=O)O		YES	NRPS	Bacillus aerophilus
180	NC(C(C)C)C(=O)NC(CC(=O)O)C(=O)NC(CC(C)C)C(=O)O		YES	NRPS	Bacillus paralicheniformis
181	NC(CCC(=O)O)C(=O)NC(C(C)C)C(=O)N1C(CCC1)C(=O)NC(CCC(=O)O)C(=O)NC([*])C(=O)NC(C(C)CC)C(=O)O		YES	Others	Bacillus paralicheniformis
182	NC(C(C)CC)C(=O)NC(CS)C(=O)NC(CC(C)C)C(=O)NC([*])C(=O)NC(C(O)C)C(=O)NC(CC(=O)O)C(=O)NC(CC(=O)N)C(=O)O		YES	Others	Bacillus cereus
183	NC(C(O)C)C(=O)NC(CO)C(=O)N1C(CCC1)C(=O)NC([*])C(=O)NC(CC(C)C)C(=O)NC([*])C(=O)NCC(=O)NC(C(O)C)C(=O)O		YES	NRPS	Bacillus pseudomycoides
184	NC(CC(=O)N)C(=O)NCC(=O)NC([*])C(=O)NC([*])C(=O)NC([*])C(=O)NC(C(O)C)C(=O)NCC(=O)O		YES	PKS-NRP_Hybrids	Bacillus pseudomycoides
185	NC(C(O)C)C(=O)NC([*])C(=O)NC(C)C(=O)NC(CO)C(=O)O		YES	NRPS	Bacillus pseudomycoides
186	NC(CCC(=O)O)C(=O)NC(CCCN)C(=O)NC(Cc1ccc(O)cc1)C(=O)NC([*])C(=O)NC([*])C(=O)NC(CCC(=O)O)C(=O)NC(C(C)C)C(=O)N1C(CCC1)C(=O)NC(CCC(=O)O)C(=O)NC([*])C(=O)NC(C(C)CC)C(=O)O		YES	Others	Bacillus paralicheniformis
187	NC(CS)C(=O)NC(CO)C(=O)O		YES	NRPS	Bacillus wiedmannii
188	NC(CS)C(=O)NC(C)C(=O)NC([*])C(=O)NC(CC(=O)N)C(=O)O		YES	NRPS	Bacillus wiedmannii
189	NC(CO)C(=O)NC(CO)C(=O)NC(CS)C(=O)CC(=O)NC(Cc1ccc(O)cc1)C(=O)NC(Cc1ccc(O)cc1)C(=O)O		YES	PKS-NRP_Hybrids	Bacillus paranthracis
190	NC(CO)C(=O)NC(CC(C)C)C(=O)O		YES	NRPS	Bacillus cereus
191	NC(CC(=O)O)C(=O)NC(CC(=O)N)C(=O)O		YES	NRPS	Bacillus cereus
192	NC(CCCCN)C(=O)O		YES	NRPS	Bacillus cereus
193	NC([*])C(=O)NC(CC1=CNC=N1)C(=O)O		YES	NRPS	Bacillus cereus
194	NC(CCC(=O)O)C(=O)NC(CCC(=O)O)C(=O)NC(C(C)C)C(=O)NC(CCC(=O)O)C(=O)NC(C(C)CC)C(=O)O		YES	Others	Bacillus paralicheniformis
195	NC(C(C)CC)C(=O)NC(C(C)CC)C(=O)NC(Cc1ccccc1)C(=O)NC(CC1=CNC=N1)C(=O)NC(CC1=CNC=N1)C(=O)NC(CC(=O)N)C(=O)NC(CC(=O)N)C(=O)O		YES	NRPS	Bacillus paralicheniformis
196	NC(C(C)CC)C(=O)NC(C(C)CC)C(=O)NC(Cc1ccccc1)C(=O)NC(CC1=CNC=N1)C(=O)NC(CC1=CNC=N1)C(=O)O		YES	NRPS	Bacillus paralicheniformis
197	NC(CCCN)C(=O)NC(CCCN)C(=O)NC(Cc1ccc(O)cc1)C(=O)NC(C(O)C)C(=O)O		YES	NRPS	Bacillus paralicheniformis
198	NC(C(C)C)C(=O)NC(C(C)C)C(=O)NC(CC(=O)O)C(=O)O		YES	NRPS	Bacillus paralicheniformis
199	NC(CCC(=O)O)C(=O)NC(CC(C)C)C(=O)NC([*])C(=O)NC(CC(=O)O)C(=O)O		YES	NRPS	Bacillus altitudinis
200	NC([*])C(=O)NC(C(C)C)C(=O)NC(C(C)CC)C(=O)O		YES	NRPS	Bacillus altitudinis
201	NC(CCC(=O)O)C(=O)NC(CC(C)C)C(=O)NC(CC(C)C)C(=O)NC(CC(C)C)C(=O)NC(CC(=O)O)C(=O)NC(CC(C)C)C(=O)NC(C(C)CC)C(=O)O=C(C(C)C)C(=O)NC(C(C)C)C(=O)NC([*])C(=O)O		YES	NRPS	Bacillus pumilus
202	NC(CS)C(=O)NC(CC(C)C)C(=O)NC(CCC(=O)O)C(=O)NC(C(C)CC)C(=O)NC(CCCCN)C(=O)NC(CCCN)C(=O)O		YES	NRPS	Bacillus paralicheniformis
203	NC([*])C(=O)NC(C(C)C)C(=O)O		YES	NRPS	Bacillus wiedmannii
204	NC(C(C)CC)C(=O)NC(CS)C(=O)NC(CC(C)C)C(=O)NC(CCC(=O)O)C(=O)NC(CCCCN)C(=O)NC(CCCN)C(=O)NC(C(C)CC)C(=O)NC(Cc1ccccc1)C(=O)NC(CC(=O)O)C(=O)NC(CC(=O)N)C(=O)O		YES	NRPS	Bacillus paralicheniformis
205	NC([*])C(=O)CC(=O)NC(CCCCN)C(=O)O		YES	Others	Bacillus paralicheniformis
206	CC(=O)CC(O)CC(=O)CC(=O)CC(=O)CC(=O)C=CC(=O)O		YES	PKSother	Bacillus amyloliquefaciens
207	NC(CCC(=O)O)C(=O)NC(CCC(=O)O)C(=O)NC(Cc1ccc(O)cc1)C(=O)NC(C(C)CC)C(=O)O		YES	NRPS	Bacillus amyloliquefaciens
208	NC(C(O)C)C(=O)NC([*])C(=O)NC(C)C(=O)NC(CO)C(=O)NC(CC(C)C)C(=O)NC(CC(C)C)C(=O)NC(CCC(=O)N)C(=O)NC(CCC(=O)N)C(=O)O		YES	NRPS	Bacillus thuringiensis
209	NC([*])C(=O)NC(C)C(=O)NC(CO)C(=O)NC(CC(C)C)C(=O)NC(CC(C)C)C(=O)NC(CCC(=O)N)C(=O)NC(CCC(=O)N)C(=O)O		YES	NRPS	Bacillus thuringiensis
210	NC(C(C)CC)C(=O)NC(CS)C(=O)NC(CC(C)C)C(=O)NC(CCC(=O)O)C(=O)NC(C(C)CC)C(=O)NC(CCCCN)C(=O)NC(CCCN)C(=O)NC(C(C)CC)C(=O)NC([*])C(=O)NC(C(O)C)C(=O)NC(CC(=O)O)C(=O)NC(CC(=O)N)C(=O)O		NO	NRPS	Others
211	NC([*])C(=O)NC(CC(=O)O)C(=O)O		YES	NRPS	Bacillus safensis
212	NC(CCC(=O)O)C(=O)NC(CC(C)C)C(=O)NC(CC(C)C)C(=O)NC([*])C(=O)NC(CC(=O)O)C(=O)O		YES	NRPS	Bacillus altitudinis
213	NC(CS)C(=O)NC(CO)C(=O)NC(CS)C(=O)NC(C)C(=O)NC([*])C(=O)NC(CC(=O)N)C(=O)NC(CC(=O)N)C(=O)O		YES	NRPS	Bacillus velezensis
214	CC(O)CC(=O)CC(O)C=CCC(=O)C=CCC(O)CC(=O)C=CCC(=O)C=CC=CCC(O)C=CC=CC(=O)O		YES	PKSother	Bacillus velezensis
215	NC([*])C(=O)NC(C(O)C)C(=O)NC(CC(=O)O)C(=O)NC(CC(=O)N)C(=O)O		YES	NRPS	Bacillus wiedmannii
216	C=CC=CCC(=O)C=CCC(=O)CC(=O)CC(=O)C(=O)O		YES	PKSother	Bacillus spizizenii
217	NC(CC(=O)N)C(=O)NC(CCC(=O)N)C(=O)N1C(CCC1)C(=O)O		YES	NRPS	Bacillus spizizenii
218	CC(=O)CC(=O)C=CCC(=O)C(=O)O		YES	PKSother	Bacillus spizizenii
219	CC(=O)CC(=O)C=CCC(O)C(=O)O		YES	PKSother	Bacillus spizizenii
220	NC(CC(=O)N)C(=O)NC(Cc1ccc(O)cc1)C(=O)O		YES	NRPS	Bacillus spizizenii
221	CC(O)C(=O)O		YES	PKSother	Bacillus spizizenii
222	NC(CCC(=O)O)C(=O)NC(CCCN)C(=O)NC(Cc1ccc(O)cc1)C(=O)NC(C(O)C)C(=O)NC(CCC(=O)O)C(=O)O		YES	NRPS	Bacillus subtilis
223	NC(CC(C)C)C(=O)NC(C(C)C)C(=O)NC(CC(=O)O)C(=O)O		YES	NRPS	Bacillus licheniformis
224	NC(Cc1ccc(O)cc1)C(=O)NC(C(C)CC)C(=O)CC(=O)NC(CC(=O)N)C(=O)NC(Cc1ccc(O)cc1)C(=O)NC(CC(=O)N)C(=O)NC(CCC(=O)N)C(=O)N1C(CCC1)C(=O)NC(CC(=O)N)C(=O)NC(CC(=O)N)C(=O)O		YES	Others	Bacillus tequilensis
225	C=CCC(=O)CC(=O)CC(=O)CC(O)CC(O)CC(=O)CC(=O)C(=O)O		YES	PKSother	Bacillus velezensis
226	NC(Cc1ccc(O)cc1)C(=O)NC(C(C)CC)C(=O)CC(=O)NC(CC(=O)N)C(=O)NC(Cc1ccc(O)cc1)C(=O)NC(CC(=O)N)C(=O)NC(CCC(=O)N)C(=O)NC(CCC(=O)N)C(=O)N1C(CCC1)C(=O)NC(CC(=O)N)C(=O)NC(CO)C(=O)O		YES	Others	Bacillus velezensis
227	CC(=O)NC(CC(=O)N)C(=O)NC(Cc1ccc(O)cc1)C(=O)NC(CC(=O)N)C(=O)NC(CCC(=O)N)C(=O)NC(CCC(=O)N)C(=O)N1C(CCC1)C(=O)NC(CC(=O)N)C(=O)NC(CO)C(=O)O		YES	Others	Bacillus velezensis
228	NCC(=O)C=CCC(O)CC(=O)C=CCC(=O)CC(=O)CC(O)C=CCC(=O)CC(O)C=CCC(=O)CC(O)NC([*])C(=O)C=CC=CC=CCC(=O)CC(=O)C(=O)O		YES	PKS-NRP_Hybrids	Bacillus velezensis
229	CC(O)CC(=O)C=CCC(=O)CC(O)CC(=O)CC(O)C=CCC(=O)C=CC=CC=CC=CC=CCC(O)C=CC(=O)O		YES	PKSother	Bacillus velezensis
230	NC(CCCN)C(=O)NC(Cc1ccc(O)cc1)C(=O)NC(C(O)C)C(=O)NC(Cc1ccc(O)cc1)C(=O)O		YES	NRPS	Bacillus velezensis
231	CC(O)CC(=O)CC(=O)CC(=O)CC(O)C=CCC(=O)CC(O)CC(=O)C=CC(=O)O		YES	PKSother	Bacillus velezensis
232	C=CC=CC(=O)O		YES	PKSother	Bacillus velezensis
233	NC([*])C(=O)NC(C(O)C)C(=O)NC(CC1=CNc2c1cccc2)C(=O)NC(CC1=CNc2c1cccc2)C(=O)NC([*])C(=O)O		YES	NRPS	Bacillus thuringiensis
234	NC([*])C(=O)O=C(C(C)C)C(=O)NC(C(C)C)C(=O)NC(C(C)CC)C(=O)O		YES	NRPS	Bacillus pumilus
235	NC(CCCN)C(=O)NC(Cc1ccc(O)cc1)C(=O)NC(C(O)C)C(=O)NC(CCC(=O)O)C(=O)NC(C(C)C)C(=O)N1C(CCC1)C(=O)NC(CCC(=O)O)C(=O)O		YES	NRPS	Bacillus velezensis
236	NC(CC(=O)O)C(=O)NC(CC(=O)N)C(=O)NC([*])C(=O)CC(=O)NC([*])C(=O)NC([*])C(=O)O		YES	PKS-NRP_Hybrids	Bacillus cereus
237	NC(C(C)CC)C(=O)NC(CC(=O)N)C(=O)NC([*])C(=O)NC([*])C(=O)NC([*])C(=O)NC([*])C(=O)O		YES	NRPS	Bacillus cereus
238	NC([*])C(=O)NC(C)C(=O)NC(CO)C(=O)NC(CC(C)C)C(=O)O		YES	NRPS	Bacillus cereus
239	NC(Cc1ccccc1)C(=O)NC(Cc1ccc(O)cc1)C(=O)O		YES	NRPS	Bacillus mycoides
240	NC([*])C(=O)NC([*])C(=O)NC(C(C)CC)C(=O)NC([*])C(=O)NC([*])C(=O)NC([*])C(=O)NCC(=O)O		YES	Others	Bacillus safensis
241	NC(CCC(=O)N)C(=O)NC(CC(C)C)C(=O)NC(CC(C)C)C(=O)NC(CC(C)C)C(=O)NC(C(C)C)C(=O)NC(CC(=O)O)C(=O)NC(CC(C)C)C(=O)NC(C(C)CC)C(=O)O		YES	NRPS	Bacillus licheniformis
242	CC(O)CC(=O)C=CCC(=O)C=CC=CCC(O)CC(=O)CC(O)C=CCC(=O)C=CCC(O)C=CC=CC(=O)O		NO	PKSother	Others
243	NC(Cc1ccc(O)cc1)C(=O)NC(CC(=O)N)C(=O)CC(=O)NC(CC(=O)N)C(=O)NC(C(C)CC)C(=O)O		YES	Others	Bacillus inaquosorum
244	NC(C(C)C)C(=O)N1C(CCC1)C(=O)NC(CCC(=O)O)C(=O)NC(CCC(=O)O)C(=O)O		YES	NRPS	Bacillus inaquosorum
245	NC(CCC(=O)N)C(=O)N1C(CCC1)C(=O)NC(CC(=O)N)C(=O)NC(C(O)C)C(=O)O		YES	NRPS	Bacillus inaquosorum
246	NC(CO)C(=O)NC(CS)C(=O)CC(O)CC(O)NC(CC(=O)N)C(=O)CC(O)NC(CC(=O)N)C(=O)O		YES	PKS-NRP_Hybrids	Bacillus cereus
247	CC(O)CC(=O)C=CCC(=O)CC(O)CC(=O)CC(=O)C=CCC(O)CC(=O)CC(=O)NC([*])C(=O)C=CC=CC=CCC(=O)CC(=O)C=CC(=O)O		YES	PKS-NRP_Hybrids	Bacillus subtilis
248	NC(C)C(=O)NC([*])C(=O)O		YES	NRPS	Bacillus thuringiensis
249	NC(CC(=O)N)C(=O)NC(C(O)C)C(=O)NC(Cc1ccc(O)cc1)C(=O)NC(CC(=O)N)C(=O)NC(CCC(=O)N)C(=O)N1C(CCC1)C(=O)CC(=O)NC(CC(=O)N)C(=O)NC(C(C)CC)C(=O)O		YES	Others	Bacillus inaquosorum
250	NC(CCC(=O)O)C(=O)NC(CCC(=O)O)C(=O)O		YES	NRPS	Bacillus inaquosorum
251	NC(CCCN)C(=O)NC(Cc1ccc(O)cc1)C(=O)O		YES	NRPS	Bacillus inaquosorum
252	CC(=O)CC(O)CC(=O)CC(=O)C=CC=CCC(O)CC(O)NC([*])C(=O)C=CC=CC=CC=CCC(=O)CC(=O)C(=O)O		YES	PKS-NRP_Hybrids	Bacillus velezensis
253	NC(CCC(=O)O)C(=O)N1C(CCC1)C(=O)NC(CCC(=O)O)C(=O)NC(Cc1ccc(O)cc1)C(=O)NC(C(C)CC)C(=O)CC(=O)NC(CC(=O)N)C(=O)NC(Cc1ccc(O)cc1)C(=O)NC(CC(=O)N)C(=O)N1C(CCC1)C(=O)NC(CCC(=O)O)C(=O)NC(CO)C(=O)NC(C(O)C)C(=O)O		YES	Others	Bacillus velezensis
254	NC(CCC(=O)O)C(=O)N1C(CCC1)C(=O)NC(CCC(=O)O)C(=O)NC(Cc1ccc(O)cc1)C(=O)NC(C(C)CC)C(=O)O		YES	Others	Bacillus velezensis
255	NC([*])C(=O)NC(Cc1ccc(O)cc1)C(=O)NC([*])C(=O)CC(O)NC([*])C(=O)N1C(CCC1)C(=O)NC(C(O)C)C(=O)CC(O)NC(CC(=O)N)C(=O)NC([*])C(=O)NC([*])C(=O)O		YES	Others	Bacillus thuringiensis
256	NC([*])C(=O)NC(Cc1ccc(O)cc1)C(=O)NC([*])C(=O)CC(O)C(=O)O		YES	Others	Bacillus thuringiensis
257	NC(CCC(=O)O)C(=O)NC(CCCN)C(=O)NC(Cc1ccc(O)cc1)C(=O)NC(C(O)C)C(=O)NC(CCC(=O)O)C(=O)NC(C(C)C)C(=O)N1C(CCC1)C(=O)NC(CCC(=O)O)C(=O)NC([*])C(=O)NC(C(C)CC)C(=O)O		YES	Others	Bacillus paralicheniformis
258	NC(C)C(=O)NC([*])C(=O)NC([*])C(=O)NC(C(C)C)C(=O)NC(C(C)CC)C(=O)O		YES	NRPS	Bacillus wiedmannii
259	NC(CCCCN)C(=O)NC(CCCN)C(=O)O		YES	NRPS	Bacillus licheniformis
260	NC(C(C)C)C(=O)NC([*])C(=O)O		YES	NRPS	Bacillus amyloliquefaciens
261	NC(C(C)C)C(=O)NC(CC(=O)O)C(=O)NC(CC(C)C)C(=O)NC(CC(C)C)C(=O)NC(C(C)CC)C(=O)O		YES	NRPS	Bacillus haynesii
262	NC([*])C(=O)C=CCC(=O)NCC(=O)NC(CO)C(=O)NC(Cc1ccccc1)C(=O)O		YES	PKS-NRP_Hybrids	Bacillus cereus
263	NC(C(C)C)C(=O)NC(CC(=O)N)C(=O)NCC(=O)C=CCC(=O)NC(CCC(=O)O)C(=O)O		YES	PKS-NRP_Hybrids	Bacillus siamensis
264	NC(CCC(=O)O)C(=O)NC(Cc1ccc(O)cc1)C(=O)NC(C(C)CC)C(=O)CC(=O)NC(CC(=O)N)C(=O)NC(Cc1ccc(O)cc1)C(=O)NC(CC(=O)N)C(=O)NC(CCC(=O)N)C(=O)N1C(CCC1)C(=O)NC(CC(=O)N)C(=O)NC(CO)C(=O)O		YES	Others	Bacillus siamensis
265	NC(CCC(=O)O)C(=O)NC(Cc1ccc(O)cc1)C(=O)NC(C(C)CC)C(=O)O		YES	Others	Bacillus siamensis
266	NC(CCC(=O)O)C(=O)NC(CC(C)C)C(=O)NC(CC(C)C)C(=O)NC(C(C)C)C(=O)NC(CC(=O)O)C(=O)NC(CC(C)C)C(=O)O		YES	NRPS	Bacillus spizizenii
267	NC(CC(=O)N)C(=O)NC(Cc1ccc(O)cc1)C(=O)NC(CC(=O)N)C(=O)NC(CCC(=O)N)C(=O)N1C(CCC1)C(=O)NC(CO)C(=O)NC(CC(=O)N)C(=O)O		YES	Others	Bacillus spizizenii
268	NCC(=O)C=CCC(O)CC(=O)CC(=O)C=CCC(=O)CC(O)CC(=O)CC(=O)C=CC=CCC(O)NC([*])C(=O)C=CC=CC=CC=CCC(=O)CC(=O)C(=O)O		YES	PKS-NRP_Hybrids	Bacillus velezensis
269	NC(CCC(=O)O)C(=O)NC(CCCN)C(=O)NC(Cc1ccc(O)cc1)C(=O)NC(C(O)C)C(=O)NC(CCC(=O)O)C(=O)NC(C(C)C)C(=O)N1C(CCC1)C(=O)NC(CCC(=O)O)C(=O)NC(Cc1ccc(O)cc1)C(=O)NC(C(C)CC)C(=O)CC(=O)NC(Cc1ccc(O)cc1)C(=O)NC(CC(=O)N)C(=O)NC(CCC(=O)N)C(=O)N1C(CCC1)C(=O)NC(CC(=O)N)C(=O)NC(CO)C(=O)O		YES	Others	Bacillus velezensis
270	CC(=O)NC(Cc1ccc(O)cc1)C(=O)NC(CC(=O)N)C(=O)NC(CCC(=O)N)C(=O)N1C(CCC1)C(=O)NC(CC(=O)N)C(=O)NC(CO)C(=O)O		YES	Others	Bacillus velezensis
271	CC(O)CC(O)CC(=O)CC(=O)CC(O)C=CC=CCC(=O)C=CC=CCC(O)C=CC=CC=CCC(=O)C(=O)O		YES	PKSother	Bacillus vallismortis
272	NC(CCCN)C(=O)NC(Cc1ccc(O)cc1)C(=O)NC(C(O)C)C(=O)NC(CCC(=O)O)C(=O)NC(C(C)C)C(=O)N1C(CCC1)C(=O)NC(CCC(=O)O)C(=O)NC(C(O)C)C(=O)NC(C(C)CC)C(=O)CC(=O)NC(CC(=O)N)C(=O)NC(Cc1ccc(O)cc1)C(=O)NC(CC(=O)N)C(=O)NC(CCC(=O)N)C(=O)N1C(CCC1)C(=O)NC(CC(=O)N)C(=O)NC(CC(=O)N)C(=O)O		YES	Others	Bacillus vallismortis
273	NC([*])C(=O)NC([*])C(=O)NC([*])C(=O)NC([*])C(=O)NC([*])C(=O)NC(C(O)C)C(=O)NC([*])C(=O)NC(CO)C(=O)O		YES	NRPS	Bacillus subtilis
274	CC(=O)NC([*])C(=O)C=CC=CC=CC=CCC(=O)CC(=O)C(=O)O		YES	PKS-NRP_Hybrids	Bacillus inaquosorum
275	NC(Cc1ccc(O)cc1)C(=O)NC(C(C)CC)C(=O)CC(=O)NC(CC(=O)N)C(=O)NC(Cc1ccc(O)cc1)C(=O)NC(CC(=O)N)C(=O)O		YES	Others	Bacillus inaquosorum
276	NCC(=O)C=CCC(O)C(=O)O		YES	PKS-NRP_Hybrids	Bacillus inaquosorum
277	C=CCC(=O)CC(O)CC(=O)CC(=O)C=CCC(O)C(=O)O		YES	PKSother	Bacillus inaquosorum
278	NC(C(C)C)C(=O)NC([*])C(=O)NC(C(C)CC)C(=O)NC(C(C)C)C(=O)O		YES	Others	Bacillus subtilis
279	NCC(=O)C=CCC(O)CC(=O)CC(=O)C=CCC(=O)CC(O)CC(=O)CC(=O)C=CCC(O)CC(=O)NC([*])C(=O)C=CC=CC=CC=CC=CCC(=O)CC(=O)C(=O)O		YES	PKS-NRP_Hybrids	Bacillus subtilis
280	NC(CS)C(=O)CC(=O)CC(=O)NC(C(C)C)C(=O)O		YES	PKS-NRP_Hybrids	Bacillus thuringiensis
281	NC(CCC(=O)O)C(=O)NC(CC(C)C)C(=O)NC(C(C)C)C(=O)NC(CC(=O)O)C(=O)NC(CC(C)C)C(=O)NC(CC(C)C)C(=O)O		YES	NRPS	Bacillus amyloliquefaciens
282	C=CC=CCC(=O)C=CCC(O)CC(=O)CC(=O)CC(=O)CC(=O)C=CC=CCC(O)CC(=O)C=CCC(O)CC(=O)CC(=O)C=CCC(=O)CC(=O)C=CC(=O)O		YES	PKSother	Bacillus amyloliquefaciens
283	NC([*])C(=O)NC(Cc1ccc(O)cc1)C(=O)NC([*])C(=O)O		YES	NRPS	Bacillus cereus
284	NC(CC(=O)O)C(=O)NC(C(O)C)C(=O)O		YES	NRPS	Bacillus cereus
285	NC(CCC(=O)O)C(=O)NC(CCCN)C(=O)NC(Cc1ccc(O)cc1)C(=O)NC(C(O)C)C(=O)NC(CCC(=O)O)C(=O)NC(C(C)C)C(=O)N1C(CCC1)C(=O)NC(CCC(=O)O)C(=O)NC(CCC(=O)O)C(=O)NC(C(C)C)C(=O)N1C(CCC1)C(=O)NC(CCC(=O)O)C(=O)NC(Cc1ccc(O)cc1)C(=O)NC(C(C)CC)C(=O)O		YES	Others	Bacillus subtilis
286	NCC(=O)NC(C(O)C)C(=O)NC(C(O)C)C(=O)O		YES	NRPS	Bacillus subtilis
287	NC(CCC(=O)O)C(=O)NC(CCCN)C(=O)NC(CCC(=O)O)C(=O)NC(Cc1ccc(O)cc1)C(=O)NC(C(O)C)C(=O)NC(CCC(=O)O)C(=O)NC(C(C)C)C(=O)N1C(CCC1)C(=O)NC(CCC(=O)O)C(=O)NC(Cc1ccc(O)cc1)C(=O)NC(C(C)CC)C(=O)O		YES	Others	Bacillus subtilis
288	NC(CC(C)C)C(=O)NC(CCC(=O)N)C(=O)NC(CCC(=O)N)C(=O)O		YES	NRPS	Bacillus thuringiensis
289	NC(CC(=O)N)C(=O)NC(Cc1ccc(O)cc1)C(=O)NC(CC(=O)N)C(=O)O		YES	NRPS	Bacillus spizizenii
290	NC(CCC(=O)N)C(=O)N1C(CCC1)C(=O)NC(CO)C(=O)NC(CC(=O)N)C(=O)O		YES	Others	Bacillus spizizenii
291	CC(=O)NC([*])C(=O)C=CC=CC=CCC(=O)CC(=O)C=CCC(=O)C(=O)O		YES	PKS-NRP_Hybrids	Bacillus spizizenii
292	C=CC=CC=CCC(=O)CC(=O)CC(O)CC(=O)CC(=O)CC(=O)C=CC=CCC(O)CC(=O)CC(=O)CC(O)CC(=O)CC(=O)C=CC=CCC(=O)C(=O)O		YES	PKSother	Bacillus velezensis
293	CC(=O)CC(O)CC(O)CC(=O)C=CCC(=O)CC(O)CC(O)C=CC=CCC(O)C=CC=CCC(=O)C=CC=CCC(O)C(=O)O		YES	PKSother	Bacillus velezensis
294	NC([*])C(=O)NC(Cc1ccc(O)cc1)C(=O)NC(C(C)CC)C(=O)NC(CS)C(=O)O		YES	Others	Bacillus wiedmannii
295	CC(O)CC(=O)CC(O)CC(=O)CC(O)C=CCC(=O)C=CC=CC=CCC(O)C=CC=CC=CCC(=O)C(=O)O		YES	PKSother	Bacillus velezensis
296	NC(CCC(=O)O)C(=O)NC(CC(C)C)C(=O)NC(CC(C)C)C(=O)NC(CC(C)C)C(=O)NC([*])C(=O)NC(CC(=O)O)C(=O)NC(CC(C)C)C(=O)NC(C(C)CC)C(=O)NC(C(C)C)C(=O)NC([*])C(=O)O		YES	NRPS	Bacillus altitudinis
297	NC([*])C(=O)NC([*])C(=O)NC(CC(=O)O)C(=O)O		NO	NRPS	Others
298	NC([*])C(=O)NC([*])C(=O)CC(=O)C(=O)O		NO	PKS-NRP_Hybrids	Others
299	NC(C(C)C)C(=O)NC(C(C)CC)C(=O)O		YES	NRPS	Bacillus cereus
300	CC(=O)CC(O)CC(O)CC(O)CC(=O)CC(O)C=CC=CC=CCC(=O)C=CC=CC=CC=CCC(=O)C(=O)O		YES	PKSother	Bacillus velezensis
301	CC(=O)CC(O)CC(=O)CC(=O)C=CCC(O)CC(=O)C=CCC(=O)C(=O)O		YES	PKSother	Bacillus velezensis
302	NC(CC(=O)N)C(=O)NC(CO)C(=O)NC(C(C)C)C(=O)NC(CC(=O)N)C(=O)NC([*])C(=O)NC([*])C(=O)O		YES	NRPS	Bacillus wiedmannii
303	NC(CCC(=O)O)C(=O)NC(CC(C)C)C(=O)NC(CC(C)C)C(=O)NC(C(C)C)C(=O)NC(CC(=O)O)C(=O)O		YES	NRPS	Bacillus velezensis
304	NC(CC(C)C)C(=O)NC(C(C)CC)C(=O)O		YES	NRPS	Bacillus velezensis
305	NC(CS)C(=O)NC(CS)C(=O)NC(CS)C(=O)CC(=O)C(=O)O		YES	NRPS	Bacillus velezensis
306	NC(CCC(=O)O)C(=O)NC(C(C)CC)C(=O)NC(CC1=CNC=N1)C(=O)NC(CC(=O)O)C(=O)NC(CC(=O)N)C(=O)O		YES	NRPS	Bacillus haynesii
307	NC([*])C(=O)NC(C(C)CC)C(=O)NC(C(C)CC)C(=O)O		YES	NRPS	Bacillus haynesii
308	C=CCC(=O)C=CC=CCC(O)CC(O)CC(=O)C=CC=CCC(=O)CC(O)C=CC=CCC(O)CC(=O)CC(O)C(=O)O		YES	PKSother	Bacillus velezensis
309	C=CC=CCC(=O)CC(O)CC(=O)CC(=O)CC(=O)CC(=O)C=CC=CCC(O)CC(=O)C=CCC(O)CC(=O)CC(=O)CC(=O)CC(=O)C(=O)O		YES	PKSother	Bacillus velezensis
310	NC(CS)C(=O)NC(CS)C(=O)NC(CS)C(=O)NC(CS)C(=O)NC(CS)C(=O)CC(=O)C(=O)O		YES	NRPS	Bacillus velezensis
311	NC(CCC(=O)N)C(=O)NC(CCC(=O)N)C(=O)O		YES	NRPS	Bacillus thuringiensis
312	NC(CC(C)C)C(=O)NC(C(C)C)C(=O)NC(CC(=O)O)C(=O)NC(CC(C)C)C(=O)O		YES	NRPS	Bacillus vallismortis
313	NC(CCC(=O)O)C(=O)NC(CC(C)C)C(=O)NC(CC(C)C)C(=O)NC(C(C)C)C(=O)NC(CC(=O)O)C(=O)NC(CC(C)C)C(=O)NC(CC(C)C)C(=O)NC(CC(C)C)C(=O)O		YES	NRPS	Bacillus subtilis
314	NC(CCC(=O)O)C(=O)NC(CCCN)C(=O)NC(Cc1ccc(O)cc1)C(=O)NC(C(O)C)C(=O)NC(C(C)C)C(=O)N1C(CCC1)C(=O)NC(CCC(=O)O)C(=O)NC(Cc1ccc(O)cc1)C(=O)NC(C(C)CC)C(=O)O		YES	Others	Bacillus subtilis
315	NC(CCCN)C(=O)NC([*])C(=O)NC(C(C)CC)C(=O)NC([*])C(=O)NC(CC(C)C)C(=O)NC([*])C(=O)O		YES	Others	Bacillus cereus
316	CC(O)NC(CS)C(=O)O		YES	NRPS	Bacillus subtilis
317	C=CC=CCC(=O)C=CCC(O)CC(=O)CC(=O)CC(=O)CC(=O)C=CC=CCC(O)CC(=O)CC(O)CC(=O)CC(=O)C=CCC(=O)CC(=O)C=CC(=O)O		YES	PKSother	Bacillus velezensis
318	NC(Cc1ccc(O)cc1)C(=O)NC(CC(C)C)C(=O)NC(CC(=O)O)C(=O)NC(C(C)CC)C(=O)NC(Cc1ccc(O)cc1)C(=O)NC(CC(C)C)C(=O)C=CC(=O)O		YES	PKS-NRP_Hybrids	Bacillus thuringiensis
319	NC(C(C)C)C(=O)NC(Cc1ccccc1)C(=O)O		YES	NRPS	Bacillus cereus
320	NC(C(O)C)C(=O)NCC(=O)O		YES	NRPS	Bacillus cereus
321	NC([*])C(=O)NC(Cc1ccc(O)cc1)C(=O)CC(O)NC([*])C(=O)N1C(CCC1)C(=O)NC(C(O)C)C(=O)CC(O)NC(CC(=O)N)C(=O)NC([*])C(=O)NC([*])C(=O)NC([*])C(=O)O		NO	Others	Others
322	NC(C(C)C)C(=O)N1C(CCC1)C(=O)NC(CCC(=O)O)C(=O)NC(CCC(=O)O)C(=O)NC([*])C(=O)NC(C(C)CC)C(=O)O		NO	Others	Others
323	NC(CCC(=O)N)C(=O)NC(CC(C)C)C(=O)NC([*])C(=O)NC([*])C(=O)NC(C(C)CC)C(=O)O		NO	NRPS	Others
324	NC(C(C)CC)C(=O)NC(CS)C(=O)NC(CC(C)C)C(=O)NC(CCC(=O)O)C(=O)NC(CCCCN)C(=O)NC(CCCN)C(=O)O		NO	NRPS	Others
325	CC(=O)CC(=O)CC(O)CC(=O)CC(=O)CC(=O)C=CC(=O)O		YES	PKSother	Bacillus amyloliquefaciens
326	NC(Cc1ccccc1)C(=O)O		YES	NRPS	Bacillus subtilis
327	NC(CCC(=O)O)C(=O)NC(C(C)C)C(=O)N1C(CCC1)C(=O)NC(CCC(=O)O)C(=O)NC(Cc1ccc(O)cc1)C(=O)NC(C(C)CC)C(=O)CC(=O)NC(CC(=O)N)C(=O)NC(Cc1ccc(O)cc1)C(=O)NC(CC(=O)N)C(=O)N1C(CCC1)C(=O)NC(CCC(=O)O)C(=O)NC(CO)C(=O)NC(C(O)C)C(=O)O		YES	Others	Bacillus velezensis
328	NC(C)C(=O)NC(CCC(=O)N)C(=O)NC(CCC(=O)N)C(=O)O		YES	NRPS	Bacillus thuringiensis
329	NC([*])C(=O)NC(CC(=O)O)C(=O)NC(CC(C)C)C(=O)O		YES	NRPS	Bacillus altitudinis
330	NC(CO)C(=O)NC(C(O)C)C(=O)O		YES	NRPS	Bacillus velezensis
331	CC(=O)NC(CC(=O)N)C(=O)NC(Cc1ccc(O)cc1)C(=O)NC(CC(=O)N)C(=O)NC(CO)C(=O)NC(CCC(=O)O)C(=O)O		YES	PKS-NRP_Hybrids	Bacillus velezensis
332	CC(O)CC(=O)CC(=O)CC(=O)CC(=O)C=CC=CCC(=O)C=CC=CCC(O)CC(=O)CC(=O)CC(O)CC(=O)CC(=O)C(=O)O		YES	PKSother	Bacillus velezensis
333	NC(C(C)C)C(=O)NC(Cc1ccc(O)cc1)C(=O)NC(C(C)CC)C(=O)O		YES	NRPS	Bacillus velezensis
334	NC(CCC(=O)O)C(=O)NC(CC(C)C)C(=O)NC(CC(C)C)C(=O)NC(C(C)C)C(=O)NC(CC(C)C)C(=O)NC(CC(C)C)C(=O)O		YES	NRPS	Bacillus subtilis
335	NCC(=O)CC(O)CC(O)CC(=O)CC(=O)C=CCC(=O)CC(O)CC(O)CC(=O)CC(=O)C=CC=CCC(O)CC(=O)NC([*])C(=O)C=CC=CCC(=O)CC(=O)C(=O)O		YES	PKS-NRP_Hybrids	Bacillus subtilis
336	NCC(=O)CC(O)CC(O)CC(=O)CC(=O)C=CCC(=O)CC(O)CC(O)CC(=O)CC(=O)C=CC=CCC(O)CC(=O)NC([*])C(=O)C=CC=CC(=O)O		YES	PKS-NRP_Hybrids	Bacillus subtilis
337	CC(=O)C=CCC(=O)CC(O)CC(O)CC(=O)CC(=O)C=CC=CCC(O)CC(=O)NC([*])C(=O)C=CC=CCC(=O)CC(=O)C(=O)O		YES	PKS-NRP_Hybrids	Bacillus subtilis
338	NC(CCC(=O)O)C(=O)NC(CCCN)C(=O)NC(CCC(=O)O)C(=O)NC(C(C)C)C(=O)N1C(CCC1)C(=O)NC(Cc1ccc(O)cc1)C(=O)NC(C(C)CC)C(=O)O		YES	Others	Bacillus subtilis
339	NC(C(C)C)C(=O)NC(C(C)CC)C(=O)NC(C(C)CC)C(=O)NC(C(C)C)C(=O)O		YES	Others	Bacillus subtilis
340	NC(CCCN)C(=O)NC(Cc1ccc(O)cc1)C(=O)NC(C(O)C)C(=O)NC(CCC(=O)O)C(=O)NC(C(C)C)C(=O)N1C(CCC1)C(=O)NC(CCC(=O)O)C(=O)NC(Cc1ccc(O)cc1)C(=O)NC(C(C)CC)C(=O)CC(=O)NC(CC(=O)N)C(=O)NC(Cc1ccc(O)cc1)C(=O)NC(CC(=O)N)C(=O)N1C(CCC1)C(=O)NC(CCC(=O)O)C(=O)NC(CO)C(=O)NC(C(O)C)C(=O)O		YES	Others	Bacillus velezensis
341	NC(CCCN)C(=O)NC(Cc1ccc(O)cc1)C(=O)NC(C(O)C)C(=O)NC(CCC(=O)O)C(=O)NC(C(C)C)C(=O)N1C(CCC1)C(=O)NC(CCC(=O)O)C(=O)NC(Cc1ccc(O)cc1)C(=O)NC(C(C)CC)C(=O)O		YES	Others	Bacillus velezensis
342	NC(CCC(=O)O)C(=O)NC(Cc1ccc(O)cc1)C(=O)NC(C(C)CC)C(=O)CC(=O)NC(CC(=O)N)C(=O)NC(Cc1ccc(O)cc1)C(=O)NC(CC(=O)N)C(=O)NC(CCC(=O)N)C(=O)N1C(CCC1)C(=O)NC(CCC(=O)N)C(=O)NC(CC(=O)N)C(=O)NC(CO)C(=O)O		YES	Others	Bacillus velezensis
343	CC(=O)NC(CC(=O)N)C(=O)NC(Cc1ccc(O)cc1)C(=O)NC(CC(=O)N)C(=O)NC(CCC(=O)N)C(=O)N1C(CCC1)C(=O)NC(CCC(=O)N)C(=O)NC(CC(=O)N)C(=O)NC(CO)C(=O)O		YES	Others	Bacillus velezensis
344	NC([*])C(=O)NC(C)C(=O)O		YES	NRPS	Bacillus thuringiensis
345	C=CCC(O)C=CCC(O)CC(O)CC(=O)C=CC=CCC(=O)C=CCC(=O)CC(O)C=CCC(=O)C(=O)O		YES	PKSother	Bacillus velezensis
346	NCC(=O)C=CCC(O)CC(=O)CC(=O)C=CCC(=O)CC(O)CC(=O)CC(=O)C=CC=CCC(O)CC(O)NC([*])C(=O)C=CC=CC=CC=CCC(=O)CC(=O)C(=O)O		YES	PKS-NRP_Hybrids	Bacillus velezensis
347	NC(CCC(=O)O)C(=O)NC(CC(C)C)C(=O)NC(CC(C)C)C(=O)NC(C(C)CC)C(=O)NC(CC(=O)O)C(=O)NC(CC(C)C)C(=O)NC(C(C)CC)C(=O)NC(C(C)C)C(=O)NC([*])C(=O)O		YES	NRPS	Bacillus safensis
348	CC(=O)C=CCC(=O)C(=O)O		YES	PKSother	Bacillus wiedmannii
349	NC([*])C(=O)NC(Cc1ccc(O)cc1)C(=O)NC(CC(=O)O)C(=O)O		YES	NRPS	Bacillus pseudomycoides
350	NC([*])C(=O)NC(C)C(=O)NC(CO)C(=O)O		YES	NRPS	Bacillus pseudomycoides
351	NC(CCC(=O)O)C(=O)NC(CCCN)C(=O)NC(Cc1ccc(O)cc1)C(=O)NC(C(O)C)C(=O)NC(C(C)C)C(=O)N1C(CCC1)C(=O)NC(CCC(=O)O)C(=O)NC(Cc1ccc(O)cc1)C(=O)NC(C(C)CC)C(=O)CC(=O)NC(CC(=O)N)C(=O)NC(Cc1ccc(O)cc1)C(=O)NC(CC(=O)N)C(=O)N1C(CCC1)C(=O)NC(CCC(=O)O)C(=O)NC(CO)C(=O)NC(C(O)C)C(=O)O		YES	Others	Bacillus velezensis
352	NC(CS)C(=O)NC(CO)C(=O)NC(CS)C(=O)NC(C)C(=O)NC(CS)C(=O)NC([*])C(=O)NC(CC(=O)N)C(=O)NC(CC(=O)N)C(=O)O		YES	NRPS	Bacillus velezensis
353	NC([*])C(=O)NC([*])C(=O)NC(Cc1ccc(O)cc1)C(=O)O		YES	NRPS	Bacillus thuringiensis
354	NC([*])C(=O)NC(CCC(=O)O)C(=O)O		YES	NRPS	Bacillus cereus
355	NC(CCCN)C(=O)NC(Cc1ccc(O)cc1)C(=O)NC(C(O)C)C(=O)NC(CCC(=O)O)C(=O)NC(C(C)C)C(=O)N1C(CCC1)C(=O)NC(C(C)CC)C(=O)CC(=O)NC(CC(=O)N)C(=O)NC(Cc1ccc(O)cc1)C(=O)NC(CC(=O)N)C(=O)NC(CCC(=O)N)C(=O)N1C(CCC1)C(=O)NC(CC(=O)N)C(=O)NC(CO)C(=O)O		YES	Others	Bacillus velezensis
356	NC(CCCN)C(=O)NC(Cc1ccc(O)cc1)C(=O)NC(C(O)C)C(=O)NC(CCC(=O)O)C(=O)NC(C(C)C)C(=O)N1C(CCC1)C(=O)NC(C(C)CC)C(=O)O		YES	Others	Bacillus velezensis
357	NC(CO)C(=O)NC(C)C(=O)O		YES	NRPS	Bacillus velezensis
358	NC([*])C(=O)NC(Cc1ccc(O)cc1)C(=O)CC(O)C(=O)O		YES	PKS-NRP_Hybrids	Bacillus cereus
359	NC(CCC(=O)O)C(=O)NC([*])C(=O)NC(CC(C)C)C(=O)NC([*])C(=O)NC(CC(C)C)C(=O)NC(CC(=O)O)C(=O)NC(CC(C)C)C(=O)NC(C(C)CC)C(=O)NC(C(C)C)C(=O)NC([*])C(=O)O		YES	NRPS	Bacillus pumilus
360	NC(CCC(=O)O)C(=O)NC(CC(C)C)C(=O)NC(CC(C)C)C(=O)NC(CC(C)C)C(=O)NC(CC(=O)O)C(=O)NC(CC(C)C)C(=O)NC(C(C)CC)C(=O)O		YES	NRPS	Bacillus pumilus
361	NC(CCC(=O)O)C(=O)NC(CCCN)C(=O)NC(Cc1ccc(O)cc1)C(=O)NC(C(O)C)C(=O)N1C(CCC1)C(=O)O		YES	NRPS	Bacillus subtilis
362	NC(CCC(=O)O)C(=O)NC(C(C)CC)C(=O)NC(CCCCN)C(=O)NC(CCCN)C(=O)NC([*])C(=O)NC(CC1=CNC=N1)C(=O)NC(CC(=O)O)C(=O)NC(CC(=O)N)C(=O)O		NO	NRPS	Others
363	NCC(=O)NCC(=O)C=CCC(O)CC(=O)CC(=O)C=CCC(=O)CC(O)CC(=O)CC(=O)C=CCC(O)NC([*])C(=O)C=CC=CC=CC=CCC(=O)CC(=O)C(=O)O		YES	PKS-NRP_Hybrids	Bacillus amyloliquefaciens
364	NCC(=O)C=CCC(=O)C=CC=CCC(O)C=CCC(=O)C=CCC(=O)CC(=O)CC(=O)C(=O)O		YES	PKS-NRP_Hybrids	Bacillus thuringiensis
365	NC(C(O)C)C(=O)CC(O)NC(CC(=O)N)C(=O)NC([*])C(=O)NC([*])C(=O)O		YES	PKS-NRP_Hybrids	Bacillus thuringiensis
366	NC(CCC(=O)N)C(=O)NC(CC(C)C)C(=O)NC(CC(C)C)C(=O)NC(C(C)C)C(=O)NC(CC(=O)O)C(=O)NC(CC(C)C)C(=O)NC(C(C)C)C(=O)NC(CC(=O)O)C(=O)NC(CC(C)C)C(=O)NC(C(C)CC)C(=O)O		YES	NRPS	Bacillus licheniformis
367	NC(CC(=O)N)C(=O)NC(CC(=O)N)C(=O)CC(O)NC(CCC(=O)N)C(=O)CC(O)C(OC)C(=O)CC(O)CC(=O)C(=O)O		YES	PKS-NRP_Hybrids	Bacillus bingmayongensis
368	NC(CCC(=O)O)C(=O)NC(CCCN)C(=O)NC(CCC(=O)O)C(=O)NC(Cc1ccc(O)cc1)C(=O)NC([*])C(=O)NC([*])C(=O)NC(C(C)C)C(=O)N1C(CCC1)C(=O)NC(CCC(=O)O)C(=O)NC(Cc1ccc(O)cc1)C(=O)NC(C(C)CC)C(=O)O		YES	Others	Bacillus subtilis
369	NCC(=O)C=CC=CCC(O)CC(=O)CC(=O)C=CC=CCC(=O)CC(=O)CC(O)CC(=O)CC(=O)C=CCC(O)CC(=O)NC([*])C(=O)C=CC=CC=CC=CCC(=O)C(=O)O		YES	PKS-NRP_Hybrids	Bacillus subtilis
370	NC([*])C(=O)NC(C(O)C)C(=O)NC([*])C(=O)NC(C(C)C)C(=O)O		YES	NRPS	Bacillus toyonensis
371	CC(O)CC(=O)C=CCC(=O)CC(=O)C=CC(=O)O		NO	PKSother	Others
372	NC(CC(=O)N)C(=O)NC(CC(=O)N)C(=O)N1C(CCC1)C(=O)NC(CCC(=O)O)C(=O)NC(CO)C(=O)NC(C(O)C)C(=O)O		NO	NRPS	Others
373	N1C(CCC1)C(=O)O		NO	NRPS	Others
374	CC(=O)CC(=O)CC(O)CC(O)CC(O)CC(=O)CC(=O)C(=O)O		NO	PKSother	Others
375	C=CC=CC=CC=CC=CC(=O)O		NO	PKSother	Others
376	NC(C(C)CC)C(=O)NC(CCCCN)C(=O)NC(CCCN)C(=O)O		YES	NRPS	Bacillus paralicheniformis
377	NC(CO)C(=O)NC(CC(=O)N)C(=O)NC(CC(=O)N)C(=O)NCC(=O)NC(CS)C(=O)NC([*])C(=O)O		YES	PKS-NRP_Hybrids	Bacillus pseudomycoides
378	NC(CS)C(=O)NC(C)C(=O)NC([*])C(=O)NC(CC(=O)N)C(=O)NC(CC(=O)N)C(=O)O		YES	NRPS	Bacillus velezensis
379	CC(O)CC(=O)CC(=O)CC(=O)C=CC=CC(=O)O		YES	PKSother	Bacillus velezensis
380	NC(CCC(=O)O)C(=O)NC(C(C)C)C(=O)N1C(CCC1)C(=O)NC(CCC(=O)O)C(=O)O		YES	NRPS	Bacillus velezensis
381	NC(CS)C(=O)NC(CO)C(=O)NC(CS)C(=O)NC(C)C(=O)NC(CS)C(=O)NC([*])C(=O)NC(CC(=O)N)C(=O)NC(CC(=O)N)C(=O)NC(CC(=O)N)C(=O)O		NO	NRPS	Others
382	NC(CCC(=O)O)C(=O)NC(C(C)C)C(=O)N1C(CCC1)C(=O)O		YES	NRPS	Bacillus subtilis
383	CC(=O)C=CCC(=O)CC(O)CC(=O)CC(=O)C=CCC(O)CC(=O)NC([*])C(=O)C=CC=CC=CC=CCC(=O)CC(=O)C(=O)O		YES	PKS-NRP_Hybrids	Bacillus atrophaeus
384	NC(CCC(=O)O)C(=O)NC(CC(C)C)C(=O)NC(CC(C)C)C(=O)NC(C(C)CC)C(=O)NC(C(C)C)C(=O)NC([*])C(=O)O		YES	NRPS	Bacillus pumilus
385	NC(C(C)CC)C(=O)NC(CS)C(=O)NC(CC(C)C)C(=O)NC(CCC(=O)O)C(=O)NC(C(C)CC)C(=O)NC(Cc1ccccc1)C(=O)NC(CC1=CNC=N1)C(=O)NC(CC(=O)O)C(=O)NC(CC(=O)N)C(=O)O		YES	NRPS	Bacillus haynesii
386	NC(C(C)C)C(=O)NC(CC(=O)O)C(=O)NC(CC(=O)O)C(=O)O		YES	NRPS	Bacillus licheniformis
387	NC(CCC(=O)N)C(=O)NC(CC(C)C)C(=O)NC(CC(C)C)C(=O)NC(C(C)C)C(=O)NC(CC(=O)O)C(=O)NC(C(C)CC)C(=O)O		YES	NRPS	Bacillus licheniformis
388	NC([*])C(=O)NC(Cc1ccc(O)cc1)C(=O)CC(O)NC([*])C(=O)N1C(CCC1)C(=O)O		YES	PKS-NRP_Hybrids	Bacillus cereus
389	NC(C(O)C)C(=O)CC(O)NC(CC(=O)N)C(=O)NC([*])C(=O)O		YES	PKS-NRP_Hybrids	Bacillus cereus
390	CC(O)C=CC=CCC(O)C=CCC(=O)C=CC=CCC(O)CC(=O)CC(=O)CC(O)C=CC=CCC(=O)C(=O)O		YES	PKSother	Bacillus amyloliquefaciens
391	CC(=O)CC(=O)CC(O)CC(=O)CC(=O)C=CC=CCC(O)CC(O)NC([*])C(=O)C=CC=CC=CC=CCC(=O)CC(=O)C(=O)O		YES	PKS-NRP_Hybrids	Bacillus amyloliquefaciens
392	NC(CCC(=O)O)C(=O)N1C(CCC1)C(=O)NC(CCC(=O)O)C(=O)NC(Cc1ccc(O)cc1)C(=O)NC(C(C)CC)C(=O)CC(=O)NC(CC(=O)N)C(=O)NC(Cc1ccc(O)cc1)C(=O)NC(CC(=O)N)C(=O)N1C(CCC1)C(=O)NC(CCC(=O)O)C(=O)NC(CO)C(=O)O		YES	Others	Bacillus amyloliquefaciens
393	CC(=O)NC(CC(=O)N)C(=O)NC(Cc1ccc(O)cc1)C(=O)NC(CC(=O)N)C(=O)N1C(CCC1)C(=O)NC(CCC(=O)O)C(=O)NC(CO)C(=O)O		YES	Others	Bacillus amyloliquefaciens
394	N1C(CCC1)C(=O)NC(CCC(=O)O)C(=O)NC(Cc1ccc(O)cc1)C(=O)NC(C(C)CC)C(=O)O		YES	Others	Bacillus amyloliquefaciens
395	C=CC=CCC(=O)C=CCC(O)CC(=O)CC(=O)CC(=O)CC(=O)C=CC=CC=CCC(O)CC(=O)CC(O)CC(=O)CC(=O)C=CCC(=O)C=CCC(=O)C(=O)O		YES	PKSother	Bacillus amyloliquefaciens
396	NC(CC(C)C)C(=O)NC([*])C(=O)NC(CC(=O)O)C(=O)O		NO	NRPS	Others
397	NC(CC(C)C)C(=O)NC(C(C)CC)C(=O)NC(C(C)C)C(=O)NC([*])C(=O)O		NO	NRPS	Others
398	NCC(=O)C=CCC(O)CC(=O)C=CCC(=O)CC(O)CC(=O)CC(=O)C=CCC(O)CC(=O)C(=O)O		YES	PKS-NRP_Hybrids	Bacillus velezensis
399	CC(=O)CC(=O)CC(O)CC(O)CC(=O)NC([*])C(=O)CC(=O)CC(=O)CC(=O)C(=O)O		YES	PKS-NRP_Hybrids	Bacillus subtilis
400	CC(=O)CC(=O)CC(O)CC(O)CC(=O)NC([*])C(=O)CC(=O)C(=O)O		YES	PKS-NRP_Hybrids	Bacillus subtilis
401	CC(=O)CC(O)CC(O)CC(=O)NC([*])C(=O)CC(=O)CC(=O)CC(=O)C(=O)O		YES	PKS-NRP_Hybrids	Bacillus subtilis
402	CC(=O)CC(=O)NC(CC(=O)N)C(=O)NC(Cc1ccc(O)cc1)C(=O)NC(CCC(=O)N)C(=O)N1C(CCC1)C(=O)NC(CO)C(=O)NC(CC(=O)N)C(=O)O		YES	Others	Bacillus subtilis
403	CC(=O)CC(=O)NC(CC(=O)N)C(=O)NC(Cc1ccc(O)cc1)C(=O)O		YES	Others	Bacillus subtilis
404	NC(Cc1ccc(O)cc1)C(=O)NC(CCC(=O)N)C(=O)N1C(CCC1)C(=O)NC(CO)C(=O)NC(CC(=O)N)C(=O)O		YES	Others	Bacillus subtilis
405	NC(CS)C(=O)NC(C)C(=O)NC([*])C(=O)O		YES	NRPS	Bacillus thuringiensis
406	NC(CCC(=O)O)C(=O)NC(CC(C)C)C(=O)NC(CC(C)C)C(=O)NC(CC(C)C)C(=O)NC(C(C)C)C(=O)NC(CC(=O)O)C(=O)NC(CC(C)C)C(=O)NC(CC(C)C)C(=O)O		YES	NRPS	Bacillus velezensis
407	NC(CCC(=O)O)C(=O)NC(CCCN)C(=O)NC(Cc1ccc(O)cc1)C(=O)NC(C(O)C)C(=O)NC(CCC(=O)O)C(=O)NC(C(C)C)C(=O)N1C(CCC1)C(=O)NC(CCC(=O)O)C(=O)NC(Cc1ccc(O)cc1)C(=O)NC(C(C)CC)C(=O)CC(=O)NC(CC(=O)N)C(=O)NC(Cc1ccc(O)cc1)C(=O)NC(CC(=O)N)C(=O)O		YES	Others	Bacillus velezensis
408	CC(=O)NC(CC(=O)N)C(=O)NC(Cc1ccc(O)cc1)C(=O)NC(CC(=O)N)C(=O)O		YES	Others	Bacillus velezensis
409	NCC(=O)NC(CS)C(=O)CC(=O)NC([*])C(=O)CC(=O)NC([*])C(=O)NC([*])C(=O)O		YES	PKS-NRP_Hybrids	Bacillus cereus
410	CC(=O)NC([*])C(=O)CC(=O)NC([*])C(=O)NC([*])C(=O)O		YES	PKS-NRP_Hybrids	Bacillus cereus
411	CC(=O)C=CCC(O)CC(=O)NC([*])C(=O)C=CC=CC=CC=CCC(=O)CC(=O)C(=O)O		YES	PKS-NRP_Hybrids	Bacillus atrophaeus
412	CC(=O)NC(CC(=O)N)C(=O)NC(Cc1ccc(O)cc1)C(=O)NC(CC(=O)N)C(=O)NC(CCC(=O)N)C(=O)N1C(CCC1)C(=O)NC(CO)C(=O)NC(CC(=O)N)C(=O)NC(CCC(=O)O)C(=O)NC(CCCN)C(=O)NC(Cc1ccc(O)cc1)C(=O)NC(C(O)C)C(=O)NC(CCC(=O)O)C(=O)NC(C(C)C)C(=O)N1C(CCC1)C(=O)NC(CCC(=O)O)C(=O)NC(Cc1ccc(O)cc1)C(=O)NC(C(C)CC)C(=O)O		YES	Others	Bacillus atrophaeus
413	C=CCC(=O)CC(=O)C(=O)O		YES	PKSother	Bacillus atrophaeus
414	NC(CC(=O)N)C(=O)NC(CCC(=O)N)C(=O)N1C(CCC1)C(=O)NC(CO)C(=O)NC(CC(=O)N)C(=O)O		YES	NRPS	Bacillus atrophaeus
415	C([*])C(-O)		YES	PKSother	Bacillus atrophaeus
416	C=CC=CC=CCC(=O)CC(=O)CC(=O)C(=O)O		YES	PKSother	Bacillus atrophaeus
417	NC([*])C(=O)NC([*])C(=O)NC(CCCCN)C(=O)NC(C(O)C)C(=O)NC([*])C(=O)O		YES	Others	Bacillus cereus
418	NC(C(O)C)C(=O)NC(C(O)C)C(=O)NC([*])C(=O)NC([*])C(=O)NC(C)C(=O)NC(CO)C(=O)NC(CC(C)C)C(=O)NC(CCC(=O)N)C(=O)O		YES	NRPS	Bacillus cereus
419	NC([*])C(=O)N1C(CCC1)C(=O)NC([*])C(=O)NC(Cc1ccc(O)cc1)C(=O)O		YES	Others	Bacillus wiedmannii
420	NC(CC(=O)N)C(=O)NC(C(C)C)C(=O)NC(C(C)C)C(=O)NC(CC(=O)N)C(=O)NC(CC(=O)N)C(=O)NC(CCC(=O)O)C(=O)NC(C(O)C)C(=O)NC(CO)C(=O)NC(Cc1ccc(O)cc1)C(=O)NC(C(C)CC)C(=O)O		YES	NRPS	Bacillus cereus
421	C=CC=CC=CC=CCC(=O)CC(=O)C=CC(=O)O		YES	PKSother	Bacillus halotolerans
422	CC(O)CC(=O)CC(O)C=CCC(=O)C=CCC(O)CC(=O)CC(O)C=CC=CC=CCC(=O)C=CC=CC(=O)O		YES	PKSother	Bacillus siamensis
423	NC([*])C(=O)NC(CC(C)C)C(=O)O		YES	NRPS	Bacillus cereus
424	NC(CCC(=O)O)C(=O)NC(C(C)CC)C(=O)NC(CCCCN)C(=O)NC(CCCN)C(=O)NC(C(C)CC)C(=O)NC([*])C(=O)NC(CC1=CNC=N1)C(=O)NC(CC(=O)O)C(=O)NC(CC(=O)N)C(=O)O		YES	NRPS	Bacillus toyonensis
425	C=CCC(=O)C=CC=CCC(O)C=CCC(O)C=CCC(=O)C=CC=CCC(O)CC(O)CC(=O)C(=O)O		YES	PKSother	Bacillus velezensis
426	NCC(=O)C=CCC(O)CC(O)CC(=O)CC(=O)C=CCC(=O)CC(O)CC(=O)CC(=O)C=CCC(O)NC([*])C(=O)NC([*])C(=O)C=CC=CC=CC=CCC(=O)CC(=O)C(=O)O		YES	PKS-NRP_Hybrids	Bacillus velezensis
427	NC(CCC(=O)O)C(=O)NC(CCCN)C(=O)NC(Cc1ccc(O)cc1)C(=O)NC(C(O)C)C(=O)NC(CCC(=O)O)C(=O)NC(C(C)C)C(=O)N1C(CCC1)C(=O)NC(CCC(=O)O)C(=O)NC(Cc1ccc(O)cc1)C(=O)NC(C(C)CC)C(=O)CC(=O)NC(CC(=O)N)C(=O)NC(Cc1ccc(O)cc1)C(=O)NC(CC(=O)N)C(=O)N1C(CCC1)C(=O)NC(CCC(=O)O)C(=O)NC(C(O)C)C(=O)O		YES	Others	Bacillus velezensis
428	CC(=O)NC(CC(=O)N)C(=O)NC(Cc1ccc(O)cc1)C(=O)NC(CC(=O)N)C(=O)N1C(CCC1)C(=O)NC(CCC(=O)O)C(=O)NC(C(O)C)C(=O)O		YES	Others	Bacillus velezensis
429	NC(CCC(=O)O)C(=O)NC(CC(C)C)C(=O)NC(CC(C)C)C(=O)NC(CCC(=O)O)C(=O)NC(C(C)C)C(=O)NC(CC(=O)O)C(=O)NC(CC(C)C)C(=O)NC(CC(C)C)C(=O)O		YES	NRPS	Bacillus velezensis
430	CC(O)CC(=O)CC(O)CC(=O)C=CCC(=O)C=CC=CC=CC=CCC(=O)CC(O)C=CC=CC(=O)O		YES	PKSother	Bacillus velezensis
431	CC(O)NC([*])C(=O)N1C(CCC1)C(=O)NC(C(O)C)C(=O)CC(O)NC(CC(=O)N)C(=O)NC([*])C(=O)O		YES	PKS-NRP_Hybrids	Bacillus cereus
432	NC(C(O)C)C(=O)NC([*])C(=O)NC(C)C(=O)NC(CCC(=O)N)C(=O)NC(CCC(=O)N)C(=O)O		YES	NRPS	Bacillus cereus
433	CC(O)CC(O)C=CC=CC=CCC(=O)C=CC=CCC(O)CC(O)CC(=O)C=CC=CCC(=O)CC(=O)CC(O)C(=O)O		YES	PKSother	Bacillus velezensis
434	NC(CCC(=O)O)C(=O)NC(CCC(=O)O)C(=O)NC(CCCN)C(=O)NC(Cc1ccc(O)cc1)C(=O)NC(C(O)C)C(=O)NC(CCC(=O)O)C(=O)NC(C(C)C)C(=O)NC(CCC(=O)O)C(=O)N1C(CCC1)C(=O)NC(CCC(=O)O)C(=O)NC(CCC(=O)O)C(=O)NC(Cc1ccc(O)cc1)C(=O)NC(C(C)CC)C(=O)CC(=O)NC(CC(=O)N)C(=O)NC(Cc1ccc(O)cc1)C(=O)NC(CC(=O)N)C(=O)NC(CO)C(=O)NC(CCC(=O)O)C(=O)NC(CO)C(=O)NC(C(O)C)C(=O)O		YES	Others	Bacillus velezensis
435	NC(CCC(=O)O)C(=O)NC(CCC(=O)O)C(=O)NC(CCCN)C(=O)NC(Cc1ccc(O)cc1)C(=O)NC(C(O)C)C(=O)NC(CCC(=O)O)C(=O)NC(C(C)C)C(=O)NC(CCC(=O)O)C(=O)N1C(CCC1)C(=O)NC(CCC(=O)O)C(=O)NC(CCC(=O)O)C(=O)NC(Cc1ccc(O)cc1)C(=O)NC(C(C)CC)C(=O)O		YES	Others	Bacillus velezensis
436	NC([*])C(=O)CC(=O)CC(O)CC(=O)CC(O)CC(O)NCC(=O)C=CCC(=O)C=CC(=O)O		YES	PKS-NRP_Hybrids	Bacillus subtilis
437	NC(CCCN)C(=O)NC(Cc1ccc(O)cc1)C(=O)NC(C(O)C)C(=O)NC(CCC(=O)O)C(=O)NC(C(C)C)C(=O)N1C(CCC1)C(=O)O		YES	NRPS	Bacillus subtilis
438	N1C(CCC1)C(=O)NC([*])C(=O)NC(C(O)C)C(=O)NC(CO)C(=O)O		YES	NRPS	Bacillus pseudomycoides
439	NC(Cc1ccccc1)C(=O)NC(Cc1ccccc1)C(=O)O		YES	NRPS	Bacillus pseudomycoides
440	NC(CC(C)C)C(=O)NC(C(C)C)C(=O)NC(CC(=O)O)C(=O)NC(CC(C)C)C(=O)NC(CC(C)C)C(=O)O		YES	NRPS	Bacillus subtilis
441	NC(C(C)CC)C(=O)NC(C(C)CC)C(=O)NC(C(C)C)C(=O)NC([*])C(=O)O		YES	NRPS	Bacillus safensis
442	NC(C(C)CC)C(=O)NC(CS)C(=O)NC(CC(C)C)C(=O)NC(CCC(=O)O)C(=O)NC([*])C(=O)NC(Cc1ccccc1)C(=O)NC(C(O)C)C(=O)NC(CC(=O)O)C(=O)NC(CC(=O)N)C(=O)O		YES	NRPS	Bacillus swezeyi
443	CC(=O)NC(CC(=O)N)C(=O)NC(Cc1ccc(O)cc1)C(=O)NC(CC(=O)N)C(=O)NC(CCC(=O)N)C(=O)N1C(CCC1)C(=O)NC(CC(=O)N)C(=O)NC(CC(=O)N)C(=O)O		YES	Others	Bacillus swezeyi
444	NC(CCC(=O)N)C(=O)NC(CC(C)C)C(=O)NC(CC(C)C)C(=O)NC(C(C)C)C(=O)NC(CC(=O)O)C(=O)NC(CC(C)C)C(=O)NC(C(C)CC)C(=O)NCC(=O)C=CCC(O)CC(=O)CC(=O)C=CCC(=O)CC(O)CC(=O)CC(=O)C=CCC(O)CC(=O)NC([*])C(=O)C=CC=CC=CC=CCC(=O)CC(=O)C(=O)O		YES	PKS-NRP_Hybrids	Bacillus swezeyi
445	NC(C(C)C)C(=O)NC(CC(=O)O)C(=O)NC(CC(C)C)C(=O)NC(C(C)CC)C(=O)NCC(=O)C=CCC(O)CC(=O)CC(=O)C=CCC(=O)CC(O)CC(=O)CC(=O)C=CCC(O)CC(=O)NC([*])C(=O)C=CC=CC=CC=CCC(=O)CC(=O)C(=O)O		YES	PKS-NRP_Hybrids	Bacillus swezeyi
446	NC(CCC(=O)O)C(=O)NC(CCCN)C(=O)NC(Cc1ccc(O)cc1)C(=O)NC(C(O)C)C(=O)N1C(CCC1)C(=O)NC(CCC(=O)O)C(=O)NC(Cc1ccc(O)cc1)C(=O)NC(C(C)CC)C(=O)O		YES	Others	Bacillus subtilis
447	NC(Cc1ccccc1)C(=O)NC([*])C(=O)NC(C(C)CC)C(=O)N1C(CCC1)C(=O)NC(Cc1ccccc1)C(=O)NC(CC(C)C)C(=O)NC(CC(C)C)C(=O)O		YES	NRPS	Bacillus cereus
448	NC(CCC(=O)O)C(=O)NC(CCCN)C(=O)NC(Cc1ccc(O)cc1)C(=O)NC(C(O)C)C(=O)NC(CCC(=O)O)C(=O)NC(C(C)C)C(=O)N1C(CCC1)C(=O)O		NO	NRPS	Others
449	C=CC=CCC(=O)CC(=O)CC(O)CC(=O)CC(=O)CC(=O)C=CC(=O)O		NO	PKSother	Others
450	NC(Cc1ccccc1)C(=O)NC([*])C(=O)NC(CC(=O)N)C(=O)NCC(=O)C=CNC(CCC(=O)O)C(=O)O		NO	PKS-NRP_Hybrids	Others
451	NC([*])C(=O)NC(CC(C)C)C(=O)NC(Cc1ccc(O)cc1)C(=O)O		YES	NRPS	Bacillus thuringiensis
452	NC(CCC(=O)O)C(=O)NC(C(O)C)C(=O)NC([*])C(=O)NC(C)C(=O)NC(CO)C(=O)NC(CC(C)C)C(=O)NC(CCC(=O)N)C(=O)NC(CCC(=O)N)C(=O)O		YES	NRPS	Bacillus cereus
453	NC(C(C)C)C(=O)N1C(CCC1)C(=O)NC(CCC(=O)O)C(=O)NC(CCCN)C(=O)NC(Cc1ccc(O)cc1)C(=O)NC(C(O)C)C(=O)NC(CCC(=O)O)C(=O)O		YES	NRPS	Bacillus subtilis
454	NC(CS)C(=O)NC(CO)C(=O)NC(CS)C(=O)NC(C)C(=O)NC([*])C(=O)NC(CC(=O)N)C(=O)O		YES	NRPS	Bacillus cereus
455	NC(C(C)C)C(=O)NC(Cc1ccccc1)C(=O)NC(CC(=O)O)C(=O)NC(CC(=O)N)C(=O)NCC(=O)C=CCC(=O)NC(CCC(=O)O)C(=O)O		YES	PKS-NRP_Hybrids	Bacillus cereus
456	CC(=O)CC(O)CC(=O)C=CCC(=O)CC(O)C=CNC([*])C(=O)C=CC=CC=CCC(=O)CC(=O)C=CC(=O)O		YES	PKS-NRP_Hybrids	Bacillus velezensis
457	NC(CCC(=O)O)C(=O)NC(C(C)C)C(=O)N1C(CCC1)C(=O)NC(CCC(=O)O)C(=O)NC(Cc1ccc(O)cc1)C(=O)NC(C(C)CC)C(=O)CC(=O)NC(CC(=O)N)C(=O)NC(Cc1ccc(O)cc1)C(=O)NC(CC(=O)N)C(=O)NC(CCC(=O)N)C(=O)N1C(CCC1)C(=O)NC(CC(=O)N)C(=O)NC(CO)C(=O)O		YES	Others	Bacillus velezensis
458	NC(C(C)C)C(=O)NC(CC(=O)O)C(=O)NC(C(O)C)C(=O)O		YES	Others	Bacillus velezensis
459	NC(CCC(=O)O)C(=O)NC(C(C)CC)C(=O)O		YES	Others	Bacillus haynesii
460	NC(CCC(=O)O)C(=O)NC(CCC(=O)O)C(=O)NC(CCCN)C(=O)NC(Cc1ccc(O)cc1)C(=O)NC(C(O)C)C(=O)O		YES	NRPS	Bacillus haynesii
461	NC(Cc1ccccc1)C(=O)NC([*])C(=O)NC(Cc1ccccc1)C(=O)NC(C(O)C)C(=O)NC(C(C)C)C(=O)NC([*])C(=O)NC(C(O)C)C(=O)O		YES	NRPS	Bacillus amyloliquefaciens
462	C=CC=CCC(=O)CC(O)CC(=O)CC(=O)CC(=O)CC(=O)C=CC=CCC(O)CC(=O)C=CCC(O)CC(=O)CC(=O)C=CCC(=O)CC(=O)C=CC(=O)O		YES	PKSother	Bacillus amyloliquefaciens
463	CC(=O)CC(=O)CC(=O)CC(O)C=CCC(O)CC(=O)C=CC=CC(=O)O		YES	PKSother	Bacillus inaquosorum
464	CC(=O)CC(=O)CC(=O)C(=O)O		YES	PKSother	Bacillus inaquosorum
465	NC(CCC(=O)O)C(=O)NC(CC(C)C)C(=O)NC(CC(C)C)C(=O)NC(CC(C)C)C(=O)NC(C(C)C)C(=O)NC(CC(=O)O)C(=O)NC(CC(C)C)C(=O)NC(CC(C)C)C(=O)NC(CC(C)C)C(=O)O		YES	NRPS	Bacillus inaquosorum
466	C=CC=CCC(O)C=CCC(O)CC(=O)CC(=O)CC(=O)CC(=O)CC(O)C(=O)O		YES	PKSother	Bacillus inaquosorum
467	CC(O)CC(=O)C=CCC(=O)C=CC=CCC(O)C=CC=CCC(O)C=CCC(=O)C=CC(=O)O		YES	PKSother	Bacillus amyloliquefaciens
468	CC(=O)CC(O)CC(=O)CC(=O)CC(=O)CC(=O)C(=O)O		YES	PKSother	Bacillus amyloliquefaciens
469	NC(C(C)C)C(=O)N1C(CCC1)C(=O)N1C(CCC1)C(=O)O		YES	NRPS	Bacillus velezensis
470	NC(CO)C(=O)NC(C(O)C)C(=O)NC(Cc1ccc(O)cc1)C(=O)NC(CC(=O)N)C(=O)N1C(CCC1)C(=O)NC(CCC(=O)O)C(=O)CC(=O)NC(CC(=O)N)C(=O)NC(C(C)CC)C(=O)O		YES	Others	Bacillus velezensis
471	CC(=O)NC([*])C(=O)O		YES	NRPS	Bacillus subtilis
472	NC(CC(C)C)C(=O)NC(CC(=O)O)C(=O)O		YES	NRPS	Bacillus pumilus
473	CC(=O)NC(CC(=O)N)C(=O)NC(Cc1ccc(O)cc1)C(=O)NC(CC(=O)N)C(=O)NC(CCC(=O)N)C(=O)N1C(CCC1)C(=O)NC(CO)C(=O)O		YES	PKS-NRP_Hybrids	Bacillus spizizenii
474	NC([*])C(=O)NC(Cc1ccc(O)cc1)C(=O)CC(O)NC([*])C(=O)N1C(CCC1)C(=O)NC(C(O)C)C(=O)CC(O)NC(CC(=O)N)C(=O)N1C(CCC1)C(=O)N1C(CCC1)C(=O)O		YES	PKS-NRP_Hybrids	Bacillus cereus
475	NC(CC(=O)N)C(=O)N1C(CCC1)C(=O)N1C(CCC1)C(=O)O		YES	PKS-NRP_Hybrids	Bacillus cereus
476	CC(O)CC(=O)C=CCC(=O)CC(O)CC(=O)CC(O)C=CCC(=O)C=CC=CC=CCC(O)C=CC=CC(=O)O		YES	PKSother	Bacillus velezensis
477	CC(=O)CC(=O)CC(=O)CC(=O)C(=O)O		YES	PKS-NRP_Hybrids	Bacillus velezensis
478	NC(C(O)C)C(=O)NC([*])C(=O)NC(C)C(=O)NC(CO)C(=O)NC(CC(C)C)C(=O)NC(CCC(=O)N)C(=O)O		YES	NRPS	Bacillus cereus
479	NC(Cc1ccccc1)C(=O)NC(C(C)CC)C(=O)NC(CO)C(=O)NC(CS)C(=O)O		YES	NRPS	Bacillus toyonensis
480	NC(C(C)C)C(=O)N1C(CCC1)C(=O)NC(CCC(=O)O)C(=O)NC(Cc1ccc(O)cc1)C(=O)NC(C(C)CC)C(=O)CC(=O)NC(CC(=O)N)C(=O)NC(Cc1ccc(O)cc1)C(=O)NC(CC(=O)N)C(=O)NC(CCC(=O)N)C(=O)N1C(CCC1)C(=O)NC(CC(=O)N)C(=O)NC(CO)C(=O)O		YES	Others	Bacillus amyloliquefaciens
481	C=CCC(=O)CC(=O)CC(O)CC(=O)CC(=O)CC(=O)C=CCC(=O)CC(=O)CC(O)CC(=O)CC(=O)CC(O)CC(=O)CC(=O)C=CC=CCC(=O)C(=O)O		YES	PKSother	Bacillus amyloliquefaciens
482	NC(CCCN)C(=O)NC(Cc1ccc(O)cc1)C(=O)NC(C(O)C)C(=O)NC(C(C)C)C(=O)N1C(CCC1)C(=O)NC(Cc1ccc(O)cc1)C(=O)NC(C(C)CC)C(=O)CC(=O)NC(CC(=O)N)C(=O)NC(Cc1ccc(O)cc1)C(=O)NC(CC(=O)N)C(=O)NC(CCC(=O)N)C(=O)N1C(CCC1)C(=O)NC(CC(=O)N)C(=O)NC(CO)C(=O)O		YES	Others	Bacillus amyloliquefaciens
483	NC(CCCN)C(=O)NC(Cc1ccc(O)cc1)C(=O)NC(C(O)C)C(=O)NC(C(C)C)C(=O)N1C(CCC1)C(=O)NC(Cc1ccc(O)cc1)C(=O)NC(C(C)CC)C(=O)O		YES	Others	Bacillus amyloliquefaciens
484	NCC(=O)C=CCC(O)CC(=O)C=CCC(=O)CC(O)CC(=O)CC(=O)C=CCC(=O)CC(O)C=CNC([*])C(=O)C=CC=CC=CCC(=O)CC(=O)C=CC(=O)O		YES	PKS-NRP_Hybrids	Bacillus amyloliquefaciens
485	CC(O)CC(=O)CC(=O)CC(=O)CC(O)C=CCC(=O)C=CC=CC=CCC(=O)C=CC=CC=CCC(O)CC(O)C(=O)O		YES	PKSother	Bacillus amyloliquefaciens
486	NC(CCC(=O)O)C(=O)NC(CC(C)C)C(=O)NC(C(C)C)C(=O)NC(CC(=O)O)C(=O)NC(CC(C)C)C(=O)O		YES	NRPS	Bacillus amyloliquefaciens
487	NC(C(C)C)C(=O)NC(Cc1ccccc1)C(=O)NC(CC(=O)N)C(=O)NCC(=O)C=CNC(CCC(=O)O)C(=O)O		YES	PKS-NRP_Hybrids	Bacillus amyloliquefaciens
488	NC(CO)C(=O)NC(C)C(=O)NC([*])C(=O)O		YES	NRPS	Bacillus amyloliquefaciens
489	NCC(=O)NC(CS)C(=O)NC(CS)C(=O)CC(=O)CC(=O)NCC(=O)O		YES	NRPS	Bacillus cereus
490	NC([*])C(=O)NC(CC(=O)N)C(=O)NC([*])C(=O)NC([*])C(=O)NC(CC(=O)O)C(=O)O		YES	PKS-NRP_Hybrids	Bacillus cereus
491	NC([*])C(=O)N1C(CCC1)C(=O)N1C(CCC1)C(=O)O		YES	Others	Bacillus thuringiensis
492	NC(C(O)C)C(=O)NC([*])C(=O)CC(O)CC(O)CC(=O)CC(=O)CC(=O)CC(=O)NC([*])C(=O)C=CCC(=O)NCC(=O)CC(O)CC(=O)CC(=O)C=CCC(=O)C=CCC(=O)NC(CO)C(=O)NC([*])C(=O)O		YES	PKS-NRP_Hybrids	Bacillus velezensis
493	CC(O)CC(O)C=CC=CC=CC=CC=CC=CC=CCC(=O)C=CC=CCC(O)CC(O)CC(O)CC(O)CC(=O)CC(=O)C(=O)O		YES	PKSother	Bacillus velezensis
494	C=CC=CCC(=O)CC(O)CC(=O)CC(=O)CC(=O)CC(=O)C=CC=CCC(O)CC(=O)CC(O)CC(=O)CC(=O)CC(=O)CC(=O)C(=O)O		YES	PKSother	Bacillus velezensis
495	NC(CCC(=O)O)C(=O)NC(CC(C)C)C(=O)NC(CC(C)C)C(=O)NC([*])C(=O)NC(CC(=O)O)C(=O)NC(C(C)CC)C(=O)NC(C(C)C)C(=O)NC([*])C(=O)O		YES	NRPS	Bacillus pumilus
496	C=CC=CCC(O)CC(=O)CC(=O)CC(O)CC(=O)CC(=O)C=CC=CCC(=O)C(=O)O		YES	PKSother	Bacillus velezensis
497	NC(CCC(=O)O)C(=O)NC(CCC(=O)O)C(=O)NC(Cc1ccc(O)cc1)C(=O)NC(C(C)CC)C(=O)CC(=O)NC(CC(=O)N)C(=O)NC(Cc1ccc(O)cc1)C(=O)NC(CC(=O)N)C(=O)NC(CO)C(=O)NC(CCC(=O)O)C(=O)NC(CO)C(=O)NC(C(O)C)C(=O)O		YES	Others	Bacillus velezensis
498	NCC(=O)C=CC=CCC(O)CC(=O)CC(=O)C=CCC(=O)CC(O)CC(O)CC(=O)CC(=O)C=CCC(O)NC([*])C(=O)NC([*])C(=O)C=CC=CC=CC=CCC(=O)CC(=O)C(=O)O		YES	PKS-NRP_Hybrids	Bacillus velezensis
499	NC(Cc1ccc(O)cc1)C(=O)NC(C(C)CC)C(=O)CC(=O)NC(CC(=O)N)C(=O)NC([*])C(=O)NC(CC(=O)N)C(=O)NC(CCC(=O)N)C(=O)N1C(CCC1)C(=O)NC(CC(=O)N)C(=O)NC(CO)C(=O)O		YES	Others	Bacillus velezensis
500	CC(=O)NC(CC(=O)N)C(=O)NC([*])C(=O)NC(CC(=O)N)C(=O)NC(CCC(=O)N)C(=O)N1C(CCC1)C(=O)NC(CC(=O)N)C(=O)NC(CO)C(=O)O		YES	Others	Bacillus velezensis
501	CC(O)CC(=O)CC(=O)CC(O)CC(=O)C=CCC(=O)C=CC=CCC(=O)CC(=O)CC(O)CC(=O)CC(=O)C=CCC(=O)CC(=O)C(=O)O		YES	PKSother	Bacillus velezensis
502	NC([*])C(=O)CC(=O)CC(O)CC(O)CC(=O)CC(O)NCC(=O)C=CC=CCC(=O)C(=O)O		YES	PKS-NRP_Hybrids	Bacillus subtilis
503	NC(CC(=O)N)C(=O)NC(CC(=O)N)C(=O)NC(CC(=O)N)C(=O)CC(O)CC(O)NC(CCC(=O)O)C(=O)CC(O)CC(O)CC(=O)CC(=O)C(=O)O		YES	PKS-NRP_Hybrids	Bacillus pumilus
504	NC([*])C(=O)NC(Cc1ccc(O)cc1)C(=O)NC([*])C(=O)CC(O)NC([*])C(=O)N1C(CCC1)C(=O)NC(C(O)C)C(=O)CC(O)NC(CC(=O)N)C(=O)O		YES	PKS-NRP_Hybrids	Bacillus thuringiensis
505	NCC(=O)NC([*])C(=O)NC([*])C(=O)O		YES	NRPS	Bacillus cereus
506	NC(CCC(=O)O)C(=O)NC(CCCN)C(=O)NC(Cc1ccc(O)cc1)C(=O)NC(Cc1ccc(O)cc1)C(=O)NC(C(O)C)C(=O)NC(C(O)C)C(=O)NC(C(C)C)C(=O)N1C(CCC1)C(=O)NC(CCC(=O)O)C(=O)NC(C(C)CC)C(=O)O		YES	Others	Bacillus subtilis
507	C=CCC(=O)CC(O)CC(=O)C=CCC(O)CC(=O)CC(=O)NC([*])C(=O)C=CC=CC=CC=CCC(=O)CC(=O)CC(=O)C(=O)O		YES	PKS-NRP_Hybrids	Bacillus subtilis
508	NC(CC(C)C)C(=O)NC(CC(=O)O)C(=O)NC(CC(C)C)C(=O)NC(CC(C)C)C(=O)O		YES	NRPS	Bacillus subtilis
509	NC(Cc1ccc(O)cc1)C(=O)NC(C(C)CC)C(=O)CC(=O)C(=O)O		YES	Others	Bacillus inaquosorum
510	NC(CC(=O)N)C(=O)NC(Cc1ccc(O)cc1)C(=O)NC(CC(=O)N)C(=O)NC(CCC(=O)N)C(=O)N1C(CCC1)C(=O)NC(CC(=O)N)C(=O)NC(C(O)C)C(=O)O		YES	NRPS	Bacillus inaquosorum
511	C=CCC(O)C=CCC(O)CC(=O)CC(=O)CC(=O)CC(=O)C=CC(=O)O		YES	PKSother	Bacillus inaquosorum
512	NCC(=O)NC(C(C)CC)C(=O)NC(Cc1ccccc1)C(=O)NC([*])C(=O)C=CCC(=O)CC(=O)C(=O)O		YES	PKS-NRP_Hybrids	Bacillus cereus
513	NC(CCC(=O)O)C(=O)NC(CCCN)C(=O)NC(Cc1ccc(O)cc1)C(=O)NC(C(O)C)C(=O)NC(CCC(=O)O)C(=O)NC(C(C)C)C(=O)N1C(CCC1)C(=O)NC(CCC(=O)O)C(=O)NC(Cc1ccc(O)cc1)C(=O)CC(=O)NC(CC(=O)N)C(=O)NC(Cc1ccc(O)cc1)C(=O)NC(CC(=O)N)C(=O)NC(CCC(=O)N)C(=O)N1C(CCC1)C(=O)NC(CC(=O)N)C(=O)NC(CO)C(=O)O		YES	Others	Bacillus velezensis
514	NC(CCC(=O)O)C(=O)NC(CCCN)C(=O)NC(Cc1ccc(O)cc1)C(=O)NC(C(O)C)C(=O)NC(CCC(=O)O)C(=O)NC(C(C)C)C(=O)N1C(CCC1)C(=O)NC(CCC(=O)O)C(=O)NC(Cc1ccc(O)cc1)C(=O)O		YES	Others	Bacillus velezensis
515	CC(O)CC(=O)CC(=O)CC(O)CC(=O)C=CCC(=O)C=CC=CC=CCC(O)C=CC=CC=CCC(=O)C(=O)O		YES	PKSother	Bacillus velezensis
516	NC(CCC(=O)O)C(=O)NC(CC(C)C)C(=O)NC(CC(C)C)C(=O)NC(C(C)C)C(=O)NC(CC(=O)O)C(=O)NC(CC(C)C)C(=O)NC(CC(=O)O)C(=O)NC(CC(C)C)C(=O)O		YES	NRPS	Bacillus velezensis
517	C=CCC(=O)CC(=O)CC(O)CC(=O)CC(=O)CC(=O)C=CC=CCC(O)CC(=O)CC(=O)CC(O)CC(=O)CC(=O)C=CC=CCC(=O)C(=O)O		YES	PKSother	Bacillus velezensis
518	NCC(=O)NC(CS)C(=O)NC(CS)C(=O)CC(=O)C(=O)O		YES	PKS-NRP_Hybrids	Bacillus thuringiensis
519	NC(CCC(=O)O)C(=O)NC(C(C)C)C(=O)N1C(CCC1)C(=O)NC(CCC(=O)O)C(=O)NC(CCCN)C(=O)NC(CCC(=O)O)C(=O)NC(Cc1ccc(O)cc1)C(=O)NC(C(O)C)C(=O)NC(CCC(=O)O)C(=O)NC(Cc1ccc(O)cc1)C(=O)NC(C(C)CC)C(=O)CC(=O)NC(CC(=O)N)C(=O)NC(Cc1ccc(O)cc1)C(=O)NC(CC(=O)N)C(=O)NC(CCC(=O)N)C(=O)N1C(CCC1)C(=O)NC(CC(=O)N)C(=O)NC(CO)C(=O)O		YES	Others	Bacillus velezensis
520	NC(CCC(=O)O)C(=O)NC(C(C)C)C(=O)N1C(CCC1)C(=O)NC(CCC(=O)O)C(=O)NC(CCCN)C(=O)NC(CCC(=O)O)C(=O)NC(Cc1ccc(O)cc1)C(=O)NC(C(O)C)C(=O)NC(CCC(=O)O)C(=O)NC(Cc1ccc(O)cc1)C(=O)NC(C(C)CC)C(=O)O		YES	Others	Bacillus velezensis
521	NC([*])C(=O)NC(Cc1ccc(O)cc1)C(=O)NC(C(C)CC)C(=O)NC(CS)C(=O)NC(CC(C)C)C(=O)NC(CCC(=O)O)C(=O)NC(C(C)CC)C(=O)NC(CCCCN)C(=O)NC(CCCN)C(=O)NC(C(C)CC)C(=O)NC([*])C(=O)NC(CC1=CNC=N1)C(=O)NC(CC(=O)O)C(=O)NC(CC(=O)N)C(=O)O		YES	NRPS	Bacillus wiedmannii
522	NC(CO)C(=O)NC([*])C(=O)NC([*])C(=O)NC([*])C(=O)O		NO	NRPS	Others
523	CC(O)CC(=O)CC(O)C=CCC(=O)C=CC=CC=CCC(O)CC(=O)C=CCC(=O)CC(O)C=CC=CC(=O)O		YES	PKSother	Bacillus velezensis
524	NC([*])C(=O)NC(Cc1ccc(O)cc1)C(=O)CC(O)NC([*])C(=O)N1C(CCC1)C(=O)NC(C(O)C)C(=O)CC(O)NC(CC(=O)N)C(=O)NC([*])C(=O)NC([*])C(=O)NCC(=O)NC(CO)C(=O)NC(CCCCN)C(=O)NC([*])C(=O)NC(Cc1ccc(O)cc1)C(=O)NC([*])C(=O)O		YES	PKS-NRP_Hybrids	Bacillus cereus
525	NCC(=O)NC(CO)C(=O)NC(CCCCN)C(=O)NC([*])C(=O)NC(Cc1ccc(O)cc1)C(=O)NC([*])C(=O)O		YES	PKS-NRP_Hybrids	Bacillus cereus
526	NC(C(O)C)C(=O)NC(CC(C)C)C(=O)NC([*])C(=O)NC([*])C(=O)NC([*])C(=O)NC([*])C(=O)O		YES	NRPS	Bacillus gaemokensis
527	NC([*])C(=O)C([*])C(-O)NC([*])C(=O)O		YES	PKS-NRP_Hybrids	Bacillus gaemokensis
528	NC(C(O)C)C(=O)NC([*])C(=O)NC(C)C(=O)NC(CO)C(=O)NC(CC(C)C)C(=O)NC(CCC(=O)O)C(=O)O		YES	NRPS	Bacillus gaemokensis
529	NC(CCC(=O)O)C(=O)NC([*])C(=O)NC(C(C)CC)C(=O)O		YES	Others	Bacillus haynesii
530	CC(O)C=CC=CC=CCC(O)C=CCC(=O)C=CC=CC=CC=CCC(=O)CC(=O)CC(O)CC(=O)C(=O)O		YES	PKSother	Bacillus amyloliquefaciens
531	C=CC=CCC(=O)CC(=O)CC(=O)CC(=O)CC(=O)C=CCC(O)CC(=O)CC(O)CC(=O)CC(=O)CC(=O)C=CCC(=O)C=CC(=O)O		YES	PKSother	Bacillus amyloliquefaciens
532	NCC(=O)C=CCC(O)CC(=O)CC(=O)C=CCC(=O)CC(O)CC(=O)CC(=O)C=CCC(O)NC([*])C(=O)C=CC=CC=CC=CCC(=O)CC(=O)CC(=O)C(=O)O		YES	PKS-NRP_Hybrids	Bacillus amyloliquefaciens
533	NC(CC(=O)N)C(=O)NCC(=O)O		YES	NRPS	Bacillus thuringiensis
534	C=CCC(=O)NC(CCC(=O)O)C(=O)O		YES	PKS-NRP_Hybrids	Bacillus thuringiensis
535	NC(CC(=O)N)C(=O)NC(CC(=O)N)C(=O)O		YES	NRPS	Bacillus thuringiensis
536	NC(CCC(=O)O)C(=O)NC(CCC(=O)O)C(=O)NC(Cc1ccc(O)cc1)C(=O)NC(C(C)CC)C(=O)CC(=O)NC(CC(=O)N)C(=O)NC(Cc1ccc(O)cc1)C(=O)NC(CC(=O)N)C(=O)NC(CCC(=O)N)C(=O)N1C(CCC1)C(=O)NC(CC(=O)N)C(=O)NC(CO)C(=O)O		YES	Others	Bacillus siamensis
537	CC(=O)C=CCC(O)C=CCC(O)CC(=O)CC(=O)CC(=O)CC(=O)CC(=O)C=CC=CC=CCC(=O)C(=O)O		YES	PKSother	Bacillus siamensis
538	NC(CCC(=O)O)C(=O)NC(CC(C)C)C(=O)NC(CC(C)C)C(=O)NC([*])C(=O)NC([*])C(=O)NC(CC(=O)O)C(=O)NC(CC(C)C)C(=O)O		YES	NRPS	Bacillus subtilis
539	NC(CCC(=O)O)C(=O)NC(CCCN)C(=O)NC(Cc1ccc(O)cc1)C(=O)NC(C(O)C)C(=O)NC(CCC(=O)O)C(=O)NC(Cc1ccc(O)cc1)C(=O)NC(C(C)CC)C(=O)O		YES	Others	Bacillus subtilis
540	CC(=O)CC(=O)C=CCC(=O)CC(=O)CC(O)CC(=O)C(=O)O		YES	PKSother	Bacillus velezensis
541	C=CCC(=O)C=CC=CCC(O)CC(=O)CC(O)CC(=O)CC(=O)CC(=O)CC(=O)CC(=O)CC(O)CC(=O)CC(=O)CC(=O)C=CC(=O)O		YES	PKSother	Bacillus velezensis
542	NC(CCCN)C(=O)NC(Cc1ccc(O)cc1)C(=O)NC(C(O)C)C(=O)NC(C(C)C)C(=O)N1C(CCC1)C(=O)NC(Cc1ccc(O)cc1)C(=O)NC(C(C)CC)C(=O)CC(=O)NC(CC(=O)N)C(=O)NC(Cc1ccc(O)cc1)C(=O)NC(CC(=O)N)C(=O)NC(CO)C(=O)NC(CCC(=O)O)C(=O)NC(CO)C(=O)NC(C(O)C)C(=O)O		YES	Others	Bacillus velezensis
543	C=CCC(O)CC(=O)CC(O)CC(=O)CC(=O)CC(=O)CC(=O)C=CCC(=O)CC(O)CC(=O)CC(=O)CC(O)CC(=O)CC(=O)C=CCC(=O)CC(=O)C=CC(=O)O		YES	PKSother	Bacillus velezensis
544	CC(=O)NC(CC(=O)N)C(=O)NC(Cc1ccc(O)cc1)C(=O)NC(CC(=O)N)C(=O)NC(CCC(=O)N)C(=O)N1C(CCC1)C(=O)NC(CO)C(=O)NC(CC(=O)N)C(=O)NC(CCC(=O)O)C(=O)NC(CCCN)C(=O)NC(Cc1ccc(O)cc1)C(=O)NC(C(O)C)C(=O)NC([*])C(=O)NC(C(C)C)C(=O)N1C(CCC1)C(=O)NC(CCC(=O)O)C(=O)NC(Cc1ccc(O)cc1)C(=O)NC(C(C)CC)C(=O)O		YES	Others	Bacillus atrophaeus
545	NC(CCC(=O)O)C(=O)NC(CCCN)C(=O)NC(Cc1ccc(O)cc1)C(=O)NC(C(O)C)C(=O)NC([*])C(=O)NC(C(C)C)C(=O)N1C(CCC1)C(=O)NC(CCC(=O)O)C(=O)NC(Cc1ccc(O)cc1)C(=O)NC(C(C)CC)C(=O)O		YES	Others	Bacillus atrophaeus
546	C=CC=CC=CC=CC=CCC(=O)CC(=O)C(=O)O		YES	PKSother	Bacillus atrophaeus
547	NC(CC(=O)N)C(=O)NC(CC(=O)N)C(=O)CC(O)NC(CCC(=O)O)C(=O)CC(O)CC(=O)CC(=O)CC(O)CC(=O)C(=O)O		YES	PKS-NRP_Hybrids	Bacillus subtilis
548	CC(=O)C=CC=CC=CCC(=O)CC(=O)CC(O)CC(=O)CC(=O)CC(O)CC(=O)C=CCC(O)C=CCC(O)CC(=O)CC(=O)C(=O)O		YES	PKSother	Bacillus subtilis
549	CC(=O)C=CCC(O)C=CCC(O)CC(=O)CC(O)CC(=O)C(=O)O		YES	PKSother	Bacillus subtilis
550	CC(O)C=CC=CCC(=O)CC(O)C=CC=CCC(=O)C=CC=CCC(O)CC(O)CC(=O)C=CCC(=O)C(=O)O		YES	PKSother	Bacillus velezensis
551	NC([*])C(=O)NC(C(C)CC)C(=O)NC(Cc1ccccc1)C(=O)NC([*])C(=O)C=CCC(=O)CC(=O)C(=O)O		YES	PKS-NRP_Hybrids	Bacillus wiedmannii
552	NC(CC(C)C)C(=O)NC([*])C(=O)N1C(CCC1)C(=O)NC(C(C)C)C(=O)NC([*])C(=O)NC(CS)C(=O)NCC(=O)NC(C(O)C)C(=O)O		YES	NRPS	Bacillus cytotoxicus
553	NC(CC(C)C)C(=O)NC([*])C(=O)N1C(CCC1)C(=O)NC(C(C)C)C(=O)NC([*])C(=O)NC(CS)C(=O)O		YES	NRPS	Bacillus cytotoxicus
554	NC(CS)C(=O)NCC(=O)NC(C(O)C)C(=O)O		YES	NRPS	Bacillus cytotoxicus
555	NC(C)C(=O)NC([*])C(=O)NC([*])C(=O)NC([*])C(=O)NC(C(C)C)C(=O)NC(C(C)CC)C(=O)O		YES	NRPS	Bacillus wiedmannii
556	NCC(=O)C=CCC(=O)C=CCC(O)C=CCC(=O)C=CC=CCC(=O)CC(=O)CC(=O)C(=O)O		YES	PKS-NRP_Hybrids	Bacillus cereus
557	NCC(=O)C=CCC(O)CC(=O)CC(=O)C=CC=CCC(=O)CC(O)CC(=O)CC(=O)C=CCC(O)CC(O)CC(=O)NC([*])C(=O)C=CC=CC=CC=CCC(=O)CC(=O)C(=O)O		YES	PKS-NRP_Hybrids	Bacillus subtilis
558	C([*])C(-O)NC(CO)C(=O)NC(CCCN)C(=O)NC(Cc1ccccc1)C(=O)NC(C(C)C)C(=O)NC(CO)C(=O)N1C(CCC1)C(=O)NC([*])C(=O)NC(CCC(=O)N)C(=O)NC([*])C(=O)O		YES	Others	Bacillus glycinifermentans
559	NCC(=O)NC(C(O)C)C(=O)NCC(=O)O		YES	NRPS	Bacillus glycinifermentans
560	NC(Cc1ccccc1)C(=O)NC(C(C)CC)C(=O)NC(CO)C(=O)O		YES	NRPS	Bacillus toyonensis
561	NCC(=O)C=CCC(O)CC(=O)C=CCC(=O)CC(O)CC(=O)CC(=O)C=CCC(O)CC(=O)CC(=O)NC([*])C(=O)C=CC=CC(=O)O		YES	PKS-NRP_Hybrids	Bacillus subtilis
562	NCC(=O)C=CCC(O)CC(=O)CC(=O)C=CC=CCC(=O)CC(O)CC(=O)CC(=O)C=CCC(O)NC([*])C(=O)C=CC=CC=CC=CCC(=O)CC(=O)C(=O)O		YES	PKS-NRP_Hybrids	Bacillus velezensis
563	NC(C(O)C)C(=O)NC([*])C(=O)NC(C)C(=O)NC(CC(C)C)C(=O)NC(C(O)C)C(=O)NC(CCC(=O)O)C(=O)O		NO	NRPS	Others
564	CC(O)CC(=O)C=CCC(=O)C=CC=CCC(O)CC(=O)CC(O)CC(O)C=CC=CC=CCC(=O)C=CC(=O)O		YES	PKSother	Bacillus velezensis
565	NC(CO)C(=O)NC(CS)C(=O)NC(C)C(=O)NC([*])C(=O)NC(CC(=O)N)C(=O)NC(CC(=O)N)C(=O)O		YES	NRPS	Bacillus velezensis
566	CC(=O)NC(CC(=O)N)C(=O)NC(Cc1ccc(O)cc1)C(=O)NC(CC(=O)N)C(=O)NC(CCC(=O)N)C(=O)N1C(CCC1)C(=O)NC(CO)C(=O)NC(CC(=O)N)C(=O)NC(CCC(=O)O)C(=O)O		YES	PKS-NRP_Hybrids	Bacillus atrophaeus
567	NC(CS)C(=O)NC(C)C(=O)NC(CC(=O)N)C(=O)O		YES	NRPS	Bacillus cereus
568	NC(C(O)C)C(=O)NC([*])C(=O)NC(C)C(=O)O		YES	NRPS	Bacillus thuringiensis
569	NCC(=O)C=CCC(O)CC(=O)C=CCC(=O)CC(O)CC(=O)CC(=O)C=CCC(O)CC(=O)CC(=O)NC([*])C(=O)C=CC=CC=CC=CCC(=O)CC(=O)C=CC(=O)O		YES	PKS-NRP_Hybrids	Bacillus subtilis
570	NC(C(C)CC)C(=O)NC(CS)C(=O)NC(CC(C)C)C(=O)NC(CCC(=O)O)C(=O)NC(C(C)CC)C(=O)NC(CCCCN)C(=O)NC(CCCN)C(=O)NC(C(C)CC)C(=O)NC(Cc1ccccc1)C(=O)NC(C(O)C)C(=O)NC(CC(=O)O)C(=O)NC(CC(=O)N)C(=O)O		YES	NRPS	Bacillus haynesii
571	NC(CCCN)C(=O)NC(Cc1ccc(O)cc1)C(=O)NC(C(C)CC)C(=O)O		YES	Others	Bacillus subtilis
572	NC(CCC(=O)O)C(=O)NC(CC(C)C)C(=O)NC(C(C)C)C(=O)NC(CC(=O)O)C(=O)O		YES	NRPS	Bacillus subtilis
573	NC(C)C(=O)NC(CO)C(=O)NC(CC(C)C)C(=O)O		YES	NRPS	Bacillus cereus
574	NCC(=O)CC(=O)NCC(=O)O		NO	PKS-NRP_Hybrids	Others
575	NCC(=O)C=CCC(O)CC(=O)CC(=O)C=CCC(=O)CC(O)CC(=O)CC(=O)C=CCC(O)NC([*])C(=O)C=CC=CC=CC=CC(=O)O		YES	PKS-NRP_Hybrids	Bacillus amyloliquefaciens
576	NC(CCCN)C(=O)NC(Cc1ccc(O)cc1)C(=O)NC(C(O)C)C(=O)NC(C(C)C)C(=O)N1C(CCC1)C(=O)NC(CCC(=O)O)C(=O)NC(Cc1ccc(O)cc1)C(=O)NC(C(C)CC)C(=O)CC(=O)NC(CC(=O)N)C(=O)NC(Cc1ccc(O)cc1)C(=O)NC(CC(=O)N)C(=O)N1C(CCC1)C(=O)NC(CCC(=O)O)C(=O)NC(CO)C(=O)NC(C(O)C)C(=O)O		YES	Others	Bacillus velezensis
577	NC(CCCN)C(=O)NC(Cc1ccc(O)cc1)C(=O)NC(C(O)C)C(=O)NC(C(C)C)C(=O)N1C(CCC1)C(=O)NC(CCC(=O)O)C(=O)NC(Cc1ccc(O)cc1)C(=O)NC(C(C)CC)C(=O)O		YES	Others	Bacillus velezensis
578	NC(CS)C(=O)NC(CO)C(=O)NC(CS)C(=O)NC(C)C(=O)NC([*])C(=O)NC([*])C(=O)O		YES	NRPS	Bacillus velezensis
579	CC(=O)CC(O)CC(=O)CC(=O)C=CC=CCC(O)NC([*])C(=O)C=CC=CC=CC=CCC(=O)CC(=O)C(=O)O		YES	PKS-NRP_Hybrids	Bacillus amyloliquefaciens
580	N1C(CCC1)C(=O)NC(Cc1ccc(O)cc1)C(=O)NC(C(C)CC)C(=O)CC(=O)NC(CC(=O)N)C(=O)NC(Cc1ccc(O)cc1)C(=O)NC(CC(=O)N)C(=O)N1C(CCC1)C(=O)NC(CCC(=O)O)C(=O)NC(CO)C(=O)NC(C(O)C)C(=O)O		YES	Others	Bacillus amyloliquefaciens
581	N1C(CCC1)C(=O)NC(Cc1ccc(O)cc1)C(=O)NC(C(C)CC)C(=O)O		YES	Others	Bacillus amyloliquefaciens
582	C=CC=CCC(O)CC(=O)C=CCC(O)CC(=O)CC(=O)C=CCC(=O)CC(=O)C=CC(=O)O		YES	PKSother	Bacillus amyloliquefaciens
583	NC(Cc1ccccc1)C(=O)NC(CC(C)C)C(=O)NC(C)C(=O)NC(Cc1ccccc1)C(=O)O		YES	NRPS	Bacillus thuringiensis
584	NC(CCC(=O)O)C(=O)NC(Cc1ccc(O)cc1)C(=O)O		YES	Others	Bacillus subtilis
585	NC(CO)C(=O)NC(CO)C(=O)O		YES	NRPS	Bacillus subtilis
586	NC(C(C)C)C(=O)NC(CCC(=O)N)C(=O)NC(CCCN)C(=O)O		YES	NRPS	Bacillus cereus
587	NC(CCCN)C(=O)NC(Cc1ccc(O)cc1)C(=O)NC(C(O)C)C(=O)NC(CCC(=O)O)C(=O)NC(CCC(=O)O)C(=O)NC(C(C)C)C(=O)N1C(CCC1)C(=O)NC(CCC(=O)O)C(=O)NC(Cc1ccc(O)cc1)C(=O)NC(CCC(=O)O)C(=O)NC(C(C)CC)C(=O)CC(=O)NC(CC(=O)N)C(=O)NC(Cc1ccc(O)cc1)C(=O)NC(CC(=O)N)C(=O)N1C(CCC1)C(=O)NC(CCC(=O)O)C(=O)NC(CO)C(=O)NC(C(O)C)C(=O)O		YES	Others	Bacillus velezensis
588	NC(CCCN)C(=O)NC(Cc1ccc(O)cc1)C(=O)NC(C(O)C)C(=O)NC(CCC(=O)O)C(=O)NC(CCC(=O)O)C(=O)NC(C(C)C)C(=O)N1C(CCC1)C(=O)NC(CCC(=O)O)C(=O)NC(Cc1ccc(O)cc1)C(=O)NC(CCC(=O)O)C(=O)NC(C(C)CC)C(=O)O		YES	Others	Bacillus velezensis
589	NCC(=O)NC(CS)C(=O)CC(=O)NCC(=O)O		YES	PKS-NRP_Hybrids	Bacillus wiedmannii
590	CC(O)N1C(CCC1)C(=O)NC(C(O)C)C(=O)CC(O)NC(CC(=O)N)C(=O)NC([*])C(=O)NC([*])C(=O)O		YES	Others	Bacillus cereus
591	NC(CO)C(=O)NC(CC(C)C)C(=O)NC(CCC(=O)N)C(=O)NC(CCC(=O)N)C(=O)O		YES	NRPS	Bacillus cereus
592	CC(=O)NC(CC(=O)N)C(=O)NC(Cc1ccc(O)cc1)C(=O)O		YES	Others	Bacillus inaquosorum
593	NC(CC(=O)N)C(=O)NC(CCC(=O)N)C(=O)N1C(CCC1)C(=O)NC(CC(=O)N)C(=O)NC(C(O)C)C(=O)O		YES	NRPS	Bacillus inaquosorum
594	NC(CCC(=O)O)C(=O)NC(CC(C)C)C(=O)NC(CC(C)C)C(=O)NC(C(C)C)C(=O)NC(CC(=O)O)C(=O)NC(CC(=O)O)C(=O)NC(CC(C)C)C(=O)NC(CC(C)C)C(=O)O		YES	NRPS	Bacillus subtilis
595	NC([*])C(=O)C=CCC(=O)NC([*])C(=O)NC([*])C(=O)NCC(=O)NC([*])C(=O)NC([*])C(=O)NC(C(C)C)C(=O)NC(C(C)C)C(=O)O		YES	PKS-NRP_Hybrids	Bacillus cereus
596	NC([*])C(=O)NC([*])C(=O)CC(=O)NC([*])C(=O)NC([*])C(=O)NC([*])C(=O)NC([*])C(=O)NC(CC(=O)O)C(=O)O		NO	PKS-NRP_Hybrids	Others
597	NCC(=O)C=CCC(O)CC(=O)CC(=O)C=CCC(=O)CC(O)CC(=O)CC(=O)C=CCC(O)CC(=O)NC([*])C(=O)C=CC=CCC(=O)CC(=O)C(=O)O		YES	PKS-NRP_Hybrids	Bacillus atrophaeus
598	CC(=O)C=CCC(=O)CC(O)CC(=O)CC(=O)C=CCC(O)CC(=O)NC([*])C(=O)C=CC=CCC(=O)CC(=O)C(=O)O		YES	PKS-NRP_Hybrids	Bacillus atrophaeus
599	NC(C(C)CC)C(=O)NC(CC(=O)N)C(=O)O		YES	NRPS	Bacillus pseudomycoides
600	NC(CCC(=O)N)C(=O)NC(CC(C)C)C(=O)NC(C(C)C)C(=O)NC(CC(=O)O)C(=O)O		YES	NRPS	Bacillus paralicheniformis
601	NC(C(C)CC)C(=O)NC(CS)C(=O)NC(CC(C)C)C(=O)NC(CCC(=O)O)C(=O)NC(C(C)CC)C(=O)NC(C(C)CC)C(=O)NC(CCCCN)C(=O)NC(CCCN)C(=O)NC(C(C)CC)C(=O)NC(C(C)CC)C(=O)NC(Cc1ccccc1)C(=O)NC(CC1=CNC=N1)C(=O)NC(CC(=O)O)C(=O)NC(CC(=O)N)C(=O)O		YES	NRPS	Bacillus paralicheniformis
602	NC(Cc1ccccc1)C(=O)NC(C(C)CC)C(=O)NC(CO)C(=O)NC(CS)C(=O)NC(CS)C(=O)O		NO	NRPS	Others
603	NC(C(O)C)C(=O)CC(=O)NC([*])C(=O)NC(CC(C)C)C(=O)NC(C(C)C)C(=O)O		YES	NRPS	Bacillus wiedmannii
604	NC([*])C(=O)NC(Cc1ccc(O)cc1)C(=O)CC(O)NC([*])C(=O)N1C(CCC1)C(=O)NC(C(O)C)C(=O)CC(O)NC(CC(=O)N)C(=O)NC([*])C(=O)O		YES	Others	Bacillus cereus
605	NC([*])C(=O)NC(CCCN)C(=O)NC(Cc1ccc(O)cc1)C(=O)NC(C(O)C)C(=O)NC(CCC(=O)O)C(=O)NC(C(C)C)C(=O)N1C(CCC1)C(=O)NC(CCC(=O)O)C(=O)NC([*])C(=O)NC(C(C)CC)C(=O)O		YES	Others	Bacillus haynesii
606	NC(CC(C)C)C(=O)NC(CCC(=O)O)C(=O)O		YES	NRPS	Bacillus haynesii
607	C=CC=CCC(O)CC(=O)CC(O)CC(=O)CC(=O)CC(=O)CC(=O)C(=O)O		YES	PKSother	Bacillus velezensis
608	CC(O)C=CC=CCC(O)CC(=O)CC(O)C=CCC(=O)C=CC=CCC(O)CC(O)CC(=O)C=CC=CCC(=O)C(=O)O		YES	PKSother	Bacillus velezensis
609	CC(=O)CC(O)CC(=O)CC(=O)C=CC=CCC(O)NC([*])C(=O)C=CC=CC=CC=CC=CCC(=O)CC(=O)C(=O)O		YES	PKS-NRP_Hybrids	Bacillus velezensis
610	NC(CCC(=O)O)C(=O)NC(Cc1ccc(O)cc1)C(=O)NC(C(C)CC)C(=O)CC(=O)NC(CC(=O)N)C(=O)NC(Cc1ccc(O)cc1)C(=O)NC(CC(=O)N)C(=O)N1C(CCC1)C(=O)NC(CCC(=O)O)C(=O)NC(CO)C(=O)NC(C(O)C)C(=O)O		YES	Others	Bacillus velezensis
611	NC(Cc1ccc(O)cc1)C(=O)NC(C(C)CC)C(=O)C([*])C(-O)NC(CO)C(=O)NC(CCCN)C(=O)NC(Cc1ccccc1)C(=O)NC(C(C)C)C(=O)NC(CO)C(=O)N1C(CCC1)C(=O)NC([*])C(=O)NC(CCC(=O)O)C(=O)O		YES	PKS-NRP_Hybrids	Bacillus sonorensis
612	NC(C(O)C)C(=O)NC(CO)C(=O)NC(Cc1ccc(O)cc1)C(=O)NC(C(C)CC)C(=O)O		YES	NRPS	Bacillus thuringiensis
613	NCC(=O)NC(CO)C(=O)NC(CCCCN)C(=O)O		YES	NRPS	Bacillus thuringiensis
614	NC(C)C(=O)NC(CO)C(=O)N1C(CCC1)C(=O)NC(C(O)C)C(=O)NC([*])C(=O)O		YES	NRPS	Bacillus thuringiensis
615	NC(Cc1ccc(O)cc1)C(=O)NC(C(O)C)C(=O)NC(C(C)C)C(=O)N1C(CCC1)C(=O)O		YES	NRPS	Bacillus subtilis
616	NC(CS)C(=O)NC(CC(C)C)C(=O)NC(CCC(=O)O)C(=O)NC(CCCCN)C(=O)NC(CCCN)C(=O)NC(C(C)CC)C(=O)NC(Cc1ccccc1)C(=O)NC(CC1=CNC=N1)C(=O)NC(CC(=O)O)C(=O)NC(CC(=O)N)C(=O)O		NO	NRPS	Others
617	NC(CCC(=O)O)C(=O)NC(C(C)C)C(=O)N1C(CCC1)C(=O)NC([*])C(=O)NC(C(C)CC)C(=O)O		NO	Others	Others
618	CC(O)CC(=O)CC(=O)C=CCC(=O)CC(O)CC(=O)CC(=O)C=CC(=O)O		YES	PKSother	Bacillus velezensis
619	CC(=O)NC(C)C(=O)O		YES	PKS-NRP_Hybrids	Bacillus wiedmannii
620	NC([*])C(=O)NC(C(O)C)C(=O)O		YES	NRPS	Bacillus wiedmannii
621	NC(CS)C(=O)NC(CC(C)C)C(=O)NC(CCC(=O)O)C(=O)NC(C(C)CC)C(=O)NC(C(C)CC)C(=O)NC(CCCCN)C(=O)NC(CCCN)C(=O)O		YES	NRPS	Bacillus haynesii
622	NC(CCCN)C(=O)NC(Cc1ccc(O)cc1)C(=O)NC(C(O)C)C(=O)NC(CCC(=O)O)C(=O)NC(C(C)C)C(=O)N1C(CCC1)C(=O)NC(CCC(=O)O)C(=O)NC(Cc1ccc(O)cc1)C(=O)NC(C(C)CC)C(=O)CC(=O)NC(CC(=O)N)C(=O)NC(Cc1ccc(O)cc1)C(=O)NC(CC(=O)N)C(=O)NC(CCC(=O)N)C(=O)N1C(CCC1)C(=O)NC(CC(=O)N)C(=O)NC(CO)C(=O)O		YES	Others	Bacillus amyloliquefaciens
623	C=CC=CCC(=O)CC(O)CC(=O)CC(=O)CC(=O)CC(=O)C=CCC(O)CC(=O)CC(O)CC(=O)CC(=O)C=CCC(=O)CC(=O)C=CC(=O)O		YES	PKSother	Bacillus amyloliquefaciens
624	NC(C(C)C)C(=O)NC(CC(=O)O)C(=O)NC(C(C)C)C(=O)O		YES	NRPS	Bacillus cereus
625	NC(CO)C(=O)NC(CC(=O)N)C(=O)O		YES	Others	Bacillus spizizenii
626	CC(=O)NC(CC(=O)N)C(=O)NC(Cc1ccc(O)cc1)C(=O)NC(CC(=O)N)C(=O)NC(CCC(=O)N)C(=O)O		YES	PKS-NRP_Hybrids	Bacillus spizizenii
627	NC(CCC(=O)O)C(=O)NC(CC(C)C)C(=O)NC(CC(C)C)C(=O)NC([*])C(=O)NC(CC(=O)O)C(=O)NC(CC(C)C)C(=O)O		YES	NRPS	Bacillus altitudinis
628	NC(CCC(=O)O)C(=O)NC(CCCN)C(=O)NC(CCCN)C(=O)NC(Cc1ccc(O)cc1)C(=O)NC(C(O)C)C(=O)NC(CCC(=O)O)C(=O)NC(C(C)C)C(=O)N1C(CCC1)C(=O)NC(CCC(=O)O)C(=O)NC([*])C(=O)NC(C(C)CC)C(=O)O		YES	Others	Bacillus paralicheniformis
629	NC(C(C)CC)C(=O)NC(CS)C(=O)NC(CC(C)C)C(=O)NC(CCC(=O)O)C(=O)NC(C(C)CC)C(=O)NC(CCCCN)C(=O)NC(CCCN)C(=O)NC(Cc1ccccc1)C(=O)NC(CC1=CNC=N1)C(=O)NC(CC(=O)O)C(=O)NC(CC(=O)N)C(=O)O		YES	NRPS	Bacillus paralicheniformis
630	NCC(=O)C=CCC(O)CC(=O)C=CCC(=O)CC(O)CC(=O)CC(=O)CC(=O)C(=O)O		YES	PKS-NRP_Hybrids	Bacillus atrophaeus
631	NC([*])C(=O)C=CC=CC=CC=CCC(=O)CC(=O)C(=O)O		YES	PKS-NRP_Hybrids	Bacillus atrophaeus
632	N1C(CCC1)C(=O)NC(CO)C(=O)NC(CC(=O)N)C(=O)O		YES	NRPS	Bacillus atrophaeus
633	CC(O)CC(=O)C(=O)O		YES	PKSother	Bacillus atrophaeus
634	NC(CCC(=O)N)C(=O)NC(CC(=O)N)C(=O)NC(CO)C(=O)NC([*])C(=O)NCC(=O)O		NO	NRPS	Others
635	CC(O)NC([*])C(=O)N1C(CCC1)C(=O)NC(C(O)C)C(=O)CC(O)NC(CC(=O)N)C(=O)NC([*])C(=O)NC([*])C(=O)NCC(=O)NC(CO)C(=O)NC(CCCCN)C(=O)O		YES	PKS-NRP_Hybrids	Bacillus thuringiensis
636	NC([*])C(=O)NC([*])C(=O)NC(Cc1ccc(O)cc1)C(=O)CC(O)NC([*])C(=O)N1C(CCC1)C(=O)NC(C(O)C)C(=O)CC(O)NC(CC(=O)N)C(=O)NC([*])C(=O)NC([*])C(=O)O		YES	Others	Bacillus thuringiensis
637	NC(C(C)C)C(=O)NC(CC(=O)N)C(=O)NC(CO)C(=O)NC([*])C(=O)O		YES	NRPS	Bacillus pseudomycoides
638	NC(CCCN)C(=O)NC(Cc1ccc(O)cc1)C(=O)NC(C(O)C)C(=O)NC(C(C)C)C(=O)N1C(CCC1)C(=O)NC(CCC(=O)O)C(=O)NC([*])C(=O)NC(C(C)CC)C(=O)O		YES	Others	Bacillus haynesii
639	NC(C(O)C)C(=O)NC([*])C(=O)NC(C)C(=O)NC(CO)C(=O)NC(CO)C(=O)NC(CC(C)C)C(=O)NC(CCC(=O)N)C(=O)NC(CCC(=O)N)C(=O)O		NO	NRPS	Others
640	NC(CCC(=O)O)C(=O)NC(CCCN)C(=O)NC(Cc1ccc(O)cc1)C(=O)NC(C(O)C)C(=O)NC(CCC(=O)O)C(=O)NC(C(C)C)C(=O)N1C(CCC1)C(=O)NC(CCC(=O)O)C(=O)NC(C(C)CC)C(=O)CC(=O)NC(CC(=O)N)C(=O)NC(Cc1ccc(O)cc1)C(=O)NC(CC(=O)N)C(=O)N1C(CCC1)C(=O)NC(CCC(=O)O)C(=O)NC(CO)C(=O)NC(C(O)C)C(=O)O		YES	Others	Bacillus velezensis
641	NC(CCC(=O)O)C(=O)NC(CCCN)C(=O)NC(Cc1ccc(O)cc1)C(=O)NC(C(O)C)C(=O)NC(CCC(=O)O)C(=O)NC(C(C)C)C(=O)N1C(CCC1)C(=O)NC(CCC(=O)O)C(=O)NC(C(C)CC)C(=O)O		YES	Others	Bacillus velezensis
642	NC(CO)C(=O)NC([*])C(=O)NC([*])C(=O)NC([*])C(=O)NC([*])C(=O)O		YES	NRPS	Bacillus paranthracis
643	NC(CCC(=O)N)C(=O)NC(CC(C)C)C(=O)NC(CC(C)C)C(=O)NC(C(C)C)C(=O)NC(CC(=O)O)C(=O)NC(CC(C)C)C(=O)O		YES	NRPS	Bacillus haynesii
644	CC(O)CC(O)CC(=O)C=CC=CCC(=O)C=CC=CCC(O)C=CC=CC=CCC(=O)CC(O)C(=O)O		YES	PKSother	Bacillus vallismortis
645	CC(O)CC(=O)CC(O)C=CCC(=O)C=CCC(=O)C=CC=CC=CCC(O)C=CC=CCC(O)CC(=O)C(=O)O		YES	PKSother	Bacillus velezensis
646	NC(CCC(=O)N)C(=O)NC(CC(C)C)C(=O)NC(CC(C)C)C(=O)NC(C(C)C)C(=O)NC(CC(=O)O)C(=O)NC(CC(C)C)C(=O)NC(C(C)CC)C(=O)NC(C(C)CC)C(=O)C=CC=CC=CCC(=O)C=CCC(O)CC(=O)CC(=O)C=CC=CC=CCC(=O)C=CC=CCC(O)CC(=O)C(=O)O		YES	PKS-NRP_Hybrids	Bacillus paralicheniformis
647	NC(C(C)C)C(=O)NC(CC(=O)O)C(=O)NC(CC(C)C)C(=O)NC(C(C)CC)C(=O)NC(C(C)CC)C(=O)C=CC=CC=CCC(=O)C=CCC(O)CC(=O)CC(=O)C=CC=CC=CCC(=O)C=CC=CCC(O)CC(=O)C(=O)O		YES	PKS-NRP_Hybrids	Bacillus paralicheniformis
648	NC(CCC(=O)N)C(=O)NC(CC(C)C)C(=O)NC(CC(C)C)C(=O)NC(C(C)C)C(=O)NC(CC(=O)O)C(=O)NC(CC(C)C)C(=O)NC(C(C)CC)C(=O)NC(C(C)CC)C(=O)O		YES	PKS-NRP_Hybrids	Bacillus paralicheniformis
649	NC(C(C)CC)C(=O)NC(CS)C(=O)NC(CC(C)C)C(=O)NC(CCC(=O)O)C(=O)NC(C(C)CC)C(=O)NC(CCCCN)C(=O)NC(CCCN)C(=O)NC(C(C)CC)C(=O)O		YES	NRPS	Bacillus haynesii
650	NCC(=O)C=CCC(O)CC(=O)CC(=O)C(=O)O		YES	PKS-NRP_Hybrids	Bacillus subtilis
651	CC(O)CC(=O)NC([*])C(=O)C=CC=CC(=O)O		YES	PKS-NRP_Hybrids	Bacillus subtilis
652	CC(=O)CC(O)CC(=O)CC(=O)C(=O)O		YES	PKSother	Bacillus subtilis
653	NC([*])C(=O)NC(C(C)C)C(=O)NC(C(C)C)C(=O)NC(C(C)CC)C(=O)O		YES	NRPS	Bacillus safensis
654	NC(CC(=O)N)C(=O)NC(CC(=O)N)C(=O)C=CC=CNC(CCC(=O)O)C(=O)CC(O)CC(O)CC(=O)C(=O)O		YES	PKS-NRP_Hybrids	Bacillus safensis
655	CC(O)C=CC=CC=CC=CCC(=O)C=CC=CC=CCC(=O)CC(=O)CC(O)CC(O)CC(O)CC(=O)C(=O)O		YES	PKSother	Bacillus velezensis
656	CC(=O)CC(=O)CC(=O)C=CCC(=O)CC(O)CC(=O)C(=O)O		YES	PKSother	Bacillus velezensis
657	NC(CCC(=O)O)C(=O)NC(CCC(=O)O)C(=O)NC(CCCN)C(=O)NC(Cc1ccc(O)cc1)C(=O)NC(C(O)C)C(=O)NC(CCC(=O)O)C(=O)NC(C(C)C)C(=O)N1C(CCC1)C(=O)NC(Cc1ccc(O)cc1)C(=O)NC(C(C)CC)C(=O)CC(=O)NC(CC(=O)N)C(=O)NC(Cc1ccc(O)cc1)C(=O)NC(CC(=O)N)C(=O)NC(CO)C(=O)NC(CCC(=O)O)C(=O)NC(CO)C(=O)NC(C(O)C)C(=O)O		YES	Others	Bacillus velezensis
658	NC(CCC(=O)O)C(=O)NC(CCC(=O)O)C(=O)NC(CCCN)C(=O)NC(Cc1ccc(O)cc1)C(=O)NC(C(O)C)C(=O)NC(CCC(=O)O)C(=O)NC(C(C)C)C(=O)N1C(CCC1)C(=O)NC(Cc1ccc(O)cc1)C(=O)NC(C(C)CC)C(=O)O		YES	Others	Bacillus velezensis
659	C=CCC(=O)CC(O)CC(=O)CC(=O)CC(=O)CC(=O)C=CCC(O)CC(O)CC(=O)CC(O)CC(O)CC(=O)CC(=O)C=CCC(=O)CC(=O)C=CC(=O)O		YES	PKSother	Bacillus velezensis
660	NC(CC(=O)N)C(=O)NC(CCCCN)C(=O)NC([*])C(=O)NC([*])C(=O)NC(CC(C)C)C(=O)NC([*])C(=O)O		YES	Others	Bacillus velezensis
661	NC(C(C)C)C(=O)N1C(CCC1)C(=O)NC(CCC(=O)O)C(=O)NC([*])C(=O)NC(C(C)CC)C(=O)NC(C(C)CC)C(=O)O		YES	Others	Bacillus paralicheniformis
662	NC(C(O)C)C(=O)CC(O)NC(CC(=O)N)C(=O)NC([*])C(=O)NC([*])C(=O)NC([*])C(=O)O		YES	PKS-NRP_Hybrids	Bacillus cereus
663	NC(CC1=CNc2c1cccc2)C(=O)NC([*])C(=O)O		YES	NRPS	Bacillus thuringiensis
664	C=CC=CC=CC=CC=CCC(=O)CC(=O)C=CCC(=O)CC(=O)CC(O)CC(O)C([*])C(-O)		YES	PKSother	Bacillus velezensis
665	C=CCC(=O)CC(O)CC(O)CC(O)C([*])C(-O)		YES	PKSother	Bacillus velezensis
666	NC(CCC(=O)O)C(=O)NC(CCCN)C(=O)NC(CCC(=O)O)C(=O)NC(Cc1ccc(O)cc1)C(=O)NC(C(O)C)C(=O)NC(CCC(=O)O)C(=O)NC(C(C)C)C(=O)N1C(CCC1)C(=O)NC(CCC(=O)O)C(=O)NC([*])C(=O)NC(C(C)CC)C(=O)O		YES	Others	Bacillus paralicheniformis
667	NC(CCC(=O)N)C(=O)NC(CC(C)C)C(=O)NC([*])C(=O)NC(CC(C)C)C(=O)NC(Cc1ccc(O)cc1)C(=O)O		NO	Others	Others
668	NC(CCCN)C(=O)NC(Cc1ccc(O)cc1)C(=O)NC(C(O)C)C(=O)NC([*])C(=O)NC([*])C(=O)NC(C(C)C)C(=O)N1C(CCC1)C(=O)NC(Cc1ccc(O)cc1)C(=O)NC(C(C)CC)C(=O)O		YES	Others	Bacillus subtilis
669	NC(CCC(=O)N)C(=O)NC(CC(C)C)C(=O)NC(CC(C)C)C(=O)O		YES	NRPS	Bacillus paralicheniformis
670	NC(C(C)CC)C(=O)NC(CS)C(=O)NC(CC(C)C)C(=O)NC(CCC(=O)O)C(=O)NC(C(C)CC)C(=O)NC(CCCCN)C(=O)NC(CCCN)C(=O)O		YES	NRPS	Bacillus paralicheniformis
671	NC(C(O)C)C(=O)NC([*])C(=O)NC(CC(=O)N)C(=O)NC(C(O)C)C(=O)O		YES	NRPS	Bacillus cereus
672	NC([*])C(=O)NC(Cc1ccccc1)C(=O)O		YES	NRPS	Bacillus cereus
673	NC([*])C(=O)CC(=O)NC(CS)C(=O)C=CCC(O)C=CC(=O)O		YES	PKS-NRP_Hybrids	Bacillus cereus
674	NC(CC(C)C)C(=O)NC(CC(C)C)C(=O)NC(CC(=O)O)C(=O)NC(CC(C)C)C(=O)NC(C(C)CC)C(=O)NC(C(C)C)C(=O)NC([*])C(=O)O		YES	NRPS	Bacillus pumilus
675	NC(C(O)C)C(=O)NC(CC(C)C)C(=O)NC(C(O)C)C(=O)NC([*])C(=O)NC(C)C(=O)NC(CO)C(=O)NC(CC(C)C)C(=O)O		YES	NRPS	Bacillus pseudomycoides
676	NC(CC1=CNC=N1)C(=O)NC(CC(=O)O)C(=O)NC(CC(C)C)C(=O)NC(CCC(=O)O)C(=O)O		YES	NRPS	Bacillus haynesii
677	C=CC=CCC(=O)CC(=O)CC(O)CC(=O)C=CC=CCC(O)CC(=O)CC(=O)CC(O)CC(=O)CC(=O)C=CC=CCC(=O)C(=O)O		YES	PKSother	Bacillus velezensis
678	CC(=O)CC(=O)NC(C(O)C)C(=O)NC([*])C(=O)NC(CC(=O)O)C(=O)NCC(=O)NC([*])C(=O)NC(C(C)C)C(=O)O		YES	PKS-NRP_Hybrids	Bacillus subtilis
679	CC(=O)CC(=O)NC(C(O)C)C(=O)NC([*])C(=O)NC(CC(=O)O)C(=O)NCC(=O)O		YES	PKS-NRP_Hybrids	Bacillus subtilis
680	NC(CCCN)C(=O)NC(Cc1ccc(O)cc1)C(=O)NC(C(O)C)C(=O)NC(CCC(=O)O)C(=O)NC(C(C)C)C(=O)N1C(CCC1)C(=O)NC(Cc1ccc(O)cc1)C(=O)NC(C(C)CC)C(=O)O		YES	Others	Bacillus subtilis
681	CC(=O)CC(=O)CC(=O)C=CCC(O)CC(=O)CC(=O)C(=O)O		YES	PKSother	Bacillus velezensis
682	NC(CCC(=O)O)C(=O)NC(CCCN)C(=O)NC(Cc1ccc(O)cc1)C(=O)NC(C(O)C)C(=O)NC(CCC(=O)O)C(=O)NC(C(C)C)C(=O)N1C(CCC1)C(=O)NC(CCC(=O)O)C(=O)NC(C(O)C)C(=O)NC(C(C)CC)C(=O)O		YES	Others	Bacillus subtilis
683	CC(=O)CC(O)CC(O)CC(=O)C=CCC(O)CC(O)C=CC=CCC(=O)C=CC=CC=CC=CCC(=O)C(=O)O		YES	PKSother	Bacillus amyloliquefaciens
684	NC(CCC(=O)O)C(=O)NC(CCC(=O)O)C(=O)NC(CCCN)C(=O)NC(Cc1ccc(O)cc1)C(=O)NC(C(O)C)C(=O)NC(CCC(=O)O)C(=O)NC(CCC(=O)O)C(=O)NC(C(C)C)C(=O)N1C(CCC1)C(=O)NC(CCC(=O)O)C(=O)NC(Cc1ccc(O)cc1)C(=O)NC(C(C)CC)C(=O)CC(=O)NC(CC(=O)N)C(=O)NC(Cc1ccc(O)cc1)C(=O)NC(CC(=O)N)C(=O)N1C(CCC1)C(=O)NC(CCC(=O)O)C(=O)NC(CO)C(=O)NC(C(O)C)C(=O)O		YES	Others	Bacillus amyloliquefaciens
685	NC(CCC(=O)O)C(=O)NC(CCC(=O)O)C(=O)NC(CCCN)C(=O)NC(Cc1ccc(O)cc1)C(=O)NC(C(O)C)C(=O)NC(CCC(=O)O)C(=O)NC(CCC(=O)O)C(=O)NC(C(C)C)C(=O)N1C(CCC1)C(=O)NC(CCC(=O)O)C(=O)NC(Cc1ccc(O)cc1)C(=O)NC(C(C)CC)C(=O)O		YES	Others	Bacillus amyloliquefaciens
686	NCC(=O)C=CCC(O)CC(=O)C=CCC(=O)CC(O)CC(=O)CC(=O)C=CCC(=O)CC(O)CC(=O)NC([*])C(=O)C=CC=CC=CCC(=O)CC(=O)C=CC(=O)O		YES	PKS-NRP_Hybrids	Bacillus subtilis
687	NC(CCCN)C(=O)NC(Cc1ccc(O)cc1)C(=O)NC(C(O)C)C(=O)NC(CCC(=O)O)C(=O)NC(CCC(=O)O)C(=O)O		YES	NRPS	Bacillus subtilis
688	C=CCC(=O)CC(O)CC(=O)CC(=O)CC(O)CC(=O)CC(=O)C=CC(=O)O		YES	PKSother	Bacillus amyloliquefaciens
689	NC(CCCN)C(=O)NC(Cc1ccc(O)cc1)C(=O)NC(C(O)C)C(=O)NC(CCC(=O)O)C(=O)NC(C(C)C)C(=O)N1C(CCC1)C(=O)NC(CCC(=O)O)C(=O)NC(Cc1ccc(O)cc1)C(=O)NC(C(C)CC)C(=O)CC(=O)NC(CC(=O)N)C(=O)NC(Cc1ccc(O)cc1)C(=O)NC(CC(=O)N)C(=O)NC(CO)C(=O)NC(CCC(=O)O)C(=O)NC(CO)C(=O)NC(C(O)C)C(=O)O		YES	Others	Bacillus amyloliquefaciens
690	NC(CO)C(=O)NCC(=O)NC(CS)C(=O)NC([*])C(=O)NC(CO)C(=O)NC(CO)C(=O)NC(CO)C(=O)CC(=O)C=CC=CC=CCC(O)C=CCC(O)C=CC=CC=CCC(=O)CC(O)C=CCC(=O)CC(=O)C=CCC(=O)CC(=O)C(=O)O		NO	PKS-NRP_Hybrids	Others
691	CC(=O)CC(O)C=CCC(=O)CC(=O)C=CC=CCC(=O)CC(O)C=CCC(O)C=CC=CCC(=O)C(=O)O		NO	PKS-NRP_Hybrids	Others
692	NC([*])C(=O)NC(CO)C(=O)NC(CO)C(=O)NC(CO)C(=O)CC(=O)C=CC=CC=CCC(O)C=CCC(O)C=CC=CC=CCC(=O)C(=O)O		NO	PKS-NRP_Hybrids	Others
693	NC(CO)C(=O)NCC(=O)NC(CS)C(=O)NC([*])C(=O)NC(CO)C(=O)NC(CO)C(=O)NC(CO)C(=O)CC(=O)C=CC=CC=CC(=O)O		NO	PKS-NRP_Hybrids	Others
694	NC(C)C(=O)NC([*])C(=O)NC(C)C(=O)NCC(=O)NC(CO)C(=O)NC(C)C(=O)NC([*])C(=O)NC(C(O)C)C(=O)O		NO	NRPS	Others
695	NC(CCC(=O)O)C(=O)NC([*])C(=O)NC([*])C(=O)O		NO	NRPS	Others
696	CC(=O)CC(=O)NC(CO)C(=O)NC(C(O)C)C(=O)NC([*])C(=O)NC(CC(=O)O)C(=O)NCC(=O)O		YES	PKS-NRP_Hybrids	Bacillus wiedmannii
697	NC(CCC(=O)O)C(=O)NC(CCCN)C(=O)NC(Cc1ccc(O)cc1)C(=O)NC(C(O)C)C(=O)NC(CCC(=O)O)C(=O)N1C(CCC1)C(=O)NC(CCC(=O)O)C(=O)NC(Cc1ccc(O)cc1)C(=O)NC(C(C)CC)C(=O)CC(=O)NC(CC(=O)N)C(=O)NC(Cc1ccc(O)cc1)C(=O)NC(CC(=O)N)C(=O)NC(CCC(=O)N)C(=O)N1C(CCC1)C(=O)NC(CC(=O)N)C(=O)NC(C(O)C)C(=O)O		YES	Others	Bacillus subtilis
698	C=CC=CC=CCC(O)C=CCC(O)CC(=O)CC(=O)CC(=O)CC(=O)C(=O)O		YES	PKSother	Bacillus subtilis
699	NC([*])C(=O)NC(Cc1ccc(O)cc1)C(=O)NC(CCC(=O)O)C(=O)O		YES	NRPS	Bacillus cereus
700	NC([*])C(=O)NC(CC(=O)O)C(=O)NC(C(C)CC)C(=O)NC(C(C)C)C(=O)NC([*])C(=O)O		YES	NRPS	Bacillus altitudinis
701	CC(=O)CC(O)CC(=O)C(=O)O		YES	PKSother	Bacillus subtilis
702	NCC(=O)C=CC(=O)O		YES	PKS-NRP_Hybrids	Bacillus spizizenii
703	NC(CCC(=O)O)C(=O)NC(Cc1ccc(O)cc1)C(=O)NC(C(C)CC)C(=O)CC(=O)NC(CC(=O)N)C(=O)NC(Cc1ccc(O)cc1)C(=O)NC(CC(=O)N)C(=O)NC(CO)C(=O)NC(CCC(=O)O)C(=O)NC(CO)C(=O)NC(C(O)C)C(=O)O		YES	Others	Bacillus velezensis
704	C=CCC(=O)C=CC=CCC(O)C=CC=CCC(O)CC(O)CC(=O)C=CC=CCC(=O)CC(=O)CC(O)C(=O)O		YES	PKSother	Bacillus velezensis
705	CC(O)CC(=O)CC(=O)C=CC=CCC(O)NC([*])C(=O)C=CC=CC=CC=CCC(=O)CC(=O)C(=O)O		YES	PKS-NRP_Hybrids	Bacillus velezensis
706	CC(=O)NC([*])C(=O)NC(CC(=O)N)C(=O)NC(Cc1ccccc1)C(=O)O		YES	PKS-NRP_Hybrids	Bacillus atrophaeus
707	NCC(=O)NC(CS)C(=O)O		YES	NRPS	Bacillus thuringiensis
708	NC(CS)C(=O)NC(C(O)C)C(=O)NCC(=O)NC(CC(=O)N)C(=O)O		NO	NRPS	Others
709	NC(CC(=O)N)C(=O)NC([*])C(=O)CC(O)NC(CC(C)C)C(=O)CC(O)CC(=O)CC(O)CC(=O)C(=O)O		NO	PKS-NRP_Hybrids	Others
710	NC(C(C)CC)C(=O)NC(CO)C(=O)NC(CO)C(=O)NC([*])C(=O)NCC(=O)O		NO	PKS-NRP_Hybrids	Others
711	NC(C(C)C)C(=O)NC([*])C(=O)NC(C(C)C)C(=O)O		YES	NRPS	Bacillus mobilis
712	NC([*])C(=O)NC([*])C(=O)NC(Cc1ccccc1)C(=O)NC(C(C)CC)C(=O)NC([*])C(=O)NC(C(C)CC)C(=O)O		YES	NRPS	Bacillus mycoides
713	NC(C(O)C)C(=O)NC(C(O)C)C(=O)O		YES	NRPS	Bacillus pseudomycoides
714	NC(CC(C)C)C(=O)NC([*])C(=O)N1C(CCC1)C(=O)NC([*])C(=O)NC(C(O)C)C(=O)NC(CO)C(=O)O		YES	NRPS	Bacillus pseudomycoides
715	NC(C(C)CC)C(=O)NC(Cc1ccccc1)C(=O)NC(CC1=CNC=N1)C(=O)O		YES	NRPS	Bacillus haynesii
716	NC(C(C)CC)C(=O)NC(Cc1ccccc1)C(=O)NC(CC1=CNC=N1)C(=O)NC(CC(=O)O)C(=O)NC(CC(=O)N)C(=O)O		YES	NRPS	Bacillus haynesii
717	NC(CS)C(=O)NC(CC(C)C)C(=O)NC(CCC(=O)O)C(=O)NC(C(C)CC)C(=O)NC(CCCCN)C(=O)O		YES	NRPS	Bacillus haynesii
718	NC(Cc1ccc(O)cc1)C(=O)NC(Cc1ccc(O)cc1)C(=O)O		YES	Others	Bacillus cereus
719	NC(C(C)C)C(=O)N1C(CCC1)C(=O)NC(CCC(=O)O)C(=O)NC(Cc1ccc(O)cc1)C(=O)NC(C(C)CC)C(=O)CC(=O)NC(CC(=O)N)C(=O)NC(Cc1ccc(O)cc1)C(=O)NC(CC(=O)N)C(=O)NC(CO)C(=O)NC(CCC(=O)O)C(=O)NC(CO)C(=O)NC(C(O)C)C(=O)O		NO	Others	Others
720	NC(CS)C(=O)CC(=O)CC(=O)NC(C(C)C)C(=O)NC(C(C)CC)C(=O)O		YES	PKS-NRP_Hybrids	Bacillus mobilis
721	NC(C(C)C)C(=O)NC(CC(=O)O)C(=O)NC(C(O)C)C(=O)NC(CC(C)C)C(=O)NC(C(C)C)C(=O)NC(CC(C)C)C(=O)C=CNC(CC(C)C)C(=O)O		YES	PKS-NRP_Hybrids	Bacillus thuringiensis
722	NC(C(C)C)C(=O)NC(CC(=O)O)C(=O)NC(C(O)C)C(=O)NC(CC(C)C)C(=O)NC(C(C)C)C(=O)NC(CC(C)C)C(=O)C=CC(=O)O		YES	PKS-NRP_Hybrids	Bacillus thuringiensis
723	C=CNC(CC(C)C)C(=O)O		YES	PKS-NRP_Hybrids	Bacillus thuringiensis
724	NC([*])C(=O)NC(Cc1ccc(O)cc1)C(=O)CC(O)NC([*])C(=O)N1C(CCC1)C(=O)NC(C(O)C)C(=O)CC(O)NC(CC(=O)N)C(=O)NC([*])C(=O)NC([*])C(=O)NCC(=O)NC(CO)C(=O)NC(CCCCN)C(=O)NC([*])C(=O)NC(Cc1ccc(O)cc1)C(=O)O		YES	PKS-NRP_Hybrids	Bacillus thuringiensis
725	NCC(=O)NC(CO)C(=O)NC(CCCCN)C(=O)NC([*])C(=O)NC(Cc1ccc(O)cc1)C(=O)O		YES	PKS-NRP_Hybrids	Bacillus thuringiensis
726	NC(C(O)C)C(=O)NC([*])C(=O)NC(C)C(=O)NC(CO)C(=O)NC(CC(C)C)C(=O)NC([*])C(=O)NC([*])C(=O)NC(CCC(=O)N)C(=O)O		NO	NRPS	Others
727	C=CC=CCC(O)C=CC=CCC(=O)CC(O)C=CCC(=O)CC(O)CC(O)CC(=O)C=CC=CCC(=O)C(=O)O		YES	PKSother	Bacillus velezensis
728	NC(Cc1ccc(O)cc1)C(=O)NC(CC(=O)N)C(=O)NC(CCC(=O)N)C(=O)N1C(CCC1)C(=O)NC(CO)C(=O)O		YES	PKS-NRP_Hybrids	Bacillus spizizenii
729	CC(O)CC(=O)C=CCC(=O)CC(O)CC(=O)CC(=O)C=CCC(O)CC(=O)CC(=O)NC([*])C(=O)C=CC=CC=CCC(=O)C=CC(=O)O		YES	PKS-NRP_Hybrids	Bacillus spizizenii
730	CC(=O)CC(=O)CC(O)CC(=O)C=CCC(=O)CC(=O)C(=O)O		YES	PKSother	Bacillus velezensis
731	NC([*])C(=O)NC(C(C)C)C(=O)NC([*])C(=O)NCC(=O)N1C(CCC1)C(=O)CC(O)NC(CC(=O)O)C(=O)NC([*])C(=O)O		YES	PKS-NRP_Hybrids	Bacillus thuringiensis
732	NC([*])C(=O)NC(C(C)C)C(=O)NC([*])C(=O)NCC(=O)N1C(CCC1)C(=O)CC(O)C(=O)O		YES	PKS-NRP_Hybrids	Bacillus thuringiensis
733	NC(CCC(=O)O)C(=O)NC(CCC(=O)O)C(=O)NC(CCCN)C(=O)NC(Cc1ccc(O)cc1)C(=O)NC(C(O)C)C(=O)NC(CCC(=O)O)C(=O)NC(C(C)C)C(=O)N1C(CCC1)C(=O)NC(CCC(=O)O)C(=O)NC(CCC(=O)O)C(=O)NC(Cc1ccc(O)cc1)C(=O)NC(C(C)CC)C(=O)CC(=O)NC(CC(=O)N)C(=O)NC(Cc1ccc(O)cc1)C(=O)NC(CC(=O)N)C(=O)N1C(CCC1)C(=O)NC(CCC(=O)O)C(=O)NC(CO)C(=O)NC(C(O)C)C(=O)O		YES	Others	Bacillus amyloliquefaciens
734	NC(CCC(=O)O)C(=O)NC(CCC(=O)O)C(=O)NC(CCCN)C(=O)NC(Cc1ccc(O)cc1)C(=O)NC(C(O)C)C(=O)NC(CCC(=O)O)C(=O)NC(C(C)C)C(=O)N1C(CCC1)C(=O)NC(CCC(=O)O)C(=O)NC(CCC(=O)O)C(=O)NC(Cc1ccc(O)cc1)C(=O)NC(C(C)CC)C(=O)O		YES	Others	Bacillus amyloliquefaciens
735	CC(O)CC(=O)CC(=O)CC(=O)CC(=O)CC(=O)C=CCC(=O)C=CC=CCC(O)CC(=O)CC(=O)C=CC(=O)O		YES	PKSother	Bacillus velezensis
736	C=CC=CCC(=O)CC(=O)CC(O)C=CC=CCC(O)CC(O)CC(O)C=CC=CC=CCC(=O)C(=O)O		YES	PKSother	Bacillus velezensis
737	NC(CO)C(=O)NC(C(O)C)C(=O)NC(Cc1ccc(O)cc1)C(=O)NC(CC(=O)N)C(=O)NC(CO)C(=O)NC(CCC(=O)O)C(=O)CC(=O)NC(CC(=O)N)C(=O)NC(C(C)CC)C(=O)NC(Cc1ccc(O)cc1)C(=O)CC(O)CC(=O)CC(=O)C=CCC(=O)CC(O)NC([*])C(=O)C=CC=CC=CC=CCC(=O)CC(=O)C(=O)O		YES	Others	Bacillus velezensis
738	NC([*])C(=O)C=CC=CC=CCC(=O)C=CCC(=O)CC(O)CC(O)CC(=O)NC(Cc1ccc(O)cc1)C(=O)NC(C(C)CC)C(=O)CC(=O)NC(CC(=O)N)C(=O)NC(Cc1ccc(O)cc1)C(=O)NC(CC(=O)N)C(=O)NC(CO)C(=O)NC(CCC(=O)O)C(=O)NC(CO)C(=O)NC(C(O)C)C(=O)O		YES	Others	Bacillus velezensis
739	CC(O)CC(=O)NC(Cc1ccc(O)cc1)C(=O)NC(C(C)CC)C(=O)O		YES	Others	Bacillus velezensis
740	CC(O)CC(=O)CC(=O)C=CCC(=O)CC(O)NC([*])C(=O)C=CC=CC=CC=CCC(=O)CC(=O)C(=O)O		YES	Others	Bacillus velezensis
741	C=CC=CCC(=O)CC(=O)C(=O)O		YES	PKSother	Bacillus velezensis
742	NC([*])C(=O)NC(C(O)C)C(=O)NC([*])C(=O)NC(CCCN)C(=O)NC(Cc1ccc(O)cc1)C(=O)NC(Cc1ccc(O)cc1)C(=O)NC(Cc1ccc(O)cc1)C(=O)NC(C(O)C)C(=O)N1C(CCC1)C(=O)NC(Cc1ccccc1)C(=O)NC(Cc1ccc(O)cc1)C(=O)NC(C(C)C)C(=O)NC(CO)C(=O)NC(Cc1ccc(O)cc1)C(=O)O		NO	NRPS	Others
743	CC(=O)CC(=O)C=CC=CC=CC=CC=CCC(O)CC(O)CC(=O)CC(=O)C=CCC(=O)CC(O)CC(O)C=CCC(O)C([*])C(-O)		YES	PKSother	Bacillus velezensis
744	C=CCC(=O)CC(O)CC(O)C=CCC(O)C([*])C(-O)		YES	PKSother	Bacillus velezensis
745	NC(CS)C(=O)CC(=O)NCC(=O)O		YES	PKS-NRP_Hybrids	Bacillus thuringiensis
746	NC(CC(C)C)C(=O)NC([*])C(=O)N1C(CCC1)C(=O)NC(CC(C)C)C(=O)NC(CS)C(=O)NCC(=O)O		YES	PKS-NRP_Hybrids	Bacillus atrophaeus
747	NC(CCCN)C(=O)NC([*])C(=O)NC([*])C(=O)NC(CC(=O)N)C(=O)NC(CC(=O)O)C(=O)NC(CC(C)C)C(=O)O		YES	NRPS	Bacillus wiedmannii
748	NC(CS)C(=O)NC(C(C)CC)C(=O)NC(CCC(=O)O)C(=O)O		YES	NRPS	Bacillus wiedmannii
749	NC(CC(=O)N)C(=O)NC(CC(=O)N)C(=O)CC(O)NC(CCC(=O)O)C(=O)CC(O)C(OC)C(=O)CC(O)CC(=O)CC(=O)C(=O)O		YES	PKS-NRP_Hybrids	Bacillus vallismortis
750	NC(Cc1ccc(O)cc1)C(=O)NC(C(O)C)C(=O)NC(CCC(=O)O)C(=O)O		YES	NRPS	Bacillus vallismortis
751	N1C(CCC1)C(=O)NC(CCC(=O)O)C(=O)O		YES	NRPS	Bacillus vallismortis
752	NCC(=O)NC(C(C)CC)C(=O)NC(Cc1ccccc1)C(=O)NC([*])C(=O)C=CC=CCC(=O)CC(=O)C(=O)O		NO	PKS-NRP_Hybrids	Others
753	NCC(=O)C=CCC(O)CC(=O)CC(=O)C=CCC(=O)CC(O)CC(=O)CC(=O)C=CCC(O)C(=O)O		YES	PKS-NRP_Hybrids	Bacillus atrophaeus
754	NC(CC(=O)N)C(=O)CC(=O)C(=O)O		YES	NRPS	Bacillus atrophaeus
755	NCC(=O)C=CCC(O)CC(=O)CC(=O)C=CCC(=O)C(=O)O		YES	PKS-NRP_Hybrids	Bacillus amyloliquefaciens
756	CC(=O)CC(=O)C=CCC(O)NC([*])C(=O)C=CC=CC=CC=CCC(=O)CC(=O)C(=O)O		YES	PKS-NRP_Hybrids	Bacillus amyloliquefaciens
757	CC(O)CC(=O)CC(O)C=CCC(=O)C=CC=CC=CC=CCC(=O)CC(O)C=CC=CCC(O)CC(=O)C(=O)O		YES	PKSother	Bacillus amyloliquefaciens
758	NCC(=O)C=CCC(O)CC(=O)CC(=O)C=CC=CCC(=O)CC(O)CC(=O)CC(=O)C=CCC(O)CC(=O)NC([*])C(=O)NC([*])C(=O)C=CC=CC=CC=CCC(=O)CC(=O)C(=O)O		YES	PKS-NRP_Hybrids	Bacillus intestinalis
759	NCC(=O)C=CCC(O)CC(=O)CC(=O)C=CC=CCC(=O)CC(O)CC(=O)CC(=O)C=CCC(O)CC(=O)NC([*])C(=O)NC([*])C(=O)C=CC=CC=CC(=O)O		YES	PKS-NRP_Hybrids	Bacillus intestinalis
760	CC(=O)C=CCC(O)CC(=O)NC([*])C(=O)NC([*])C(=O)C=CC=CC=CC=CCC(=O)CC(=O)C(=O)O		YES	PKS-NRP_Hybrids	Bacillus intestinalis
761	NC(CCC(=O)N)C(=O)NC(CC(C)C)C(=O)NC(CC(C)C)C(=O)NC(C(C)C)C(=O)NC(CC(=O)O)C(=O)O		YES	NRPS	Bacillus licheniformis
762	NC([*])C(=O)NC(C(C)C)C(=O)NC([*])C(=O)NC([*])C(=O)NC([*])C(=O)CC(=O)NC([*])C(=O)O		YES	PKS-NRP_Hybrids	Bacillus cereus
763	NC(C(O)C)C(=O)NC([*])C(=O)NC([*])C(=O)NC(CC(=O)N)C(=O)O		YES	NRPS	Bacillus thuringiensis
764	NC(CC(C)C)C(=O)NC([*])C(=O)NC(CCCCN)C(=O)NC(C(O)C)C(=O)NC([*])C(=O)O		YES	Others	Bacillus anthracis
765	NC(CCC(=O)O)C(=O)NC([*])C(=O)NC([*])C(=O)NC(CC(C)C)C(=O)NC(C(C)C)C(=O)NC(CC(=O)O)C(=O)NC(CC(C)C)C(=O)NC([*])C(=O)NC([*])C(=O)O		YES	NRPS	Bacillus velezensis
766	CC(O)CC(O)C=CC=CC=CC=CC=CC=CC=CCC(=O)C=CC=CCC(=O)CC(=O)CC(O)CC(O)CC(O)CC(=O)CC(=O)C(=O)O		YES	PKSother	Bacillus velezensis
767	NCC(=O)C=CCC(O)CC(=O)CC(=O)C=CCC(=O)CC(O)CC(O)CC(=O)CC(=O)C=CCC(O)NC([*])C(=O)C=CC=CC=CC=CC=CCC(=O)CC(=O)C(=O)O		YES	PKS-NRP_Hybrids	Bacillus velezensis
768	NC(CCCN)C(=O)NC(Cc1ccc(O)cc1)C(=O)NC(C(O)C)C(=O)NC(CCC(=O)O)C(=O)NC(C(C)C)C(=O)N1C(CCC1)C(=O)NC(CCC(=O)O)C(=O)NC(Cc1ccc(O)cc1)C(=O)NC(C(C)CC)C(=O)CC(=O)NC(CC(=O)N)C(=O)NC(Cc1ccc(O)cc1)C(=O)NC(CC(=O)N)C(=O)N1C(CCC1)C(=O)NC(CCC(=O)O)C(=O)NC(C(O)C)C(=O)O		YES	Others	Bacillus velezensis
769	C=CC=CCC(=O)CC(O)CC(=O)CC(=O)CC(=O)CC(=O)C=CCC(O)CC(O)CC(O)CC(=O)CC(=O)CC(=O)C(=O)O		YES	PKSother	Bacillus velezensis
770	NC(CO)C(=O)NC(CC(C)C)C(=O)NC(CCC(=O)N)C(=O)NC(CCC(=O)N)C(=O)NC([*])C(=O)NC(C)C(=O)NC(C(O)C)C(=O)NCC(=O)NC(C(O)C)C(=O)O		YES	NRPS	Bacillus cereus
771	NC(CCC(=O)O)C(=O)NC(C(C)CC)C(=O)NC(CCCCN)C(=O)NC(CCCN)C(=O)NC(CC(=O)O)C(=O)NC(CC(=O)N)C(=O)O		YES	NRPS	Bacillus cereus
772	NC(Cc1ccccc1)C(=O)NC(CC1=CNC=N1)C(=O)NC(CC(=O)O)C(=O)O		YES	NRPS	Bacillus paralicheniformis
773	NC(CC(=O)N)C(=O)NC(CC(=O)N)C(=O)CC(O)NC(CCC(=O)N)C(=O)CC(O)CC(O)CC(=O)C(=O)O		YES	PKS-NRP_Hybrids	Bacillus stratosphericus
774	NC([*])C(=O)CC(=O)NC(CS)C(=O)C=CCC(O)C=CNC(C(O)C)C(=O)NC([*])C(=O)NC(Cc1ccccc1)C(=O)O		YES	PKS-NRP_Hybrids	Bacillus cereus
775	NC([*])C(=O)CC(=O)NC(CS)C(=O)C=CCC(O)C=CNC(C(O)C)C(=O)O		YES	PKS-NRP_Hybrids	Bacillus cereus
776	NC(CC(=O)N)C(=O)NCC(=O)NC([*])C(=O)O		YES	NRPS	Bacillus pseudomycoides
777	NC([*])C(=O)NC([*])C(=O)NC(C(O)C)C(=O)NCC(=O)O		YES	PKS-NRP_Hybrids	Bacillus pseudomycoides
778	NC(CC(=O)N)C(=O)NC(CC(=O)N)C(=O)CC(O)NC([*])C(=O)CC(O)C(OC)C(=O)CC(O)CC(=O)C(=O)O		YES	PKS-NRP_Hybrids	Bacillus inaquosorum
779	NCC(=O)C=CCC(O)CC(=O)CC(=O)C=CCC(=O)CC(O)CC(=O)CC(=O)C=CCC(O)CC(=O)NC([*])C(=O)C=CC=CC(=O)O		YES	PKS-NRP_Hybrids	Bacillus inaquosorum
780	NC(Cc1ccc(O)cc1)C(=O)NC(CC(=O)N)C(=O)NC(CCC(=O)N)C(=O)N1C(CCC1)C(=O)NC(CC(=O)N)C(=O)NC(C(O)C)C(=O)O		YES	NRPS	Bacillus inaquosorum
781	CC(=O)NC(CC(=O)N)C(=O)CC(O)NC(CO)C(=O)NC(CCCN)C(=O)O		YES	NRPS	Bacillus mycoides
782	NC(CS)C(=O)NC(CS)C(=O)NC(CS)C(=O)O		YES	Others	Bacillus mycoides
783	NC(CC(=O)N)C(=O)NC(Cc1ccc(O)cc1)C(=O)NC(C(O)C)C(=O)NC(CCCN)C(=O)NC(Cc1ccc(O)cc1)C(=O)NC(CO)C(=O)NCC(=O)O		YES	NRPS	Bacillus cereus
784	NC(Cc1ccccc1)C(=O)NC(C(C)CC)C(=O)O		YES	NRPS	Bacillus pseudomycoides
785	NC(C(C)C)C(=O)N1C(CCC1)C(=O)NC(CCC(=O)O)C(=O)NC(CCC(=O)O)C(=O)NC(Cc1ccc(O)cc1)C(=O)NC(C(O)C)C(=O)O		YES	NRPS	Bacillus inaquosorum
786	NC(CCC(=O)N)C(=O)NC(CC(C)C)C(=O)NC(CC(C)C)C(=O)NC(C(C)C)C(=O)NC(CC(=O)O)C(=O)NC([*])C(=O)NC([*])C(=O)NC(C(C)CC)C(=O)O		YES	NRPS	Bacillus haynesii
787	CC(O)CC(O)C=CC=CC=CC=CCC(=O)C=CC=CCC(O)CC(O)CC(=O)C=CCC(=O)CC(=O)CC(O)C(=O)O		YES	PKSother	Bacillus velezensis
788	NC(CCC(=O)O)C(=O)NC(CC(C)C)C(=O)NC(CC(C)C)C(=O)NC([*])C(=O)NC(CC(=O)O)C(=O)NC(CC(C)C)C(=O)NC(CC(C)C)C(=O)NC(C(C)CC)C(=O)NC(C(C)C)C(=O)NC([*])C(=O)O		NO	NRPS	Others
789	NC([*])C(=O)NC(C(O)C)C(=O)NC(C(C)C)C(=O)CC(=O)C(=O)O		YES	PKS-NRP_Hybrids	Bacillus mycoides
790	NC([*])C(=O)C=CC=CC=CCC(=O)NCC(=O)C=CCC(=O)CC(=O)NC(C(O)C)C(=O)NC(CCN)C(=O)O		YES	PKS-NRP_Hybrids	Bacillus wiedmannii
791	NC(Cc1ccc(O)cc1)C(=O)NC(C(C)CC)C(=O)CC(=O)NC(CC(=O)N)C(=O)NC(Cc1ccc(O)cc1)C(=O)NC(CC(=O)N)C(=O)NC(CCC(=O)N)C(=O)N1C(CCC1)C(=O)NC(CC(=O)N)C(=O)O		YES	Others	Bacillus velezensis
792	CC(=O)NC(CC(=O)N)C(=O)NC(Cc1ccc(O)cc1)C(=O)NC(CC(=O)N)C(=O)NC(CCC(=O)N)C(=O)N1C(CCC1)C(=O)NC(CC(=O)N)C(=O)O		YES	Others	Bacillus velezensis
793	C=CCC(=O)CC(O)CC(=O)CC(O)CC(=O)C=CC(=O)O		YES	PKSother	Bacillus velezensis
794	NCC(=O)C=CCC(O)CC(=O)C=CCC(=O)CC(O)CC(=O)CC(=O)C(=O)O		YES	PKS-NRP_Hybrids	Bacillus velezensis
795	CC(O)CC(=O)CC(=O)C(=O)O		YES	PKSother	Bacillus velezensis
796	CC(O)CC(=O)CC(=O)CC(=O)C=CC=CCC(O)C(=O)O		YES	PKSother	Bacillus velezensis
797	CC(O)NC([*])C(=O)C=CC=CC(=O)O		YES	PKS-NRP_Hybrids	Bacillus velezensis
798	CC(O)C=CC=CC=CC=CC=CC=CCC(=O)CC(=O)C=CCC(=O)C(=O)O		YES	PKSother	Bacillus velezensis
799	CC(=O)NC(CC(=O)N)C(=O)NC(Cc1ccc(O)cc1)C(=O)NC(CC(=O)N)C(=O)NC(CCC(=O)N)C(=O)N1C(CCC1)C(=O)NC(CC(=O)N)C(=O)NC(CC(=O)N)C(=O)NC(CCC(=O)O)C(=O)O		YES	PKS-NRP_Hybrids	Bacillus atrophaeus
800	NC([*])C(=O)NC(CS)C(=O)NCC(=O)NC(C(O)C)C(=O)O		YES	Others	Bacillus cereus
801	NC([*])C(=O)NC(C(C)CC)C(=O)NCC(=O)O		YES	Others	Bacillus pumilus
802	NC(CCC(=O)O)C(=O)NC(CC(C)C)C(=O)NC(CC(C)C)C(=O)NC(CC(=O)O)C(=O)NC(CC(C)C)C(=O)NC(C(C)CC)C(=O)O=C(C(C)C)C(=O)NC(C(C)C)C(=O)NC([*])C(=O)O		YES	NRPS	Bacillus pumilus
803	NC(CCC(=O)O)C(=O)NC(CCCN)C(=O)NC(Cc1ccc(O)cc1)C(=O)NC(C(O)C)C(=O)NC(CCC(=O)O)C(=O)NC(C(C)C)C(=O)N1C(CCC1)C(=O)NC(CCC(=O)O)C(=O)NC(Cc1ccc(O)cc1)C(=O)NC(C(C)CC)C(=O)CC(=O)NC(CC(=O)N)C(=O)NC(Cc1ccc(O)cc1)C(=O)NC(CC(=O)N)C(=O)NC(CCC(=O)N)C(=O)N1C(CCC1)C(=O)NC(CCC(=O)N)C(=O)NC(CC(=O)N)C(=O)NC(CO)C(=O)O		YES	Others	Bacillus velezensis
804	C=CCC(=O)C=CC=CCC(O)CC(=O)CC(=O)CC(O)CC(=O)CC(=O)CC(O)CC(=O)CC(=O)CC(=O)CC(=O)CC(=O)C=CC(=O)O		YES	PKSother	Bacillus velezensis
805	NC(CC(=O)N)C(=O)NC(CC(=O)N)C(=O)CC(O)NC(CCC(=O)O)C(=O)CC(O)C=CCC(=O)C(=O)O		YES	PKS-NRP_Hybrids	Bacillus pumilus
806	NC([*])C(=O)NC(Cc1ccc(O)cc1)C(=O)CC(O)NC([*])C(=O)N1C(CCC1)C(=O)NC(C(O)C)C(=O)CC(O)NC(CC(=O)N)C(=O)NC([*])C(=O)NC([*])C(=O)CC(=O)CC(=O)C=CC=CC=CC=CC=CC=CCC(=O)C=CCC(O)C=CC=CC=CC=CCC(=O)CC(=O)C=CCC(=O)C(=O)O		YES	Others	Bacillus cereus
807	C=CC=CCC(O)C=CC=CC=CC=CC=CC=CC=CCC(=O)C=CCC(=O)CC(=O)CC(=O)CC(=O)C=CC=CC(=O)O		YES	Others	Bacillus cereus
808	CC(=O)NC(CC(=O)N)C(=O)NC(Cc1ccc(O)cc1)C(=O)NC(CC(=O)N)C(=O)N1C(CCC1)C(=O)NC(CCC(=O)O)C(=O)NC(CO)C(=O)NC(C(O)C)C(=O)NC(CCC(=O)O)C(=O)NC(CCCN)C(=O)NC(Cc1ccc(O)cc1)C(=O)NC(C(O)C)C(=O)O		YES	PKS-NRP_Hybrids	Bacillus atrophaeus
809	NC(CCCCN)C(=O)NC(CCCN)C(=O)NC([*])C(=O)NC([*])C(=O)NC(Cc1ccccc1)C(=O)NC(CC1=CNC=N1)C(=O)NC(CC(=O)O)C(=O)NC(CC(=O)N)C(=O)O		YES	NRPS	Bacillus paralicheniformis
810	NC(CCC(=O)O)C(=O)NC(Cc1ccc(O)cc1)C(=O)NC(Cc1ccc(O)cc1)C(=O)NC(C(C)CC)C(=O)CC(=O)NC(CC(=O)N)C(=O)NC(Cc1ccc(O)cc1)C(=O)NC(CC(=O)N)C(=O)NC(CCC(=O)N)C(=O)N1C(CCC1)C(=O)NC(CC(=O)N)C(=O)NC(CO)C(=O)O		YES	Others	Bacillus amyloliquefaciens
811	NC(CCC(=O)O)C(=O)NC(Cc1ccc(O)cc1)C(=O)NC(Cc1ccc(O)cc1)C(=O)NC(C(C)CC)C(=O)O		YES	Others	Bacillus amyloliquefaciens
812	NC(CC(C)C)C(=O)NC(CCC(=O)O)C(=O)NC(C(C)CC)C(=O)NC(Cc1ccccc1)C(=O)NC(CC1=CNC=N1)C(=O)NC(CC(=O)O)C(=O)NC(CC(=O)N)C(=O)O		YES	NRPS	Bacillus haynesii
813	NC([*])C(=O)NC([*])C(=O)NC([*])C(=O)O		YES	NRPS	Bacillus cereus
814	CC(=O)NC(CC(=O)N)C(=O)NC(Cc1ccc(O)cc1)C(=O)NC(CC(=O)N)C(=O)NC(CCC(=O)N)C(=O)N1C(CCC1)C(=O)NC(CC(=O)N)C(=O)NC(C(O)C)C(=O)O		YES	Others	Bacillus inaquosorum
815	CC(=O)CC(=O)CC(=O)C=CCC(O)C=CCC(O)CC(=O)C=CC(=O)O		YES	PKSother	Bacillus inaquosorum
816	NC([*])C(=O)NC(CC(=O)O)C(=O)NC(CC(C)C)C(=O)NC(CC(C)C)C(=O)NC(C(C)CC)C(=O)NC(C(C)C)C(=O)NC([*])C(=O)O		YES	NRPS	Bacillus altitudinis
817	NC(C)C(=O)NC(CO)C(=O)NC(CC(C)C)C(=O)NC(C(O)C)C(=O)NC(CCC(=O)O)C(=O)O		NO	NRPS	Others
818	NC(CC(=O)N)C(=O)NC([*])C(=O)O		YES	NRPS	Bacillus cereus
819	CC(O)C=CC=CC=CCC(=O)CC(=O)CC(O)C=CC=CCC(O)CC(O)CC(=O)C=CC=CCC(=O)C(=O)O		YES	PKSother	Bacillus velezensis
820	CC(O)CC(O)CC(=O)C=CC=CCC(=O)C=CC=CCC(O)C=CC=CC=CCC(=O)CC(=O)CC(O)C(=O)O		YES	PKSother	Bacillus velezensis
821	NC(CCC(=O)O)C(=O)NC(CCCN)C(=O)O		YES	NRPS	Bacillus inaquosorum
822	NC(CCC(=O)O)C(=O)NC(CC(C)C)C(=O)NC(CC(C)C)C(=O)NC([*])C(=O)NC(CC(=O)O)C(=O)NC(CC(C)C)C(=O)NC(CC(C)C)C(=O)NC(C(C)CC)C(=O)NC([*])C(=O)NC([*])C(=O)O		YES	NRPS	Bacillus safensis
823	NC(CC(=O)N)C(=O)NC(CC(=O)N)C(=O)NC(CC(=O)N)C(=O)NC(CC(=O)N)C(=O)CC(O)NC(CCC(=O)O)C(=O)CC(O)CC(O)CC(=O)CC(O)CC(=O)C(=O)O		YES	PKS-NRP_Hybrids	Bacillus stercoris
824	NC(CC(=O)N)C(=O)NC(CC(=O)N)C(=O)NC(CC(=O)N)C(=O)NC(CC(=O)N)C(=O)CC(O)NC(CCC(=O)O)C(=O)CC(O)CC(O)CC(=O)CC(O)C(=O)O		YES	PKS-NRP_Hybrids	Bacillus stercoris
825	NCC(=O)CC(O)CC(O)CC(=O)CC(=O)C=CCC(=O)CC(=O)CC(O)CC(O)CC(=O)CC(=O)C=CC=CCC(O)CC(O)CC(=O)NC([*])C(=O)C=CC=CC=CC=CCC(=O)CC(=O)CC(=O)C(=O)O		YES	PKS-NRP_Hybrids	Bacillus stercoris
826	NCC(=O)CC(O)CC(O)CC(=O)CC(=O)C=CCC(=O)CC(=O)CC(O)CC(O)CC(=O)CC(=O)C=CC=CCC(O)CC(O)CC(=O)NC([*])C(=O)C=CC=CC=CC=CCC(=O)C(=O)O		YES	PKS-NRP_Hybrids	Bacillus stercoris
827	CC(=O)CC(O)CC(O)CC(=O)CC(=O)C=CC=CCC(O)CC(O)CC(=O)NC([*])C(=O)C=CC=CC=CC=CCC(=O)CC(=O)CC(=O)C(=O)O		YES	PKS-NRP_Hybrids	Bacillus stercoris
828	CC(O)C=CC=CCC(=O)C=CC=CCC(O)CC(O)CC(=O)C=CC=CCC(=O)CC(=O)CC(O)C(=O)O		YES	PKSother	Bacillus velezensis
829	CC(O)CC(O)C=CNC([*])C(=O)O		YES	PKS-NRP_Hybrids	Bacillus thuringiensis
830	C=CNC([*])C(=O)O		YES	PKS-NRP_Hybrids	Bacillus thuringiensis
831	CC(O)C=CCC(O)C(=O)O		YES	PKS-NRP_Hybrids	Bacillus thuringiensis
832	NC(CCC(=O)O)C(=O)NC(CC(C)C)C(=O)NC(CC(C)C)C(=O)NC([*])C(=O)NC(CC(=O)O)C(=O)NC(CC(C)C)C(=O)NC(CC(C)C)C(=O)NC(C(C)CC)C(=O)O=C(C(C)C)C(=O)NC(C(C)C)C(=O)NC([*])C(=O)O		YES	NRPS	Bacillus pumilus
833	C=CCC(O)CC(=O)CC(=O)CC(=O)C(=O)O		YES	PKSother	Bacillus amyloliquefaciens
834	NC(CC(=O)O)C(=O)O		YES	NRPS	Bacillus paralicheniformis
835	C=CC=CC=CC=CCC(O)C=CCC(O)C=CCC(=O)CC(=O)CC(=O)CC(O)CC(O)CC(=O)CC(O)C=CCC(=O)C([*])C(-O)		YES	PKSother	Bacillus velezensis
836	CC(O)C=CCC(=O)CC(O)C=CCC(O)C([*])C(-O)		YES	PKSother	Bacillus velezensis
837	CC(O)CC(=O)NC([*])C(=O)C=CC=CC=CC=CCC(=O)C(=O)O		YES	PKS-NRP_Hybrids	Bacillus inaquosorum
838	NC(CC(=O)N)C(=O)NC(CC(=O)N)C(=O)CC(O)NC(CCC(=O)O)C(=O)CC(O)C(OC)C(=O)C(=O)O		YES	PKS-NRP_Hybrids	Bacillus inaquosorum
839	NCC(=O)C=CCC(O)CC(=O)CC(=O)C=CCC(=O)CC(O)CC(=O)CC(=O)C(=O)O		YES	PKS-NRP_Hybrids	Bacillus inaquosorum
840	C=CC=CC=CC=CCC(=O)CC(=O)CC(O)CC(=O)C=CC=CC=CCC(O)CC(O)CC(=O)CC(=O)CC(O)CC(=O)CC(=O)CC(=O)C(=O)O		YES	PKSother	Bacillus velezensis
841	NC(CCC(=O)O)C(=O)NC(CCCN)C(=O)NC(Cc1ccc(O)cc1)C(=O)NC(Cc1ccc(O)cc1)C(=O)NC(C(O)C)C(=O)NC(CCC(=O)O)C(=O)NC(C(C)C)C(=O)NC(CCC(=O)O)C(=O)NC(Cc1ccc(O)cc1)C(=O)NC(C(C)CC)C(=O)CC(=O)NC(CC(=O)N)C(=O)NC(CC(=O)N)C(=O)NC(Cc1ccc(O)cc1)C(=O)NC(CC(=O)N)C(=O)NC(CCC(=O)N)C(=O)N1C(CCC1)C(=O)N1C(CCC1)C(=O)NC(CC(=O)N)C(=O)NC(CO)C(=O)O		YES	Others	Bacillus velezensis
842	NC(CCC(=O)O)C(=O)NC(CCCN)C(=O)NC(Cc1ccc(O)cc1)C(=O)NC(Cc1ccc(O)cc1)C(=O)NC(C(O)C)C(=O)NC(CCC(=O)O)C(=O)NC(C(C)C)C(=O)NC(CCC(=O)O)C(=O)NC(Cc1ccc(O)cc1)C(=O)NC(C(C)CC)C(=O)O		YES	Others	Bacillus velezensis
843	CC(=O)NC(CC(=O)N)C(=O)NC(CC(=O)N)C(=O)NC(Cc1ccc(O)cc1)C(=O)NC(CC(=O)N)C(=O)NC(CCC(=O)N)C(=O)N1C(CCC1)C(=O)N1C(CCC1)C(=O)NC(CC(=O)N)C(=O)NC(CO)C(=O)O		YES	Others	Bacillus velezensis
844	NC(Cc1ccc(O)cc1)C(=O)NC(CC(=O)N)C(=O)NC(CCC(=O)N)C(=O)N1C(CCC1)C(=O)N1C(CCC1)C(=O)NC(CC(=O)N)C(=O)NC(CO)C(=O)O		YES	Others	Bacillus velezensis
845	C=CC=CCC(=O)C=CCC(=O)CC(=O)CC(O)CC(O)C=CCC(O)C=CNC([*])C(=O)C=CC=CC=CCC(=O)CC(=O)C(=O)O		YES	PKS-NRP_Hybrids	Bacillus velezensis
846	C=CC=CC=CC=CC=CCC(=O)C=CC=CCC(=O)CC(O)CC(=O)CC(O)CC(=O)CC(O)CC(=O)C(=O)O		YES	PKSother	Bacillus velezensis
847	CC(=O)CC(O)C=CCC(=O)C=CC=CCC(O)CC(O)CC(=O)CC(O)C=CC=CC=CC=CCC(=O)C(=O)O		YES	PKSother	Bacillus velezensis
848	NC(CC(=O)N)C(=O)NCC(=O)NC([*])C(=O)NC([*])C(=O)NC([*])C(=O)NC(C(O)C)C(=O)O		YES	PKS-NRP_Hybrids	Bacillus pseudomycoides
849	NC(CCC(=O)O)C(=O)NC(CCCN)C(=O)NC(Cc1ccc(O)cc1)C(=O)NC(C(O)C)C(=O)NC(CCC(=O)O)C(=O)NC(Cc1ccc(O)cc1)C(=O)NC(C(C)CC)C(=O)CC(=O)NC(CC(=O)N)C(=O)NC(Cc1ccc(O)cc1)C(=O)NC(CC(=O)N)C(=O)NC(CCC(=O)N)C(=O)N1C(CCC1)C(=O)NC(CC(=O)N)C(=O)NC(C(O)C)C(=O)O		YES	Others	Bacillus inaquosorum
850	CC(O)CC(=O)C=CCC(=O)C=CCC(O)CC(=O)CC(O)CC(O)C=CC=CCC(=O)C=CC(=O)O		YES	PKSother	Bacillus velezensis
851	NC(CC(C)C)C(=O)NC(C(C)C)C(=O)NC(CC(=O)O)C(=O)NC(C(O)C)C(=O)NC(CC(C)C)C(=O)NC(C(C)C)C(=O)NC(CC(C)C)C(=O)C=CC(=O)O		YES	PKS-NRP_Hybrids	Bacillus cereus
852	NC(CC(=O)N)C(=O)NC(CC(=O)N)C(=O)C=CNC(CCC(=O)N)C(=O)CC(O)CC(O)CC(=O)C(=O)O		YES	PKS-NRP_Hybrids	Bacillus pumilus
853	O=C(C(C)C)C(=O)NC([*])C(=O)O=C(C(C)C)C(=O)NC(C(C)C)C(=O)NC(C(C)CC)C(=O)O		YES	NRPS	Bacillus pumilus
854	N1C(CCC1)C(=O)NC(CCC(=O)O)C(=O)NC([*])C(=O)NC(C(C)CC)C(=O)O		YES	Others	Bacillus paralicheniformis
855	C=CCC(O)C=CC=CCC(O)CC(=O)C=CCC(=O)CC(=O)C=CC=CCC(=O)C(=O)O		YES	PKSother	Bacillus amyloliquefaciens
856	C=CCC(O)CC(=O)CC(=O)C=CCC(=O)CC(O)CC(=O)CC(=O)C=CC=CCC(O)NC([*])C(=O)C=CC=CCC(=O)CC(=O)C(=O)O		YES	PKS-NRP_Hybrids	Bacillus amyloliquefaciens
857	NC(CCC(=O)O)C(=O)NC(CCCN)C(=O)NC(Cc1ccc(O)cc1)C(=O)NC(C(O)C)C(=O)NC(CCC(=O)O)C(=O)NC(C(C)C)C(=O)N1C(CCC1)C(=O)NC(CCC(=O)O)C(=O)NC(Cc1ccc(O)cc1)C(=O)NC(C(C)CC)C(=O)CC(=O)NC(CC(=O)N)C(=O)NC(Cc1ccc(O)cc1)C(=O)NC(CC(=O)N)C(=O)NC(CCC(=O)N)C(=O)N1C(CCC1)C(=O)NC(CC(=O)N)C(=O)NC(CO)C(=O)NC(CO)C(=O)O		YES	Others	Bacillus amyloliquefaciens
858	CC(=O)NC(CC(=O)N)C(=O)NC(Cc1ccc(O)cc1)C(=O)NC(CC(=O)N)C(=O)NC(CCC(=O)N)C(=O)N1C(CCC1)C(=O)NC(CC(=O)N)C(=O)NC(CO)C(=O)NC(CO)C(=O)O		YES	Others	Bacillus amyloliquefaciens
859	CC(=O)CC(=O)C=CCC(=O)CC(O)CC(=O)C=CCC(O)C=CCC(O)CC(=O)C(=O)O		YES	PKSother	Bacillus subtilis
860	CC(=O)CC(=O)C=CCC(O)C=CCC(O)CC(=O)CC(=O)CC(O)CC(=O)C(=O)O		YES	PKSother	Bacillus subtilis
861	CC(O)NC([*])C(=O)N1C(CCC1)C(=O)NC(C(O)C)C(=O)CC(O)NC(CC(=O)N)C(=O)NC([*])C(=O)NC([*])C(=O)NC([*])C(=O)O		YES	PKS-NRP_Hybrids	Bacillus cereus
862	NC(CS)C(=O)NC(CC(C)C)C(=O)NC(CCC(=O)O)C(=O)NC(CC1=CNC=N1)C(=O)NC(CC(=O)O)C(=O)NC(CC(=O)N)C(=O)O		YES	NRPS	Bacillus haynesii
863	NC(C(O)C)C(=O)CC(O)NC(CC(=O)N)C(=O)O		YES	PKS-NRP_Hybrids	Bacillus wiedmannii
864	NC(C(C)CC)C(=O)NC(CS)C(=O)NC(CC(C)C)C(=O)NC(CCC(=O)O)C(=O)NC(CCCCN)C(=O)NC(CCCN)C(=O)NC(Cc1ccccc1)C(=O)NC(CC1=CNC=N1)C(=O)NC(CC(=O)O)C(=O)NC(CC(=O)N)C(=O)O		YES	NRPS	Bacillus paralicheniformis
865	NC(CCC(=O)O)C(=O)NC(CCCN)C(=O)NC(Cc1ccc(O)cc1)C(=O)NC(C(O)C)C(=O)NC(C(C)C)C(=O)N1C(CCC1)C(=O)NC(CCC(=O)O)C(=O)O		YES	NRPS	Bacillus paralicheniformis
866	NC(CC(C)C)C(=O)NC(C(C)CC)C(=O)NC(CC(=O)O)C(=O)O		YES	NRPS	Bacillus safensis
867	NC(C)C(=O)NC(CO)C(=O)O		YES	NRPS	Bacillus thuringiensis
868	C=CC=CCC(=O)CC(O)CC(=O)CC(=O)C=CC=CCC(O)CC(=O)CC(O)CC(=O)CC(=O)C=CCC(=O)CC(=O)C=CC(=O)O		YES	PKSother	Bacillus velezensis
869	NC(CS)C(=O)CC(O)C(=O)O		YES	NRPS	Bacillus subtilis
870	NC([*])C(=O)NC([*])C(=O)NC(C(C)CC)C(=O)O		YES	NRPS	Bacillus pumilus
871	NC(CO)C(=O)NC(C(C)C)C(=O)NC(CC(=O)N)C(=O)NC([*])C(=O)NC([*])C(=O)O		YES	NRPS	Bacillus thuringiensis
872	NC(C(C)C)C(=O)N1C(CCC1)C(=O)NC(CCC(=O)O)C(=O)NC(CCCN)C(=O)NC(Cc1ccc(O)cc1)C(=O)NC(C(O)C)C(=O)O		YES	NRPS	Bacillus paralicheniformis
873	NC(CC(=O)N)C(=O)NC(CC(=O)N)C(=O)CC(O)NC(CCC(=O)O)C(=O)CC(O)CC(=O)CC(O)CC(=O)NC(CC(C)C)C(=O)O		YES	PKS-NRP_Hybrids	Bacillus inaquosorum
874	NCC(=O)C=CCC(O)CC(=O)CC(=O)C=CCC(=O)CC(O)CC(=O)CC(=O)C=CCC(O)CC(=O)NC([*])C(=O)C=CC=CC=CC=CCC(=O)CC(=O)CC(=O)C(=O)O		YES	PKS-NRP_Hybrids	Bacillus inaquosorum
875	NC(CCC(=O)O)C(=O)NC(CCCN)C(=O)NC(Cc1ccc(O)cc1)C(=O)NC(C(O)C)C(=O)NC(CCC(=O)O)C(=O)NC(C(C)C)C(=O)N1C(CCC1)C(=O)NC(CCC(=O)O)C(=O)NC(Cc1ccc(O)cc1)C(=O)NC([*])C(=O)NC([*])C(=O)CC(=O)NC(CC(=O)N)C(=O)NC(Cc1ccc(O)cc1)C(=O)NC(CC(=O)N)C(=O)N1C(CCC1)C(=O)NC(CCC(=O)O)C(=O)NC(CO)C(=O)NC(C(O)C)C(=O)O		YES	Others	Bacillus velezensis
876	NC(CCC(=O)O)C(=O)NC(CCCN)C(=O)NC(Cc1ccc(O)cc1)C(=O)NC(C(O)C)C(=O)NC(CCC(=O)O)C(=O)NC(C(C)C)C(=O)N1C(CCC1)C(=O)NC(CCC(=O)O)C(=O)NC(Cc1ccc(O)cc1)C(=O)NC([*])C(=O)NC([*])C(=O)O		YES	Others	Bacillus velezensis
877	CC(O)CC(=O)C=CCC(=O)C=CC=CCC(O)C=CC=CCC(=O)CC(O)CC(O)CC(O)C=CCC(=O)C=CC(=O)O		YES	PKSother	Bacillus velezensis
878	NC([*])C(=O)NC(CC(=O)N)C(=O)NC([*])C(=O)NC([*])C(=O)NC([*])C(=O)NCC(=O)O		YES	NRPS	Bacillus cereus
879	NCC(=O)NCC(=O)C=CCC(O)CC(=O)CC(=O)C=CCC(=O)CC(O)CC(=O)CC(=O)C=CC(=O)O		YES	PKS-NRP_Hybrids	Bacillus siamensis
880	C=CCC(=O)CC(=O)CC(=O)CC(O)CC(O)C(=O)O		YES	PKSother	Bacillus siamensis
881	NC([*])C(=O)C=CC=CC=CCC(=O)C=CCC(=O)CC(=O)C(=O)O		YES	PKS-NRP_Hybrids	Bacillus siamensis
882	NC(CS)C(=O)NC(CO)C(=O)NC(CS)C(=O)NC(C)C(=O)NC([*])C(=O)NC([*])C(=O)NC([*])C(=O)NC(CC(=O)N)C(=O)O		YES	NRPS	Bacillus velezensis
883	NC(CC(C)C)C(=O)NC(C)C(=O)NC(Cc1ccc(O)cc1)C(=O)NC(C(O)C)C(=O)NC(CC(C)C)C(=O)NC(CC(C)C)C(=O)NC(C(C)CC)C(=O)NC(Cc1ccc(O)cc1)C(=O)O		YES	Others	Bacillus pumilus
884	NC([*])C(=O)NC([*])C(=O)NC(Cc1ccc(O)cc1)C(=O)NC(C(O)C)C(=O)O		YES	NRPS	Bacillus haynesii
885	CC(O)CC(O)NCC(=O)C=CC(=O)O		YES	PKS-NRP_Hybrids	Bacillus cereus
886	CC(O)CC(O)NCC(=O)O		YES	PKS-NRP_Hybrids	Bacillus cereus
887	NC(C(C)CC)C(=O)NC(CS)C(=O)NC(CC(C)C)C(=O)NC(CC(=O)O)C(=O)NC(CC(=O)N)C(=O)O		YES	NRPS	Bacillus cereus
888	NC([*])C(=O)NC(CCCCN)C(=O)NC(CCCN)C(=O)NC(C(C)CC)C(=O)NC([*])C(=O)NC(CC1=CNC=N1)C(=O)O		YES	NRPS	Bacillus siamensis
889	CC(=O)NC(Cc1ccc(O)cc1)C(=O)NC([*])C(=O)NC(CO)C(=O)NC(CO)C(=O)O		NO	PKS-NRP_Hybrids	Others
890	CC(=O)CC(O)CC(=O)C=CCC(O)CC(=O)C(=O)O		YES	PKSother	Bacillus atrophaeus
891	NC(CCC(=O)O)C(=O)NC(CCCN)C(=O)NC(CCC(=O)O)C(=O)NC(Cc1ccc(O)cc1)C(=O)NC(C(O)C)C(=O)O		YES	NRPS	Bacillus velezensis
892	NC([*])C(=O)C=CC=CCC(=O)C=CNCC(=O)C=CCC(=O)C(=O)O		YES	PKS-NRP_Hybrids	Bacillus cereus
893	NC(CO)C(=O)NC(CC(C)C)C(=O)NC(CCC(=O)N)C(=O)NC(CCC(=O)N)C(=O)NC([*])C(=O)NC(C)C(=O)NC(C(O)C)C(=O)NC(C(O)C)C(=O)NC(CCN)C(=O)O		YES	PKS-NRP_Hybrids	Bacillus cereus
894	NC(C(O)C)C(=O)NC(CCN)C(=O)O		YES	PKS-NRP_Hybrids	Bacillus cereus
895	C=CCC(=O)NCC(=O)C=CCC(=O)CC(=O)C(=O)O		YES	PKS-NRP_Hybrids	Bacillus cereus
896	C=CC=CCC(=O)CC(O)CC(=O)CC(=O)CC(=O)CC(=O)C=CCC(O)CC(O)CC(=O)CC(O)CC(O)CC(=O)CC(=O)C=CCC(=O)CC(=O)C=CC(=O)O		YES	PKSother	Bacillus velezensis
897	CC(O)C=CC=CCC(=O)C=CCC(=O)C=CC=CC=CC=CCC(=O)C(=O)O		YES	PKSother	Bacillus velezensis
898	NC(CCC(=O)O)C(=O)NC(C(C)C)C(=O)N1C(CCC1)C(=O)NC(CCC(=O)O)C(=O)NC(Cc1ccc(O)cc1)C(=O)NC(C(C)CC)C(=O)CC(=O)NC(CC(=O)N)C(=O)NC(Cc1ccc(O)cc1)C(=O)NC(CC(=O)N)C(=O)NC(CO)C(=O)NC(CCC(=O)O)C(=O)NC(CO)C(=O)NC(C(O)C)C(=O)O		YES	Others	Bacillus velezensis
899	NC(CCC(=O)N)C(=O)NC(CC(C)C)C(=O)NC(CC(C)C)C(=O)NC(C(C)C)C(=O)NC(CC(=O)O)C(=O)NC(CC(C)C)C(=O)NC(C(C)CC)C(=O)NCC(=O)C=CCC(O)CC(=O)C=CCC(=O)CC(O)CC(=O)CC(=O)C=CCC(O)CC(=O)CC(=O)NC([*])C(=O)C=CC=CC=CCC(=O)CC(=O)C=CC(=O)O		YES	PKS-NRP_Hybrids	Bacillus swezeyi
900	NC(Cc1ccccc1)C(=O)NC(C(O)C)C(=O)NC(CC(=O)O)C(=O)NC(CC(=O)N)C(=O)O		YES	NRPS	Bacillus swezeyi
901	NC([*])C(=O)NC([*])C(=O)NC([*])C(=O)NC([*])C(=O)CC(=O)NC([*])C(=O)O		YES	Others	Bacillus subtilis
902	NC(CCC(=O)O)C(=O)NC(CC(C)C)C(=O)NC(CC(C)C)C(=O)NC(CC(C)C)C(=O)NC(CC(=O)O)C(=O)NC(CC(C)C)C(=O)O		YES	NRPS	Bacillus pumilus
903	NC(CCC(=O)O)C(=O)NC(CCC(=O)O)C(=O)NC(CCCN)C(=O)NC(Cc1ccc(O)cc1)C(=O)NC(C(O)C)C(=O)NC(CCC(=O)O)C(=O)NC(CCC(=O)O)C(=O)NC(C(C)C)C(=O)N1C(CCC1)C(=O)NC(CCC(=O)O)C(=O)NC(CCC(=O)O)C(=O)NC(Cc1ccc(O)cc1)C(=O)NC(C(C)CC)C(=O)CC(=O)NC(CC(=O)N)C(=O)NC(Cc1ccc(O)cc1)C(=O)NC(CC(=O)N)C(=O)NC(CO)C(=O)NC(CCC(=O)O)C(=O)NC(CO)C(=O)NC(C(O)C)C(=O)O		YES	Others	Bacillus amyloliquefaciens
904	NC(CCC(=O)O)C(=O)NC(CCC(=O)O)C(=O)NC(CCCN)C(=O)NC(Cc1ccc(O)cc1)C(=O)NC(C(O)C)C(=O)NC(CCC(=O)O)C(=O)NC(CCC(=O)O)C(=O)NC(C(C)C)C(=O)N1C(CCC1)C(=O)NC(CCC(=O)O)C(=O)NC(CCC(=O)O)C(=O)NC(Cc1ccc(O)cc1)C(=O)NC(C(C)CC)C(=O)O		YES	Others	Bacillus amyloliquefaciens
905	C=CCC(=O)CC(O)CC(=O)CC(=O)CC(=O)CC(=O)C=CC=CCC(O)CC(=O)C=CCC(O)CC(=O)CC(=O)C=CCC(=O)CC(=O)C=CC(=O)O		YES	PKSother	Bacillus amyloliquefaciens
906	NCC(=O)C=CCC(O)CC(=O)C=CCC(=O)CC(=O)C(=O)O		YES	PKS-NRP_Hybrids	Bacillus inaquosorum
907	CC(=O)C=CCC(O)CC(=O)CC(=O)NC([*])C(=O)C=CC=CC=CCC(=O)CC(=O)C=CC(=O)O		YES	PKS-NRP_Hybrids	Bacillus inaquosorum
908	NC(C(C)CC)C(=O)NC(C(C)CC)C(=O)O		YES	NRPS	Bacillus thuringiensis
909	NC(C(C)CC)C(=O)NC(CC(C)C)C(=O)O		YES	NRPS	Bacillus thuringiensis
910	C=CC=CCC(=O)CC(O)CC(=O)CC(=O)CC(=O)CC(=O)C=CC=CCC(O)CC(=O)CC(O)CC(O)CC(=O)CC(=O)C=CCC(=O)CC(=O)C=CC(=O)O		YES	PKSother	Bacillus siamensis
911	O=C(C(C)C)C(=O)NC([*])C(=O)NC(C(C)C)C(=O)NC(C(C)CC)C(=O)O		YES	NRPS	Bacillus xiamenensis
912	NC(CCC(=O)N)C(=O)NC(CCCN)C(=O)O		YES	Others	Bacillus cereus
913	CC(O)CC(=O)C=CCC(=O)CC(O)CC(=O)CC(O)CC(O)C=CC=CC=CC=CC=CCC(=O)C=CC(=O)O		YES	PKSother	Bacillus velezensis
914	NC(CCC(=O)O)C(=O)NC(CCCN)C(=O)NC(CCCN)C(=O)NC(Cc1ccc(O)cc1)C(=O)NC(C(O)C)C(=O)NC(CCC(=O)O)C(=O)NC(C(C)C)C(=O)N1C(CCC1)C(=O)NC(CCC(=O)O)C(=O)NC(CCC(=O)O)C(=O)NC(Cc1ccc(O)cc1)C(=O)NC(C(C)CC)C(=O)O		YES	Others	Bacillus subtilis
915	NCC(=O)C=CCC(O)CC(=O)C=CCC(=O)CC(=O)CC(O)CC(=O)C=CCC(=O)CC(O)C=CCC(=O)CC(O)NC([*])C(=O)C=CC=CC=CC=CCC(=O)CC(=O)C(=O)O		YES	PKS-NRP_Hybrids	Bacillus subtilis
916	NC(CCC(=O)O)C(=O)NC(CC(C)C)C(=O)NC([*])C(=O)NC([*])C(=O)NC(C(C)C)C(=O)NC(CC(=O)O)C(=O)NC(CC(C)C)C(=O)NC(CC(C)C)C(=O)O		YES	NRPS	Bacillus subtilis
917	NC(CCC(=O)N)C(=O)N1C(CCC1)C(=O)NC(CC(=O)N)C(=O)NC(CO)C(=O)O		YES	NRPS	Bacillus amyloliquefaciens
918	CC(O)CC(=O)CC(=O)C=CCC(=O)CC(O)CC(=O)CC(=O)C=CCC(O)NC([*])C(=O)C=CC=CC=CC=CCC(=O)CC(=O)C(=O)O		YES	PKS-NRP_Hybrids	Bacillus amyloliquefaciens
919	NC(Cc1ccc(O)cc1)C(=O)NC(C(C)CC)C(=O)CC(=O)NC(CC(=O)N)C(=O)NC(Cc1ccc(O)cc1)C(=O)O		YES	Others	Bacillus amyloliquefaciens
920	NC(CS)C(=O)NC(CC(C)C)C(=O)NC(CCC(=O)O)C(=O)NC(C(C)CC)C(=O)NC(CCCCN)C(=O)NC(CCCN)C(=O)NC(C(C)CC)C(=O)NC(Cc1ccccc1)C(=O)NC(CC1=CNC=N1)C(=O)NC(CC(=O)O)C(=O)NC(CC(=O)N)C(=O)O		YES	NRPS	Bacillus haynesii
921	NC(CCCN)C(=O)NC(Cc1ccc(O)cc1)C(=O)NC(C(O)C)C(=O)NC([*])C(=O)NC(C(C)CC)C(=O)O		YES	Others	Bacillus paralicheniformis
922	NC(C(O)C)C(=O)NC(CCCN)C(=O)NC(CC(=O)N)C(=O)O		NO	NRPS	Others
923	NC(CO)C(=O)NC([*])C(=O)O		YES	NRPS	Bacillus subtilis
924	C=CC=CCC(=O)CC(O)CC(=O)CC(=O)CC(=O)CC(=O)C=CC(=O)O		YES	PKSother	Bacillus velezensis
925	CC(O)CC(=O)CC(=O)CC(O)CC(=O)CC(=O)C=CC=CCC(=O)C(=O)O		YES	PKSother	Bacillus velezensis
926	NC(CC(=O)N)C(=O)NC([*])C(=O)NC([*])C(=O)NC([*])C(=O)O		YES	PKS-NRP_Hybrids	Bacillus cereus
927	NC(CCC(=O)O)C(=O)NC([*])C(=O)NC([*])C(=O)NC(C(C)CC)C(=O)O		YES	Others	Bacillus subtilis
928	CC(O)C=CC=CCC(=O)CC(=O)CC(O)C=CCC(O)CC(O)CC(=O)C=CC=CCC(=O)C(=O)O		YES	PKSother	Bacillus velezensis
929	NCC(=O)CC(=O)CC(=O)CC(O)CC(O)CC(=O)CC(=O)C=CCC(=O)CC(O)CC(=O)CC(=O)C=CCC(O)NC([*])C(=O)C=CC=CC=CC=CCC(=O)CC(=O)C(=O)O		YES	PKS-NRP_Hybrids	Bacillus velezensis
930	NC(CCC(=O)O)C(=O)NC(CCCN)C(=O)NC(Cc1ccc(O)cc1)C(=O)NC(C(O)C)C(=O)NC(CCC(=O)O)C(=O)NC(CCC(=O)O)C(=O)NC(C(C)C)C(=O)N1C(CCC1)C(=O)NC(CCC(=O)O)C(=O)NC(Cc1ccc(O)cc1)C(=O)NC(C(C)CC)C(=O)CC(=O)NC(CC(=O)N)C(=O)NC(Cc1ccc(O)cc1)C(=O)NC(CC(=O)N)C(=O)NC(CCC(=O)N)C(=O)N1C(CCC1)C(=O)NC(CC(=O)N)C(=O)NC(CO)C(=O)O		YES	Others	Bacillus velezensis
931	NC(CCC(=O)O)C(=O)NC(CCCN)C(=O)NC(Cc1ccc(O)cc1)C(=O)NC(C(O)C)C(=O)NC(CCC(=O)O)C(=O)NC(CCC(=O)O)C(=O)NC(C(C)C)C(=O)N1C(CCC1)C(=O)NC(CCC(=O)O)C(=O)NC(Cc1ccc(O)cc1)C(=O)NC(C(C)CC)C(=O)O		YES	Others	Bacillus velezensis
932	C=CC=CCC(=O)CC(O)CC(=O)CC(=O)CC(O)CC(=O)CC(=O)C=CC=CCC(O)CC(=O)CC(O)CC(=O)CC(=O)C=CCC(=O)CC(=O)C=CC(=O)O		YES	PKSother	Bacillus velezensis
933	CC(O)C=CC=CC=CC=CCC(O)CC(O)CC(=O)C=CC=CC=CCC(=O)CC(=O)CC(O)C=CCC(=O)C(=O)O		YES	PKSother	Bacillus velezensis
934	NC([*])C(=O)NC(Cc1ccc(O)cc1)C(=O)NC(CCCN)C(=O)O		YES	Others	Bacillus cereus
935	NC(C(O)C)C(=O)NC([*])C(=O)NC(C)C(=O)NC(CO)C(=O)NC(CC(C)C)C(=O)NC(C(O)C)C(=O)NC(CCC(=O)O)C(=O)NC([*])C(=O)NC(Cc1ccc(O)cc1)C(=O)O		YES	NRPS	Bacillus mycoides
936	NC(CC(=O)N)C(=O)NC([*])C(=O)NC([*])C(=O)NC(CC(=O)O)C(=O)O		YES	NRPS	Bacillus cereus
937	C=CC=CCC(=O)C=CCC(=O)C=CCC(O)CC(=O)NCC(=O)C=CCC(=O)C(=O)O		YES	PKS-NRP_Hybrids	Bacillus atrophaeus
938	NC(C(C)C)C(=O)N1C(CCC1)C(=O)NC([*])C(=O)NC([*])C(=O)O		YES	NRPS	Bacillus haynesii
939	NC(CCC(=O)O)C(=O)NC(CC(C)C)C(=O)NC(CC(C)C)C(=O)NC(C(C)CC)C(=O)O		YES	NRPS	Bacillus atrophaeus
940	NC(CCC(=O)O)C(=O)NC(CC(C)C)C(=O)NC(CC(=O)O)C(=O)NC(CC(C)C)C(=O)NC([*])C(=O)NC(CC(C)C)C(=O)NC(C(C)CC)C(=O)NC([*])C(=O)NC([*])C(=O)O		YES	NRPS	Bacillus safensis
941	NC(C(O)c1ccc(O)cc1)C(=O)O		NO	NRPS	Others
942	NC(C(C)C)C(=O)NC(CC(=O)O)C(=O)NC(CC(C)C)C(=O)NC(C(C)CC)C(=O)O		YES	NRPS	Bacillus atrophaeus
943	NC(CCC(=O)N)C(=O)NC(CC(C)C)C(=O)NC(CC(C)C)C(=O)NC(C(C)C)C(=O)NC(CC(=O)O)C(=O)NC(CC(C)C)C(=O)NC(CC(C)C)C(=O)NC(C(C)CC)C(=O)O		YES	NRPS	Bacillus licheniformis
944	NC(CC(C)C)C(=O)NC(CC(C)C)C(=O)NC(C(C)C)C(=O)NC(CC(=O)O)C(=O)NC(CC(C)C)C(=O)NC(CC(C)C)C(=O)O		YES	NRPS	Bacillus subtilis
945	NC(CCCN)C(=O)NC(C(C)CC)C(=O)NC(CCC(=O)O)C(=O)NC(C(C)CC)C(=O)O		YES	NRPS	Bacillus cereus
946	NC(CCC(=O)O)C(=O)NC(C(C)C)C(=O)N1C(CCC1)C(=O)NC(CCC(=O)O)C(=O)NC(CCCN)C(=O)NC(Cc1ccc(O)cc1)C(=O)NC(C(O)C)C(=O)O		YES	NRPS	Bacillus velezensis
947	NC(C)C(=O)NC([*])C(=O)NC(CC(=O)N)C(=O)NC(CC(=O)N)C(=O)O		YES	NRPS	Bacillus velezensis
948	NC(C(O)C)C(=O)NC(C(C)C)C(=O)NC(CS)C(=O)NC(C(C)C)C(=O)NC(CC(=O)O)C(=O)CC(=O)C(=O)O		YES	PKS-NRP_Hybrids	Bacillus subtilis
949	NC(C(C)CC)C(=O)NC(CS)C(=O)NC(CC(C)C)C(=O)NC(CCC(=O)O)C(=O)NC(C(C)CC)C(=O)NC(CCCCN)C(=O)NC(CCCN)C(=O)NC(C)C(=O)NC(C)C(=O)NC(Cc1ccccc1)C(=O)NC(C(O)C)C(=O)NC(CC(=O)O)C(=O)NC(CC(=O)N)C(=O)O		YES	NRPS	Bacillus swezeyi
950	NC(CCC(=O)N)C(=O)NC(CC(C)C)C(=O)NC(CC(C)C)C(=O)NC(C(C)C)C(=O)NC(CC(=O)O)C(=O)NC(CC(C)C)C(=O)NC(CC(C)C)C(=O)NC(C(C)CC)C(=O)NCC(=O)C=CCC(O)CC(=O)CC(=O)C=CCC(=O)CC(O)CC(=O)CC(=O)C=CCC(O)CC(=O)NC([*])C(=O)C=CC=CC=CC=CCC(=O)CC(=O)C(=O)O		YES	PKS-NRP_Hybrids	Bacillus swezeyi
951	NC(C(C)C)C(=O)NC(CC(=O)O)C(=O)NC(CC(C)C)C(=O)NC(CC(C)C)C(=O)NC(C(C)CC)C(=O)NCC(=O)C=CCC(O)CC(=O)CC(=O)C=CCC(=O)CC(O)CC(=O)CC(=O)C=CCC(O)CC(=O)NC([*])C(=O)C=CC=CC=CC=CCC(=O)CC(=O)C(=O)O		YES	PKS-NRP_Hybrids	Bacillus swezeyi
952	NC(C(C)CC)C(=O)NC(CS)C(=O)NC(CC(C)C)C(=O)NC(CCC(=O)O)C(=O)NC(CCCCN)C(=O)NC(CCCN)C(=O)NC(C(C)CC)C(=O)NC(Cc1ccccc1)C(=O)NC(CC1=CNC=N1)C(=O)NC(CC(=O)O)C(=O)NC(CC(=O)N)C(=O)O		YES	NRPS	Bacillus haynesii
953	NC(CC(C)C)C(=O)NC(C)C(=O)O		NO	NRPS	Others
954	NC(C(C)CC)C(=O)NC(C(C)CC)C(=O)NC(C(C)CC)C(=O)O		YES	NRPS	Bacillus pseudomycoides
955	NC(CCCN)C(=O)NC([*])C(=O)O		NO	NRPS	Others
956	NC([*])C(=O)NC(C)C(=O)NC(CO)C(=O)NC(CC(C)C)C(=O)NC(CCC(=O)N)C(=O)NC(CCC(=O)N)C(=O)O		YES	NRPS	Bacillus toyonensis
957	NC(C(O)C)C(=O)NC(CC(C)C)C(=O)O		YES	NRPS	Bacillus toyonensis
958	NC(CCC(=O)O)C(=O)NC(CC(C)C)C(=O)NC(CC(C)C)C(=O)NC(C(C)C)C(=O)NC(CC(=O)O)C(=O)NC(CC(C)C)C(=O)NC(C(C)CC)C(=O)NC(C(C)C)C(=O)NC([*])C(=O)O		YES	NRPS	Bacillus pumilus
959	NC(C(C)C)C(=O)NC([*])C(=O)NC(C(O)C)C(=O)O		YES	NRPS	Bacillus subtilis
960	CC(O)CC(=O)CC(=O)CC(=O)CC(=O)C=CC=CCC(O)CC(=O)C=CCC(=O)CC(=O)CC(O)CC(=O)CC(=O)CC(=O)C=CC(=O)O		YES	PKSother	Bacillus velezensis
961	NC(CCC(=O)O)C(=O)NC(C(O)C)C(=O)NCC(=O)NC(Cc1ccc(O)cc1)C(=O)NC(C(C)CC)C(=O)O		YES	NRPS	Bacillus gaemokensis
962	NC(C(O)C)C(=O)NC([*])C(=O)NC(C)C(=O)NC(CO)C(=O)NC(CC(C)C)C(=O)NC(CCC(=O)O)C(=O)NC(CCC(=O)O)C(=O)O		YES	NRPS	Bacillus gaemokensis
963	NC(C(C)C)C(=O)NC(Cc1ccc(O)cc1)C(=O)NC(CC(=O)O)C(=O)O		YES	NRPS	Bacillus thuringiensis
964	C=CC=CC=CCC(=O)CC(=O)CC(=O)CC(=O)CC(=O)CC(O)CC(=O)CC(=O)CC(O)CC(=O)CC(=O)CC(O)C=CCC(O)CC(=O)C=CC(=O)O		YES	PKSother	Bacillus subtilis
965	CC(O)CC(=O)CC(=O)CC(=O)CC(=O)CC(O)C=CCC(O)CC(=O)C=CC(=O)O		YES	PKSother	Bacillus subtilis
966	CC(=O)NC(CC(=O)N)C(=O)NC(Cc1ccc(O)cc1)C(=O)NC(CC(=O)N)C(=O)NC(CCC(=O)N)C(=O)N1C(CCC1)C(=O)NC(CO)C(=O)NC(CC(=O)N)C(=O)NC([*])C(=O)NC([*])C(=O)NC(CCCN)C(=O)NC(Cc1ccc(O)cc1)C(=O)NC(C(O)C)C(=O)NC([*])C(=O)NC([*])C(=O)NC(C(C)C)C(=O)N1C(CCC1)C(=O)NC(CCC(=O)O)C(=O)NC(Cc1ccc(O)cc1)C(=O)NC(C(C)CC)C(=O)O		YES	Others	Bacillus atrophaeus
967	NC([*])C(=O)NC([*])C(=O)NC(CCCN)C(=O)NC(Cc1ccc(O)cc1)C(=O)NC(C(O)C)C(=O)NC([*])C(=O)NC([*])C(=O)NC(C(C)C)C(=O)N1C(CCC1)C(=O)NC(CCC(=O)O)C(=O)NC(Cc1ccc(O)cc1)C(=O)NC(C(C)CC)C(=O)O		YES	Others	Bacillus atrophaeus
968	CC(=O)C=CC=CC=CC(=O)O		YES	PKSother	Bacillus cereus
969	C=CCC(O)CC(=O)C=CCC(=O)CC(=O)CC(=O)NC(CS)C(=O)NC(C(C)CC)C(=O)NC(CCC(=O)O)C(=O)NC(CCCN)C(=O)NC(CCCN)C(=O)NC([*])C(=O)NC([*])C(=O)NC(CC(=O)N)C(=O)NC(CC(=O)O)C(=O)NC(CC(C)C)C(=O)O		YES	PKS-NRP_Hybrids	Bacillus cereus
970	NC(CS)C(=O)NC(C(C)CC)C(=O)NC(CCC(=O)O)C(=O)NC(CCCN)C(=O)NC(CCCN)C(=O)NC([*])C(=O)NC([*])C(=O)NC(CC(=O)N)C(=O)NC(CC(=O)O)C(=O)NC(CC(C)C)C(=O)O		YES	PKS-NRP_Hybrids	Bacillus cereus
971	CC(=O)CC(=O)CC(=O)CC(O)CC(=O)C=CC=CC(=O)O		YES	PKS-NRP_Hybrids	Bacillus cereus
972	NC(CCCN)C(=O)NC(C(C)CC)C(=O)NC(C(C)CC)C(=O)O		YES	NRPS	Bacillus cereus
973	NC(C(C)CC)C(=O)NC(C(C)CC)C(=O)NC(C(C)CC)C(=O)NC(C)C(=O)O		YES	NRPS	Bacillus cereus
974	NC(CCC(=O)O)C(=O)NC(CC(C)C)C(=O)NC(CC(C)C)C(=O)NC([*])C(=O)NC(CC(=O)O)C(=O)NC(CC(C)C)C(=O)NC(C(C)CC)C(=O)NC(C(C)C)C(=O)O=C(C(C)C)C(=O)NC([*])C(=O)O		YES	NRPS	Bacillus aerophilus
975	NC(CCC(=O)O)C(=O)NC(CCCN)C(=O)NC(Cc1ccc(O)cc1)C(=O)NC(C(O)C)C(=O)NC(Cc1ccc(O)cc1)C(=O)NC(CCC(=O)O)C(=O)NC(C(C)C)C(=O)N1C(CCC1)C(=O)NC(CCC(=O)O)C(=O)NC(Cc1ccc(O)cc1)C(=O)NC(C(C)CC)C(=O)CC(=O)NC(CC(=O)N)C(=O)NC(Cc1ccc(O)cc1)C(=O)NC(CC(=O)N)C(=O)NC(CCC(=O)N)C(=O)N1C(CCC1)C(=O)NC(CC(=O)N)C(=O)NC(CO)C(=O)O		YES	Others	Bacillus velezensis
976	NC(CCC(=O)O)C(=O)NC(CCCN)C(=O)NC(Cc1ccc(O)cc1)C(=O)NC(C(O)C)C(=O)NC(Cc1ccc(O)cc1)C(=O)NC(CCC(=O)O)C(=O)NC(C(C)C)C(=O)N1C(CCC1)C(=O)NC(CCC(=O)O)C(=O)NC(Cc1ccc(O)cc1)C(=O)NC(C(C)CC)C(=O)O		YES	Others	Bacillus velezensis
977	C=CC=CCC(=O)C=CCC(O)CC(=O)CC(=O)CC(=O)CC(=O)C=CC=CCC(O)CC(=O)CC(O)CC(=O)CC(=O)CC(=O)CC(=O)C(=O)O		YES	PKSother	Bacillus velezensis
978	NC([*])C(=O)NC(CCC(=O)N)C(=O)O		YES	NRPS	Bacillus pseudomycoides
979	NC(CCC(=O)O)C(=O)NC(C(C)CC)C(=O)NC(CCCCN)C(=O)NC(CCCN)C(=O)NC(C(C)CC)C(=O)NC([*])C(=O)NC(C(O)C)C(=O)NC(CC(=O)O)C(=O)NC(CC(=O)N)C(=O)O		YES	NRPS	Bacillus wiedmannii
980	C=CCC(=O)CC(O)CC(=O)CC(=O)CC(=O)CC(=O)C=CC=CCC(O)CC(=O)C=CCC(=O)CC(O)CC(=O)CC(=O)CC(=O)CC(=O)C(=O)O		YES	PKSother	Bacillus velezensis
981	C=CC=CCC(=O)C=CC=CC=CC=CCC(=O)C=CC=CCC(O)CC(O)CC(=O)CC(=O)CC(O)C(=O)O		YES	PKSother	Bacillus velezensis
982	NCC(=O)C=CCC(O)CC(=O)CC(=O)C=CCC(=O)CC(O)CC(=O)CC(=O)C=CCC(O)NC([*])C(=O)C=CC=CCC(=O)CC(=O)C(=O)O		YES	PKS-NRP_Hybrids	Bacillus velezensis
983	NC(CCC(=O)O)C(=O)NC(Cc1ccc(O)cc1)C(=O)NC(C(O)C)C(=O)NC(CCC(=O)O)C(=O)NC(C(C)C)C(=O)N1C(CCC1)C(=O)NC(CCC(=O)O)C(=O)NC(Cc1ccc(O)cc1)C(=O)NC(C(C)CC)C(=O)CC(=O)NC(CC(=O)N)C(=O)NC(Cc1ccc(O)cc1)C(=O)NC(CC(=O)N)C(=O)NC(CCC(=O)N)C(=O)N1C(CCC1)C(=O)NC(CC(=O)N)C(=O)NC(CO)C(=O)O		YES	Others	Bacillus velezensis
984	NC(CCC(=O)O)C(=O)NC(Cc1ccc(O)cc1)C(=O)NC(C(O)C)C(=O)NC(CCC(=O)O)C(=O)NC(C(C)C)C(=O)N1C(CCC1)C(=O)NC(CCC(=O)O)C(=O)NC(Cc1ccc(O)cc1)C(=O)NC(C(C)CC)C(=O)O		YES	Others	Bacillus velezensis
985	NC(CCCN)C(=O)NC(Cc1ccc(O)cc1)C(=O)NC(C(O)C)C(=O)NC(C(C)C)C(=O)N1C(CCC1)C(=O)NC(CCC(=O)O)C(=O)O		YES	NRPS	Bacillus inaquosorum
986	NC(CCCN)C(=O)NC(C(C)CC)C(=O)NC(Cc1ccccc1)C(=O)NC(CC1=CNC=N1)C(=O)NC(CC(=O)O)C(=O)NC(CC(=O)N)C(=O)O		YES	NRPS	Bacillus paralicheniformis
987	CC(O)CC(=O)CC(=O)C=CCC(=O)CC(O)CC(=O)CC(=O)C=CCC(O)CC(=O)NC([*])C(=O)C=CC=CC=CC=CCC(=O)CC(=O)C(=O)O		YES	PKS-NRP_Hybrids	Bacillus spizizenii
988	C=CC=CCC(=O)CC(=O)CC(=O)C=CCC(O)C=CC=CCC(O)C=CC=CCC(=O)CC(O)CC(O)CC(O)CC(O)C(=O)O		NO	PKSother	Others
989	C=CC=CC=CCC(=O)CC(=O)CC(=O)C=CCC(O)CC(O)CC(O)CC(O)CC(O)C(=O)O		NO	PKSother	Others
990	CC(=O)C=CC=CCC(=O)C=CCC(=O)NC([*])C(=O)CC(O)C=CC=CCC(O)CC(=O)CC(=O)CC(=O)C=CCC(=O)CC(=O)NC(CO)C(=O)O		NO	Others	Others
991	CC(=O)NC(CCCN)C(=O)NC([*])C(=O)NC(Cc1ccccc1)C(=O)O		NO	PKS-NRP_Hybrids	Others
992	NC(CC(=O)N)C(=O)NC([*])C(=O)NC([*])C(=O)NC([*])C(=O)NC([*])C(=O)CC(O)NCC(=O)O		NO	PKS-NRP_Hybrids	Others
993	NC(Cc1ccccc1)C(=O)N1C(CCC1)C(=O)NC([*])C(=O)NC(Cc1ccccc1)C(=O)NC(CC(=O)N)C(=O)NC(CCC(=O)N)C(=O)NC(Cc1ccc(O)cc1)C(=O)NC(C(C)C)C(=O)NC(CCCN)C(=O)NC(CC(C)C)C(=O)O		NO	NRPS	Others
994	NC(CCC(=O)O)C(=O)NC(CO)C(=O)NC(C(C)C)C(=O)NC(C(C)C)C(=O)NC([*])C(=O)NC(Cc1ccccc1)C(=O)NC(CCCN)C(=O)O		NO	NRPS	Others
995	CC(=O)CC(=O)CC(=O)C=CCC(O)C=CCC(O)CC(=O)C=CC=CC(=O)O		YES	PKSother	Bacillus inaquosorum
996	NC(CCCN)C(=O)NC(Cc1ccc(O)cc1)C(=O)NC(C(O)C)C(=O)NC(CCC(=O)O)C(=O)NC(C(C)C)C(=O)N1C(CCC1)C(=O)NC(Cc1ccc(O)cc1)C(=O)NC(C(C)CC)C(=O)CC(=O)NC(CC(=O)N)C(=O)NC(Cc1ccc(O)cc1)C(=O)NC(CC(=O)N)C(=O)NC(CCC(=O)N)C(=O)N1C(CCC1)C(=O)NC(CC(=O)N)C(=O)NC(CC(=O)N)C(=O)O		YES	Others	Bacillus siamensis
997	NCC(=O)C=CCC(O)CC(=O)C=CCC(=O)CC(O)CC(=O)CC(=O)C=CCC(O)CC(=O)NC([*])C(=O)C=CC=CCC(=O)CC(=O)C(=O)O		YES	PKS-NRP_Hybrids	Bacillus siamensis
998	C=CCC(=O)CC(=O)C=CC=CC=CC=CCC(O)CC(=O)CC(O)CC(=O)C=CCC(=O)C=CCC(O)C=CC([*])C(-O)		YES	PKSother	Bacillus halotolerans
999	C=CCC(O)C=CC=CCC(=O)C([*])C(-O)		YES	PKSother	Bacillus halotolerans
1000	C=CC=CC=CC=CC=CCC(O)C=CC=CCC(=O)CC(O)CC(=O)CC(O)CC(=O)C=CCC(=O)CC(=O)C(=O)O		YES	PKSother	Bacillus halotolerans
1001	OC(C(O)CC(C)C)C(=O)NCC(=O)C=CCC(O)CC(=O)CC(=O)C=CCC(=O)CC(O)CC(=O)CC(=O)C=CCC(O)CC(=O)NC([*])C(=O)C=CC=CC=CC=CCC(=O)CC(=O)C(=O)O		YES	PKS-NRP_Hybrids	Bacillus halotolerans
1002	NC(C(O)C)C(=O)NC([*])C(=O)CC(O)CC(=O)CC(O)CC(=O)CC(=O)NC([*])C(=O)C=CCC(=O)NCC(=O)CC(O)CC(=O)C=CCC(=O)C=CCC(=O)CC(=O)NC(CO)C(=O)NC([*])C(=O)O		YES	PKS-NRP_Hybrids	Bacillus velezensis
1003	NC(CCC(=O)N)C(=O)NC(CC(C)C)C(=O)NC(CC(C)C)C(=O)NC(CC(C)C)C(=O)NC(C(C)C)C(=O)NC(CC(=O)O)C(=O)NC(CC(C)C)C(=O)O		YES	NRPS	Bacillus paralicheniformis
1004	NC(CCC(=O)O)C(=O)NC(CCC(=O)O)C(=O)NC(Cc1ccc(O)cc1)C(=O)NC([*])C(=O)NC([*])C(=O)NC(CCC(=O)O)C(=O)NC(C(C)C)C(=O)N1C(CCC1)C(=O)NC([*])C(=O)NC([*])C(=O)NC([*])C(=O)NC(C(C)CC)C(=O)O		YES	Others	Bacillus paralicheniformis
1005	NC(C(C)CC)C(=O)NC(CS)C(=O)NC(CC(C)C)C(=O)NC(CCC(=O)O)C(=O)NC(CCC(=O)O)C(=O)NC(CCCCN)C(=O)NC(C(C)CC)C(=O)NC(Cc1ccccc1)C(=O)NC(CC1=CNC=N1)C(=O)NC(CC(=O)O)C(=O)NC(CC(=O)N)C(=O)O		YES	NRPS	Bacillus paralicheniformis
1006	CC(O)CC(=O)CC(=O)C=CC=CCC(O)CC(=O)C=CCC(=O)CC(O)CC(=O)CC(=O)CC(=O)CC(=O)CC(=O)CC(=O)C=CC(=O)O		NO	PKSother	Others
1007	CC(=O)C=CCC(=O)NCC(=O)C=CCC(=O)CC(=O)C(=O)O		YES	PKS-NRP_Hybrids	Bacillus thuringiensis
1008	NC([*])C(=O)C=CC=CC=CCC(=O)NCC(=O)C=CCC(=O)NC(C(O)C)C(=O)NC(CCN)C(=O)NC(C(O)C)C(=O)NC([*])C(=O)NC(C)C(=O)NC(CO)C(=O)NC(CC(C)C)C(=O)NC(CCC(=O)N)C(=O)NC(CCC(=O)N)C(=O)O		YES	PKS-NRP_Hybrids	Bacillus thuringiensis
1009	NC([*])C(=O)C=CC=CC=CCC(=O)NCC(=O)C=CCC(=O)NC(C(O)C)C(=O)NC(CCN)C(=O)O		YES	PKS-NRP_Hybrids	Bacillus thuringiensis
1010	NC([*])C(=O)NC(Cc1ccc(O)cc1)C(=O)CC(O)NC([*])C(=O)N1C(CCC1)C(=O)NC(C(O)C)C(=O)CC(O)C(=O)O		NO	PKS-NRP_Hybrids	Others
1011	NC(CCC(=O)O)C(=O)NC(CCCN)C(=O)NC(Cc1ccc(O)cc1)C(=O)NC(C(O)C)C(=O)NC(CCC(=O)O)C(=O)NC(C(C)C)C(=O)N1C(CCC1)C(=O)NC(CCC(=O)O)C(=O)NC(Cc1ccc(O)cc1)C(=O)NC(CCC(=O)O)C(=O)NC(C(C)CC)C(=O)O		YES	Others	Bacillus subtilis
1012	NC(CCC(=O)N)C(=O)NC(CC(C)C)C(=O)NC(CC(C)C)C(=O)NC(CC(C)C)C(=O)NC(C(C)C)C(=O)NC(CC(=O)O)C(=O)NC(CC(C)C)C(=O)NC(CC(C)C)C(=O)NC(C(C)CC)C(=O)O		NO	NRPS	Others
1013	NC(CCC(=O)O)C(=O)CC(O)CC(O)CC(=O)C(=O)O		YES	PKS-NRP_Hybrids	Bacillus safensis
1014	C=CCC(=O)CC(=O)C=CC=CC=CC=CCC(O)CC(=O)CC(O)CC(O)CC(=O)CC(O)C=CCC(=O)C=CC([*])C(-O)		YES	PKSother	Bacillus velezensis
1015	C=CC=CCC(=O)C([*])C(-O)		YES	PKSother	Bacillus velezensis
1016	C=CCC(O)C=CCC(=O)CC(O)CC(=O)CC(O)C=CCC(=O)CC(=O)CC(=O)CC(O)C=CC=CC=CC=CC(=O)O		YES	PKSother	Bacillus velezensis
1017	NCC(=O)C=CCC(O)C=CCC(=O)CC(O)C=CCC(=O)CC(O)CC(=O)CC(=O)C=CCC(O)CC(=O)CC(=O)NC([*])C(=O)C=CC=CC=CC=CCC(=O)CC(=O)CC(=O)C(=O)O		YES	PKS-NRP_Hybrids	Bacillus subtilis
1018	NC(CCC(=O)O)C(=O)NC(CC(C)C)C(=O)NC(CC(C)C)C(=O)NC([*])C(=O)NC(CC(=O)O)C(=O)NC(CC(C)C)C(=O)NC([*])C(=O)NC(CC(C)C)C(=O)O		YES	NRPS	Bacillus subtilis
1019	NC(CCC(=O)O)C(=O)NC(CC(C)C)C(=O)NC(CC(C)C)C(=O)NC([*])C(=O)NC([*])C(=O)NC([*])C(=O)NC([*])C(=O)NC(CC(C)C)C(=O)NC(CC(C)C)C(=O)NC(CC(C)C)C(=O)O		YES	NRPS	Bacillus subtilis
1020	C=CC=CCC(=O)C=CC=CCC(=O)C=CCC(=O)C=CCC(=O)CC(=O)C(=O)O		YES	PKSother	Bacillus atrophaeus
1021	CC(=O)CC(O)NC(CC(C)C)C(=O)NC(CO)C(=O)NC(CCCN)C(=O)O		YES	NRPS	Bacillus thuringiensis
1022	NC(CC(=O)O)C(=O)NC(CC(C)C)C(=O)O		YES	NRPS	Bacillus subtilis
1023	NC(CCC(=O)O)C(=O)NC(C(C)C)C(=O)N1C(CCC1)C(=O)NC(CCC(=O)O)C(=O)NC(Cc1ccc(O)cc1)C(=O)NC(C(C)CC)C(=O)CC(=O)NC(CC(=O)N)C(=O)NC(Cc1ccc(O)cc1)C(=O)NC(CC(=O)N)C(=O)NC(CCC(=O)N)C(=O)N1C(CCC1)C(=O)NC(CC(=O)N)C(=O)NC(C(O)C)C(=O)O		YES	Others	Bacillus inaquosorum
1024	CC(=O)CC(O)CC(=O)CC(O)CC(=O)CC(O)CC(=O)C(=O)O		YES	PKSother	Bacillus velezensis
1025	N1C(CCC1)C(=O)NC(CCC(=O)O)C(=O)NC(Cc1ccc(O)cc1)C(=O)O		YES	NRPS	Bacillus velezensis
1026	C=CC=CC=CC=CC=CCC(=O)C(=O)O		YES	PKSother	Bacillus velezensis
1027	NC(CC(=O)N)C(=O)NC(Cc1ccc(O)cc1)C(=O)NC(CC(=O)N)C(=O)N1C(CCC1)C(=O)O		YES	NRPS	Bacillus velezensis
1028	CC(O)CC(=O)CC(O)CC(=O)CC(O)C=CCC(=O)C=CC=CC=CC=CCC(=O)C=CC=CCC(O)C=CC(=O)O		YES	PKSother	Bacillus velezensis
1029	NC(CCC(=O)N)C(=O)NC(CCCN)C(=O)NC(C(C)CC)C(=O)N1C(CCC1)C(=O)O		YES	Others	Bacillus wiedmannii
1030	NC(Cc1ccccc1)C(=O)NC(CC1=CNC=N1)C(=O)O		YES	NRPS	Bacillus haynesii
1031	NC([*])C(=O)NC(CS)C(=O)NC(CS)C(=O)O		YES	NRPS	Bacillus anthracis
1032	NC(CCCCN)C(=O)NC(CCCN)C(=O)NC(C(C)CC)C(=O)NC([*])C(=O)O		YES	NRPS	Bacillus cereus
1033	NC(CC1=CNC=N1)C(=O)NC(CC(=O)O)C(=O)NC(CC(=O)N)C(=O)O		YES	NRPS	Bacillus cereus
1034	NC(CC(=O)O)C(=O)NC(C(O)C)C(=O)NC(CC(C)C)C(=O)C=CC(=O)O		YES	PKS-NRP_Hybrids	Bacillus cereus
1035	NC(CCCN)C(=O)NC(Cc1ccc(O)cc1)C(=O)NC(C(O)C)C(=O)NC(CCC(=O)O)C(=O)NC(C(C)C)C(=O)N1C(CCC1)C(=O)NC(CCC(=O)O)C(=O)NC([*])C(=O)NC(C(C)CC)C(=O)O		YES	Others	Bacillus paralicheniformis
1036	CC(=O)NC(C(O)C)C(=O)CC(=O)NC([*])C(=O)NC(CC(=O)O)C(=O)O		NO	PKS-NRP_Hybrids	Others
1037	NC(CC(=O)N)C(=O)NC(CC(=O)O)C(=O)O		NO	NRPS	Others
1038	NC(CC(=O)N)C(=O)NC(CC(=O)N)C(=O)CC(O)NC(CCC(=O)O)C(=O)CC(O)CC(=O)C(=O)O		YES	PKS-NRP_Hybrids	Bacillus pumilus
1039	NC([*])C(=O)C=CC=CC=CCC(=O)NCC(=O)C=CCC(=O)C(=O)O		YES	PKS-NRP_Hybrids	Bacillus cereus
1040	CC(O)CC(=O)C=CCC(=O)CC(O)C=CNC([*])C(=O)C=CC=CC=CCC(=O)CC(=O)C=CC(=O)O		YES	PKS-NRP_Hybrids	Bacillus velezensis
1041	NC(CCCN)C(=O)NC(C(C)CC)C(=O)NC([*])C(=O)NC(CC(C)C)C(=O)O		YES	Others	Bacillus cereus
1042	C=CC=CCC(=O)CC(O)CC(=O)CC(=O)CC(=O)CC(=O)C=CC=CCC(O)CC(=O)CC(O)CC(=O)CC(=O)C=CCC(=O)C=CCC(=O)C(=O)O		YES	PKSother	Bacillus velezensis
1043	NC(CCC(=O)O)C(=O)N1C(CCC1)C(=O)NC(CCC(=O)O)C(=O)NC(Cc1ccc(O)cc1)C(=O)N1C(CCC1)C(=O)NC(C(C)CC)C(=O)CC(=O)NC(CC(=O)N)C(=O)NC(Cc1ccc(O)cc1)C(=O)NC(CC(=O)N)C(=O)NC(CCC(=O)N)C(=O)N1C(CCC1)C(=O)NC(CC(=O)N)C(=O)NC(CO)C(=O)O		YES	Others	Bacillus siamensis
1044	NC(CCC(=O)O)C(=O)N1C(CCC1)C(=O)NC(CCC(=O)O)C(=O)NC(Cc1ccc(O)cc1)C(=O)N1C(CCC1)C(=O)NC(C(C)CC)C(=O)O		YES	Others	Bacillus siamensis
1045	CC(O)CC(=O)C=CCC(=O)C=CC=CCC(O)C=CC=CC=CCC(=O)C=CCC(O)CC(=O)CC(O)C(=O)O		YES	PKSother	Bacillus amyloliquefaciens
1046	NC(C(C)C)C(=O)CC(=O)NC([*])C(=O)NC([*])C(=O)O		NO	PKS-NRP_Hybrids	Others
1047	CC(O)C=CC=CC=CC=CCC(=O)CC(=O)CC(O)CC(=O)CC(O)CC(O)C=CCC(=O)C(=O)O		YES	PKSother	Bacillus velezensis
1048	NCC(=O)C=CC=CCC(O)CC(=O)CC(=O)CC(=O)CC(=O)CC(O)CC(O)CC(=O)CC(=O)C=CC=CCC(O)NC([*])C(=O)C=CC=CC=CC=CCC(=O)CC(=O)CC(=O)CC(=O)C(=O)O		YES	PKS-NRP_Hybrids	Bacillus velezensis
1049	NC(CCC(=O)O)C(=O)NC(CCCN)C(=O)NC(Cc1ccc(O)cc1)C(=O)NC(C(O)C)C(=O)NC(CCC(=O)O)C(=O)NC(C(C)C)C(=O)NC(CCC(=O)O)C(=O)N1C(CCC1)C(=O)NC(CCC(=O)O)C(=O)NC(Cc1ccc(O)cc1)C(=O)NC(C(C)CC)C(=O)CC(=O)NC(CC(=O)N)C(=O)NC(Cc1ccc(O)cc1)C(=O)NC(CC(=O)N)C(=O)NC(CCC(=O)N)C(=O)N1C(CCC1)C(=O)NC(CC(=O)N)C(=O)NC(CO)C(=O)O		YES	Others	Bacillus velezensis
1050	NC(CCC(=O)O)C(=O)NC(CCCN)C(=O)NC(Cc1ccc(O)cc1)C(=O)NC(C(O)C)C(=O)NC(CCC(=O)O)C(=O)NC(C(C)C)C(=O)NC(CCC(=O)O)C(=O)N1C(CCC1)C(=O)NC(CCC(=O)O)C(=O)NC(Cc1ccc(O)cc1)C(=O)NC(C(C)CC)C(=O)O		YES	Others	Bacillus velezensis
1051	C=CCC(O)C=CC=CC=CC=CCC(O)CC(O)CC(=O)C=CC=CCC(=O)C=CCC(=O)CC(=O)CC(O)C(=O)O		YES	PKSother	Bacillus velezensis
1052	NC(C(O)C)C(=O)NC(CO)C(=O)NC(CO)C(=O)NC(CC(=O)N)C(=O)CC(=O)C(=O)O		YES	NRPS	Bacillus atrophaeus
1053	CC(O)C=CC=CCC(=O)CC(O)CC(=O)C=CC=CCC(=O)C=CC=CCC(O)CC(O)C=CCC(=O)C(=O)O		YES	PKSother	Bacillus velezensis
1054	NC(Cc1ccccc1)C(=O)NC(Cc1ccccc1)C(=O)NC([*])C(=O)NC([*])C(=O)NC(C(O)C)C(=O)NC(C(C)C)C(=O)NC([*])C(=O)NC(C(O)C)C(=O)O		YES	NRPS	Bacillus subtilis
1055	NC(C(C)C)C(=O)NC(Cc1ccccc1)C(=O)NC([*])C(=O)NC(CC(=O)N)C(=O)NCC(=O)C=CCC(=O)NC(CCC(=O)O)C(=O)CC(=O)C(=O)O		YES	PKS-NRP_Hybrids	Bacillus velezensis
1056	NCC(=O)C=CCC(O)CC(=O)C=CCC(=O)CC(O)CC(=O)CC(=O)C=CCC(O)CC(=O)NC([*])C(=O)C=CC=CC=CCC(=O)C=CCC(=O)C(=O)O		YES	PKS-NRP_Hybrids	Bacillus velezensis
1057	CC(O)CC(=O)C=CCC(=O)C=CC=CCC(O)CC(=O)CC(O)C=CC=CCC(O)C=CC=CCC(=O)C(=O)O		YES	PKSother	Bacillus velezensis
1058	NC(CS)C(=O)NC(CO)C(=O)NC(CS)C(=O)NC(CS)C(=O)NC(C)C(=O)NC([*])C(=O)NC(CC(=O)N)C(=O)NC(CC(=O)N)C(=O)O		YES	NRPS	Bacillus velezensis
1059	CC(=O)NC(CC(=O)N)C(=O)NC(Cc1ccc(O)cc1)C(=O)NC(CC(=O)N)C(=O)NC(CCC(=O)N)C(=O)N1C(CCC1)C(=O)NC(CO)C(=O)NC(CC(=O)N)C(=O)NC(CCC(=O)O)C(=O)NC(CCCN)C(=O)NC(Cc1ccc(O)cc1)C(=O)NC(C(O)C)C(=O)NC(CCC(=O)O)C(=O)NC(CCC(=O)O)C(=O)NC(C(C)C)C(=O)N1C(CCC1)C(=O)NC(CCC(=O)O)C(=O)NC(Cc1ccc(O)cc1)C(=O)NC(C(C)CC)C(=O)O		YES	Others	Bacillus atrophaeus
1060	C=CC=CCC(=O)C=CC=CCC(=O)CC(O)CC(O)C=CC=CCC(O)CC(O)CC(O)CC(=O)C=CCC(=O)C(=O)O		YES	PKSother	Bacillus velezensis
1061	CC(=O)CC(=O)CC(O)CC(=O)CC(=O)C=CC=CCC(O)NC([*])C(=O)C=CC=CC=CC=CCC(=O)CC(=O)C(=O)O		YES	PKS-NRP_Hybrids	Bacillus velezensis
1062	C=CC=CCC(=O)CC(O)CC(=O)CC(=O)CC(=O)CC(=O)C=CC=CCC(O)CC(=O)CC(O)CC(=O)CC(=O)CC(=O)C(=O)O		YES	PKSother	Bacillus velezensis
1063	NC(Cc1ccc(O)cc1)C(=O)NC([*])C(=O)O		YES	NRPS	Bacillus thuringiensis
1064	NC([*])C(=O)NC(Cc1ccc(O)cc1)C(=O)CC(O)NC([*])C(=O)N1C(CCC1)C(=O)NC(C(O)C)C(=O)CC(O)NC(CC(=O)N)C(=O)NC([*])C(=O)NC([*])C(=O)NCC(=O)NC(CO)C(=O)NC(CCCCN)C(=O)O		YES	PKS-NRP_Hybrids	Bacillus thuringiensis
1065	C=CCC(=O)NCC(=O)NC(CO)C(=O)NC(Cc1ccccc1)C(=O)O		YES	PKS-NRP_Hybrids	Bacillus cereus
1066	NCC(=O)C=CCC(O)CC(=O)C=CCC(=O)CC(O)CC(=O)CC(=O)C=CCC(O)CC(=O)CC(=O)NC([*])C(=O)CC(=O)C=CC=CCC(=O)CC(=O)CC(=O)C=CC(=O)O		YES	PKS-NRP_Hybrids	Bacillus subtilis
1067	C=CCC(O)CC(=O)CC(=O)NC([*])C(=O)CC(=O)C=CC=CCC(=O)CC(=O)CC(=O)C=CC(=O)O		YES	PKS-NRP_Hybrids	Bacillus subtilis
1068	NC([*])C(=O)NC([*])C(=O)NC(CC(C)C)C(=O)O		YES	NRPS	Bacillus subtilis
1069	C([*])C(-O)C([*])C(-O)		YES	PKSother	Bacillus atrophaeus
1070	C=CC=CC=CC(=O)O		YES	PKSother	Bacillus atrophaeus
1071	NC(CCC(=O)O)C(=O)NC(CCCN)C(=O)NC(Cc1ccc(O)cc1)C(=O)NC(C(O)C)C(=O)NC(CCC(=O)O)C(=O)NC(C(C)C)C(=O)NC(CCC(=O)O)C(=O)N1C(CCC1)C(=O)NC(CCC(=O)O)C(=O)NC(Cc1ccc(O)cc1)C(=O)NC(C(C)CC)C(=O)CC(=O)NC(CC(=O)N)C(=O)NC(Cc1ccc(O)cc1)C(=O)NC(CC(=O)N)C(=O)N1C(CCC1)C(=O)NC(CCC(=O)O)C(=O)NC(CO)C(=O)NC(C(O)C)C(=O)O		YES	Others	Bacillus velezensis
1072	NC(CCCN)C(=O)NC(Cc1ccc(O)cc1)C(=O)NC(C(O)C)C(=O)NC(CS)C(=O)O		YES	NRPS	Bacillus velezensis
1073	NC(CC(=O)N)C(=O)NC(CC(=O)N)C(=O)CC(O)C(=O)O		YES	PKS-NRP_Hybrids	Bacillus safensis
1074	NC(C(O)C)C(=O)NC([*])C(=O)NC(C)C(=O)NC(CO)C(=O)NC(CC(C)C)C(=O)NC(C(O)C)C(=O)NC(CC(C)C)C(=O)O		YES	NRPS	Bacillus pseudomycoides
1075	CC(=O)CC(=O)C=CCC(O)CC(=O)C(=O)O		YES	PKSother	Bacillus amyloliquefaciens
1076	NC(CS)C(=O)NC(CC(C)C)C(=O)O		YES	NRPS	Bacillus haynesii
1077	C=CCC(=O)CC(=O)CC(O)CC(=O)CC(=O)CC(=O)C=CCC(O)CC(=O)CC(=O)CC(O)CC(=O)CC(=O)C=CC=CCC(=O)C(=O)O		YES	PKSother	Bacillus velezensis
1078	NC([*])C(=O)CC(=O)CC(=O)NC([*])C(=O)NC([*])C(=O)NC([*])C(=O)NC([*])C(=O)NC(CC(=O)O)C(=O)NC([*])C(=O)O		YES	PKS-NRP_Hybrids	Bacillus mycoides
1079	NC(C(O)C)C(=O)NC(C)C(=O)NC(C)C(=O)NC(C)C(=O)NC(CC(C)C)C(=O)NC(C(O)C)C(=O)NC(CCC(=O)O)C(=O)O		YES	NRPS	Bacillus mycoides
1080	NC(CCCN)C(=O)NC(Cc1ccc(O)cc1)C(=O)NC(C(O)C)C(=O)NC(C(C)C)C(=O)N1C(CCC1)C(=O)CC(=O)CC(O)CC(=O)C(=O)O		YES	PKS-NRP_Hybrids	Bacillus inaquosorum
1081	NC(Cc1ccc(O)cc1)C(=O)NC(C(O)C)C(=O)NC(C(C)C)C(=O)N1C(CCC1)C(=O)CC(=O)CC(O)CC(=O)C(=O)O		YES	PKS-NRP_Hybrids	Bacillus inaquosorum
1082	NC([*])C(=O)NC(C)C(=O)NC(CO)C(=O)NC(CC(C)C)C(=O)NC(CCC(=O)N)C(=O)NC(CCC(=O)N)C(=O)NC(CCC(=O)N)C(=O)O		YES	NRPS	Bacillus toyonensis
1083	NC(C(C)C)C(=O)NC(Cc1ccccc1)C(=O)NC(CC(=O)O)C(=O)NC(CC(=O)N)C(=O)NCC(=O)C=CNC(CCC(=O)O)C(=O)O		YES	PKS-NRP_Hybrids	Bacillus velezensis
1084	C=CC=CCC(=O)C=CC=CC=CCC(=O)CC(=O)CC(O)CC(O)CC(O)CC(=O)C=CC=CCC(O)C=CC(=O)O		YES	PKSother	Bacillus velezensis
1085	NC(CS)C(=O)NC(CO)C(=O)NC(CS)C(=O)NC(CS)C(=O)NC(CS)C(=O)NC(C)C(=O)NC([*])C(=O)NC(CC(=O)N)C(=O)NC(CC(=O)N)C(=O)O		YES	NRPS	Bacillus velezensis
1086	NC(CCC(=O)O)C(=O)NC(CCC(=O)O)C(=O)NC(CC(C)C)C(=O)NC(CC(C)C)C(=O)NC(C(C)C)C(=O)NC(CC(=O)O)C(=O)NC(CC(C)C)C(=O)NC(CC(C)C)C(=O)O		YES	NRPS	Bacillus velezensis
1087	NC(CCCN)C(=O)NC(Cc1ccc(O)cc1)C(=O)NC(C(O)C)C(=O)NC([*])C(=O)NC(C(C)C)C(=O)NC([*])C(=O)N1C(CCC1)C(=O)NC(CCC(=O)O)C(=O)NC(Cc1ccc(O)cc1)C(=O)NC(C(C)CC)C(=O)O		YES	Others	Bacillus atrophaeus
1088	NC(CCC(=O)N)C(=O)NC(CC(C)C)C(=O)NC(CC(C)C)C(=O)NC(C(C)C)C(=O)NC(CC(=O)O)C(=O)NC(CC(=O)O)C(=O)NC(CC(C)C)C(=O)NC(C(C)CC)C(=O)NC(C(C)CC)C(=O)O		YES	NRPS	Bacillus paralicheniformis
1089	NC(CCC(=O)O)C(=O)NC(Cc1ccc(O)cc1)C(=O)NC([*])C(=O)NC([*])C(=O)NC(CCC(=O)O)C(=O)NC(C(C)C)C(=O)N1C(CCC1)C(=O)NC(CCC(=O)O)C(=O)NC([*])C(=O)NC(C(C)CC)C(=O)O		YES	Others	Bacillus paralicheniformis
1090	NC(CS)C(=O)NC(CC(C)C)C(=O)NC(CCC(=O)O)C(=O)NC(CC(C)C)C(=O)NC(CCCCN)C(=O)NC(CCCN)C(=O)NC(CCCN)C(=O)NC(Cc1ccccc1)C(=O)NC(CC1=CNC=N1)C(=O)NC(CC(=O)O)C(=O)NC(CC(=O)N)C(=O)NC(Cc1ccccc1)C(=O)O		YES	NRPS	Bacillus paralicheniformis
1091	CC(=O)CC(=O)C=CCC(=O)CC(=O)CC(O)CC(=O)CC(=O)C=CC=CC=CCC(O)CC(=O)CC(=O)CC(O)CC(=O)C=CCC(=O)C(=O)O		YES	PKSother	Bacillus velezensis
1092	NCC(=O)C=CCC(O)CC(=O)CC(=O)C=CCC(=O)CC(O)CC(O)CC(=O)CC(=O)C=CCC(O)CC(=O)NC([*])C(=O)C=CC=CC(=O)O		YES	PKS-NRP_Hybrids	Bacillus spizizenii
1093	NC(CCC(=O)O)C(=O)NC(CC(C)C)C(=O)NC(CC(C)C)C(=O)NC([*])C(=O)NC([*])C(=O)NC(CC(=O)O)C(=O)NC(CC(C)C)C(=O)NC(CC(C)C)C(=O)O		YES	NRPS	Bacillus subtilis
1094	NC(CCC(=O)O)C(=O)NC(CCCN)C(=O)NC(Cc1ccc(O)cc1)C(=O)NC(CCC(=O)O)C(=O)NC(C(C)C)C(=O)N1C(CCC1)C(=O)NC(Cc1ccc(O)cc1)C(=O)NC(C(C)CC)C(=O)CC(=O)CC(=O)NC(CC(=O)N)C(=O)NC(CC(=O)N)C(=O)NC(CCC(=O)N)C(=O)N1C(CCC1)C(=O)NC(CC(=O)N)C(=O)NC([*])C(=O)NC([*])C(=O)O		YES	Others	Bacillus inaquosorum
1095	NC(CCC(=O)O)C(=O)NC(CCCN)C(=O)NC(Cc1ccc(O)cc1)C(=O)NC(CCC(=O)O)C(=O)NC(C(C)C)C(=O)N1C(CCC1)C(=O)NC(Cc1ccc(O)cc1)C(=O)NC(C(C)CC)C(=O)CC(=O)CC(=O)NC(CC(=O)N)C(=O)NC(CC(=O)N)C(=O)NC(CCC(=O)N)C(=O)N1C(CCC1)C(=O)O		YES	Others	Bacillus inaquosorum
1096	CC(=O)CC(=O)NC(CC(=O)N)C(=O)NC(CC(=O)N)C(=O)NC(CCC(=O)N)C(=O)N1C(CCC1)C(=O)NC(CC(=O)N)C(=O)NC([*])C(=O)NC([*])C(=O)O		YES	Others	Bacillus inaquosorum
1097	NC(CC(=O)N)C(=O)NC(CCC(=O)N)C(=O)N1C(CCC1)C(=O)NC(CC(=O)N)C(=O)NC([*])C(=O)NC([*])C(=O)O		YES	Others	Bacillus inaquosorum
1098	CC(=O)CC(O)CC(=O)CC(=O)CC(=O)CC(=O)CC(=O)CC(=O)C=CC=CCC(O)C=CCC(O)CC(=O)CC(O)CC(=O)CC(=O)CC(=O)CC(O)CC(=O)CC(O)C(=O)O		YES	PKSother	Bacillus inaquosorum
1099	CC(O)CC(O)CC(=O)CC(O)CC(=O)CC(=O)CC(=O)CC(O)C(=O)O		YES	PKSother	Bacillus inaquosorum
1100	NC(CC(=O)N)C(=O)NC([*])C(=O)NC([*])C(=O)NC(CCC(=O)O)C(=O)CC(O)C(OC)C(=O)CC(=O)CC(=O)C(=O)O		YES	PKS-NRP_Hybrids	Bacillus inaquosorum
1101	NC(CC(=O)N)C(=O)NC([*])C(=O)NC([*])C(=O)NC(CCC(=O)O)C(=O)CC(O)C(OC)C(=O)C(=O)O		YES	PKS-NRP_Hybrids	Bacillus inaquosorum
1102	NC(CCC(=O)O)C(=O)NC(CC(C)C)C(=O)NC(CC(C)C)C(=O)NC(CC(C)C)C(=O)NC(CC(=O)O)C(=O)NC(CC(C)C)C(=O)NC(CC(=O)O)C(=O)NC(CC(C)C)C(=O)O		YES	NRPS	Bacillus inaquosorum
1103	NC(C(O)C)C(=O)NC(C(O)C)C(=O)NC(C(O)C)C(=O)O		YES	NRPS	Bacillus pseudomycoides
1104	CC(=O)CC(O)C(=O)O		YES	PKSother	Bacillus inaquosorum
1105	CC(=O)CC(=O)NC(CO)C(=O)NC(C(O)C)C(=O)NC([*])C(=O)NC(CC(=O)O)C(=O)NCC(=O)NC(CC(=O)N)C(=O)NC(CC(=O)O)C(=O)NCC(=O)NC([*])C(=O)NC(C(C)C)C(=O)NC([*])C(=O)O		YES	PKS-NRP_Hybrids	Bacillus wiedmannii
1106	NC(CC(=O)N)C(=O)NC(CC(=O)O)C(=O)NCC(=O)NC([*])C(=O)NC(C(C)C)C(=O)NC([*])C(=O)O		YES	PKS-NRP_Hybrids	Bacillus wiedmannii
1107	CC(O)C=CC=CC=CCC(=O)C=CC=CCC(=O)C=CC=CCC(O)CC(O)C=CCC(=O)CC(=O)C(=O)O		YES	PKSother	Bacillus amyloliquefaciens
1108	C=CC=CCC(=O)C=CCC(=O)CC(=O)CC(=O)CC(=O)C=CCC(O)CC(=O)CC(O)CC(=O)CC(=O)CC(=O)C=CCC(=O)C=CC(=O)O		YES	PKSother	Bacillus amyloliquefaciens
1109	CC(=O)CC(O)CC(=O)NCC(=O)C=CCC(=O)C(=O)O		YES	PKS-NRP_Hybrids	Bacillus cereus
1110	CC(=O)NC(Cc1ccc(O)cc1)C(=O)NC(C(C)CC)C(=O)CC(=O)NC(CC(=O)N)C(=O)NC(Cc1ccc(O)cc1)C(=O)NC(CC(=O)N)C(=O)N1C(CCC1)C(=O)NC(CCC(=O)O)C(=O)NC(CO)C(=O)NC(C(O)C)C(=O)O		YES	Others	Bacillus velezensis
1111	CC(=O)NC(Cc1ccc(O)cc1)C(=O)NC(C(C)CC)C(=O)O		YES	Others	Bacillus velezensis
1112	NC(C(C)CC)C(=O)NC(CS)C(=O)NC(CCCN)C(=O)O		YES	NRPS	Bacillus cereus
1113	C=CC=CCC(=O)CC(=O)CC(O)CC(O)CC(=O)CC(=O)CC(=O)C=CC=CCC(O)CC(=O)CC(=O)CC(O)CC(=O)CC(=O)C=CC=CCC(=O)C(=O)O		YES	PKSother	Bacillus velezensis
1114	NC(CCC(=O)O)C(=O)NC(CCCN)C(=O)NC(Cc1ccc(O)cc1)C(=O)NC(C(O)C)C(=O)NC(CCC(=O)O)C(=O)NC(C(C)C)C(=O)N1C(CCC1)C(=O)NC(CCC(=O)O)C(=O)NC(Cc1ccc(O)cc1)C(=O)CC(=O)NC(CC(=O)N)C(=O)NC(Cc1ccc(O)cc1)C(=O)NC(CC(=O)N)C(=O)N1C(CCC1)C(=O)NC(CCC(=O)O)C(=O)NC(CO)C(=O)NC(C(O)C)C(=O)O		YES	Others	Bacillus velezensis
1115	CC(O)CC(=O)CC(O)C=CCC(=O)C=CCC(O)CC(=O)C=CCC(O)C=CC=CC=CCC(=O)C(=O)O		YES	PKSother	Bacillus velezensis
1116	CC(=O)CC(=O)CC(O)CC(O)CC(=O)CC(=O)C=CCC(=O)CC(O)CC(O)C=CCC(=O)C=CC=CCC(O)C([*])C(-O)		YES	PKSother	Bacillus velezensis
1117	C=CC=CC=CCC(=O)CC(=O)C(=O)O		YES	PKSother	Bacillus velezensis
1118	NC(CS)C(=O)NC(CS)C(=O)O		YES	NRPS	Bacillus velezensis
1119	NC(CC(C)C)C(=O)NC(C(C)C)C(=O)NC(CC(=O)O)C(=O)NC(C(O)C)C(=O)NC(CC(C)C)C(=O)C=CC(=O)O		YES	PKS-NRP_Hybrids	Bacillus cereus
1120	CC(O)CC(=O)CC(O)C=CCC(=O)C=CCC(O)C=CCC(=O)C=CC=CCC(O)C=CC=CC(=O)O		YES	PKSother	Bacillus velezensis
1121	NC(CCC(=O)O)C(=O)N1C(CCC1)C(=O)NC(CCC(=O)O)C(=O)NC(Cc1ccc(O)cc1)C(=O)O		YES	Others	Bacillus velezensis
1122	C=CC=CC=CCC(=O)CC(=O)CC(O)CC(=O)CC(=O)CC(=O)C=CC=CC=CCC(O)CC(=O)CC(=O)CC(O)CC(=O)CC(=O)C=CC=CCC(=O)C(=O)O		YES	PKSother	Bacillus amyloliquefaciens
1123	NC(CC(=O)N)C(=O)NC(CC(=O)N)C(=O)CC(O)NC(CCC(=O)O)C(=O)CC(O)C(OC)C(=O)CC(O)CC(O)CC(=O)C(=O)O		YES	PKS-NRP_Hybrids	Bacillus inaquosorum
1124	NC(C(O)C)C(=O)NC(CCC(=O)O)C(=O)O		YES	NRPS	Bacillus inaquosorum
1125	CC(=O)CC(=O)C=CCC(=O)CC(O)CC(=O)CC(=O)C=CCC(O)CC(=O)NC([*])C(=O)C=CC=CC=CC=CCC(=O)CC(=O)C(=O)O		YES	PKS-NRP_Hybrids	Bacillus inaquosorum
1126	NC(CCC(=O)O)C(=O)NC(C(C)CC)C(=O)NC(CCCCN)C(=O)O		YES	NRPS	Bacillus cereus
1127	NC(CC(=O)N)C(=O)NC(CCCCN)C(=O)NC([*])C(=O)NC(Cc1ccccc1)C(=O)NC(CC(C)C)C(=O)NC([*])C(=O)O		YES	NRPS	Bacillus cereus
1128	NC(CCCN)C(=O)NC(Cc1ccc(O)cc1)C(=O)NC(C(O)C)C(=O)NC(CCC(=O)O)C(=O)NC(C(C)C)C(=O)N1C(CCC1)C(=O)NC(CCC(=O)O)C(=O)NC(Cc1ccc(O)cc1)C(=O)NC(C(C)CC)C(=O)CC(=O)C(=O)O		YES	Others	Bacillus amyloliquefaciens
1129	NCC(=O)C=CCC(O)CC(=O)C=CCC(=O)CC(=O)CC(O)CC(=O)CC(O)CC(=O)C=CCC(O)CC(=O)NC([*])C(=O)CC(=O)C=CC=CCC(=O)CC(=O)CC(=O)C=CC(=O)O		YES	PKS-NRP_Hybrids	Bacillus amyloliquefaciens
1130	NC(CCC(=O)O)C(=O)NC(CCC(=O)O)C(=O)NC(CCCN)C(=O)NC(Cc1ccc(O)cc1)C(=O)NC(C(O)C)C(=O)NC(CCC(=O)O)C(=O)NC(Cc1ccc(O)cc1)C(=O)NC(C(C)CC)C(=O)O		YES	Others	Bacillus subtilis
1131	NC(C(O)C)C(=O)NC(CO)C(=O)NC(CC(=O)N)C(=O)CC(=O)C(=O)O		YES	NRPS	Bacillus atrophaeus
1132	CC(=O)CC(O)CC(=O)CC(=O)CC(=O)C=CCC(=O)C(=O)O		YES	PKSother	Bacillus velezensis
1133	NC(CS)C(=O)CC(=O)CC(=O)C(=O)O		YES	PKS-NRP_Hybrids	Bacillus atrophaeus
1134	CC(O)C=CC=CCC(O)C=CCC(=O)C=CC=CCC(O)CC(O)CC(=O)C=CC=CCC(=O)C(=O)O		YES	PKSother	Bacillus velezensis
1135	CC(=O)CC(O)CC(=O)CC(=O)C=CCC(O)NC([*])C(=O)C=CC=CC=CC=CCC(=O)CC(=O)C(=O)O		YES	PKS-NRP_Hybrids	Bacillus velezensis
1136	NC(CCC(=O)O)C(=O)N1C(CCC1)C(=O)NC(CCC(=O)O)C(=O)NC(Cc1ccc(O)cc1)C(=O)N1C(CCC1)C(=O)NC(C(C)CC)C(=O)CC(=O)NC(CC(=O)N)C(=O)NC(Cc1ccc(O)cc1)C(=O)NC(CC(=O)N)C(=O)N1C(CCC1)C(=O)NC(CCC(=O)O)C(=O)NC(CO)C(=O)NC(C(O)C)C(=O)O		YES	Others	Bacillus velezensis
1137	C=CC=CCC(O)CC(=O)CC(O)CC(=O)CC(=O)C=CCC(=O)C=CCC(=O)C(=O)O		YES	PKSother	Bacillus velezensis
1138	NC([*])C(=O)N1C(CCC1)C(=O)O		YES	NRPS	Bacillus wiedmannii
1139	NC(CC(C)C)C(=O)NC(CC(C)C)C(=O)NC(C(C)C)C(=O)NC(CC(=O)O)C(=O)NC(CC(C)C)C(=O)NC(C(C)CC)C(=O)O		YES	NRPS	Bacillus licheniformis
1140	NC(CC(C)C)C(=O)NC([*])C(=O)NCC(=O)NC(C(O)C)C(=O)O		YES	NRPS	Bacillus pseudomycoides
1141	CC(=O)NC(CC(=O)N)C(=O)NC([*])C(=O)O		YES	PKS-NRP_Hybrids	Bacillus wiedmannii
1142	C=CC=CC=CC=CC=CCC(=O)C=CCC(O)CC(O)CC(=O)CC(=O)CC(=O)C(=O)O		YES	PKSother	Bacillus velezensis
1143	C=CC=CCC(O)CC(O)CC(=O)CC(=O)C=CCC(O)CC(O)CC(=O)CC(=O)CC(O)CC(O)C=CC=CC(=O)O		YES	PKS-NRP_Hybrids	Bacillus velezensis
1144	NC(CCC(=O)O)C(=O)NC(Cc1ccc(O)cc1)C(=O)NC(C(O)C)C(=O)NC(Cc1ccc(O)cc1)C(=O)NC(C(O)C)C(=O)NC(CCC(=O)O)C(=O)NC(C(C)C)C(=O)N1C(CCC1)C(=O)NC(CCC(=O)O)C(=O)N1C(CCC1)C(=O)NC(C(C)CC)C(=O)NC(C(C)CC)C(=O)CC(=O)NC(CC(=O)N)C(=O)NC(CC(=O)N)C(=O)N1C(CCC1)C(=O)NC(CCC(=O)O)C(=O)N1C(CCC1)C(=O)NC(C(O)C)C(=O)O		YES	Others	Bacillus velezensis
1145	CC(=O)NC(CC(=O)N)C(=O)NC(CC(=O)N)C(=O)N1C(CCC1)C(=O)NC(CCC(=O)O)C(=O)N1C(CCC1)C(=O)NC(C(O)C)C(=O)O		YES	Others	Bacillus velezensis
1146	CC(=O)NC(CC(=O)N)C(=O)NC(CC(=O)N)C(=O)N1C(CCC1)C(=O)NC(CCC(=O)O)C(=O)N1C(CCC1)C(=O)O		YES	Others	Bacillus velezensis
1147	NC(CCC(=O)O)C(=O)NC(Cc1ccc(O)cc1)C(=O)NC(C(O)C)C(=O)NC(Cc1ccc(O)cc1)C(=O)NC(C(O)C)C(=O)NC(CCC(=O)O)C(=O)NC(C(C)C)C(=O)N1C(CCC1)C(=O)NC(CCC(=O)O)C(=O)N1C(CCC1)C(=O)NC(C(C)CC)C(=O)NC(C(C)CC)C(=O)O		YES	Others	Bacillus velezensis
1148	C=CCC(=O)C=CCC(O)CC(=O)CC(O)CC(=O)C=CCC(O)CC(=O)CC(O)CC(=O)CC(=O)CC(=O)C(=O)O		YES	PKSother	Bacillus velezensis
1149	NC(CCC(=O)O)C(=O)NC(CC(C)C)C(=O)NC(CC(C)C)C(=O)NC(CC(=O)O)C(=O)NC(CC(C)C)C(=O)NC(CC(C)C)C(=O)O		YES	NRPS	Bacillus velezensis
1150	CC(=O)NC(CO)C(=O)NC(C(O)C)C(=O)CC(=O)NC([*])C(=O)NC(CC(=O)O)C(=O)NCC(=O)NC(CC(=O)N)C(=O)NC(CC(=O)O)C(=O)NCC(=O)NC([*])C(=O)NC(C(C)C)C(=O)NC(CO)C(=O)NC([*])C(=O)O		YES	PKS-NRP_Hybrids	Bacillus cereus
1151	CC(=O)NC(CO)C(=O)NC(C(O)C)C(=O)CC(=O)NC([*])C(=O)NC(CC(=O)O)C(=O)NCC(=O)O		YES	PKS-NRP_Hybrids	Bacillus cereus
1152	CC(=O)NCC(=O)C=CCC(O)C(=O)O		YES	PKS-NRP_Hybrids	Bacillus wiedmannii
1153	NC([*])C(=O)C=CCC(=O)C(=O)O		YES	PKS-NRP_Hybrids	Bacillus wiedmannii
1154	NC(CCC(=O)O)C(=O)NC(CC(C)C)C(=O)NC(CC(C)C)C(=O)NC([*])C(=O)NC(CC(=O)O)C(=O)NC([*])C(=O)NC([*])C(=O)NC(C(C)CC)C(=O)NC(C(C)C)C(=O)NC([*])C(=O)O		YES	NRPS	Bacillus safensis
1155	NC(C(C)CC)C(=O)NC(CS)C(=O)NC(CC(C)C)C(=O)NC([*])C(=O)NC(CC1=CNC=N1)C(=O)NC(CC(=O)O)C(=O)NC(CC(=O)N)C(=O)O		YES	NRPS	Bacillus thuringiensis
1156	C=CC=CCC(=O)C=CC=CCC(O)CC(O)CC(=O)C=CC=CCC(O)C=CC=CCC(=O)CC(=O)CC(O)C(=O)O		YES	PKSother	Bacillus amyloliquefaciens
1157	CC(O)CC(=O)CC(=O)CC(=O)CC(O)CC(=O)C(=O)O		YES	PKSother	Bacillus amyloliquefaciens
1158	CC(=O)C=CC(=O)O		YES	PKSother	Bacillus amyloliquefaciens
1159	C=CCC(O)CC(O)CC(O)CC(=O)CC(=O)CC(O)CC(=O)CC(=O)C=CC=CCC(=O)C(=O)O		NO	PKSother	Others
1160	CC(=O)CC(=O)CC(O)CC(=O)CC(=O)CC(=O)C=CNC(CCCN)C(=O)NC(Cc1ccc(O)cc1)C(=O)NC(C(O)C)C(=O)O		NO	PKS-NRP_Hybrids	Others
1161	NC(CC(C)C)C(=O)NC([*])C(=O)NC(CC(=O)O)C(=O)NC(CC(C)C)C(=O)NC(C(C)CC)C(=O)O=C(C(C)C)C(=O)NC(C(C)C)C(=O)NC([*])C(=O)O		YES	NRPS	Bacillus pumilus
1162	NC(C(O)C)C(=O)NC(C(C)CC)C(=O)CC(=O)NC(CC(=O)N)C(=O)NC(Cc1ccc(O)cc1)C(=O)NC(CC(=O)N)C(=O)NC(CCC(=O)N)C(=O)N1C(CCC1)C(=O)NC(CC(=O)N)C(=O)NC(CC(=O)N)C(=O)O		YES	Others	Bacillus tequilensis
1163	NC(CCC(=O)O)C(=O)NC(CCCN)C(=O)NC(Cc1ccc(O)cc1)C(=O)NC(C(O)C)C(=O)NC(C(C)C)C(=O)N1C(CCC1)C(=O)NC(CCC(=O)O)C(=O)NC(Cc1ccc(O)cc1)C(=O)NC(C(C)CC)C(=O)CC(=O)NC(CC(=O)N)C(=O)NC(Cc1ccc(O)cc1)C(=O)NC(CC(=O)N)C(=O)NC(CCC(=O)N)C(=O)N1C(CCC1)C(=O)NC(CC(=O)N)C(=O)NC(CO)C(=O)O		YES	Others	Bacillus velezensis
1164	CC(=O)CC(O)CC(=O)C=CCC(=O)CC(O)C=CCC(O)NC([*])C(=O)C=CC=CC=CCC(=O)CC(=O)C=CC(=O)O		NO	PKS-NRP_Hybrids	Others
1165	NC(C(C)C)C(=O)NC(CC(=O)N)C(=O)NC(CO)C(=O)O		YES	NRPS	Bacillus pseudomycoides
1166	NC(CCC(=O)O)C(=O)NC(CCCN)C(=O)NC(Cc1ccc(O)cc1)C(=O)NC(C(O)C)C(=O)NC(CCC(=O)O)C(=O)NC(C(C)C)C(=O)N1C(CCC1)C(=O)NC(CCC(=O)O)C(=O)NC(C(O)C)C(=O)NC(C(C)CC)C(=O)CC(=O)NC(CC(=O)N)C(=O)NC(Cc1ccc(O)cc1)C(=O)NC(CC(=O)N)C(=O)NC(CCC(=O)N)C(=O)N1C(CCC1)C(=O)NC(CC(=O)N)C(=O)NC(CO)C(=O)O		YES	Others	Bacillus tequilensis
1167	CC(=O)C=CC=CC=CCC(=O)CC(=O)CC(=O)CC(=O)CC(O)CC(=O)CC(=O)CC(=O)CC(O)CC(=O)C=CCC(O)C=CCC(O)CC(=O)C(=O)O		YES	PKSother	Bacillus inaquosorum
1168	C=CCC(O)C=CCC(O)CC(=O)CC(=O)CC(=O)CC(=O)CC(O)CC(=O)C(=O)O		YES	PKSother	Bacillus inaquosorum
1169	NC(C(C)C)C(=O)N1C(CCC1)C(=O)NC(Cc1ccc(O)cc1)C(=O)NC(C(C)CC)C(=O)O		YES	Others	Bacillus subtilis
1170	NCC(=O)NC(C(C)CC)C(=O)NC(Cc1ccccc1)C(=O)O		NO	NRPS	Others
1171	NC([*])C(=O)C=CCC(=O)CC(=O)C(=O)O		NO	PKS-NRP_Hybrids	Others
1172	NC(CCCN)C(=O)NC([*])C(=O)NC(C(C)CC)C(=O)NC(CC(C)C)C(=O)O		YES	Others	Bacillus cereus
1173	CC(=O)NC(CS)C(=O)O		YES	PKS-NRP_Hybrids	Bacillus cereus
1174	NC([*])C(=O)C=CC=CC(=O)O		YES	PKS-NRP_Hybrids	Bacillus cereus
1175	CC(=O)NCC(=O)C=CCC(=O)C(=O)O		YES	PKS-NRP_Hybrids	Bacillus cereus
1176	NCC(=O)C=CCC(O)CC(=O)CC(=O)C=CCC(=O)CC(O)CC(O)CC(=O)CC(=O)C=CCC(O)NC([*])C(=O)C=CC=CC=CC=CCC(=O)CC(=O)C(=O)O		YES	PKS-NRP_Hybrids	Bacillus velezensis
1177	C=CC=CCC(O)CC(=O)CC(O)CC(=O)CC(=O)CC(=O)C=CC=CC(=O)O		YES	PKSother	Bacillus amyloliquefaciens
1178	CC(=O)CC(O)CC(=O)C=CCC(O)CC(=O)NC([*])C(=O)C=CC=CC=CCC(=O)CC(=O)C=CC(=O)O		YES	PKS-NRP_Hybrids	Bacillus amyloliquefaciens
1179	CC(O)CC(=O)C=CCC(=O)C=CC=CCC(O)CC(=O)CC(O)C=CCC(=O)C=CC=CC=CC(=O)O		YES	PKSother	Bacillus amyloliquefaciens
1180	NC(CS)C(=O)NC(CO)C(=O)NC(CS)C(=O)NC(C)C(=O)O		NO	NRPS	Others
1181	NC(CCC(=O)O)C(=O)NC(CCCN)C(=O)NC(Cc1ccc(O)cc1)C(=O)NC(C(O)C)C(=O)NC(CCC(=O)O)C(=O)NC(CCC(=O)O)C(=O)O		YES	NRPS	Bacillus inaquosorum
1182	NC([*])C(=O)NC(CS)C(=O)NC([*])C(=O)O		YES	NRPS	Bacillus spizizenii
1183	NC(CC(=O)N)C(=O)NC(Cc1ccc(O)cc1)C(=O)NC(CC(=O)N)C(=O)NC(CCC(=O)N)C(=O)N1C(CCC1)C(=O)NC(CO)C(=O)O		YES	NRPS	Bacillus spizizenii
1184	CC(=O)CC(=O)C=CC(=O)O		YES	PKSother	Bacillus spizizenii
1185	CC(=O)NC(CC(=O)N)C(=O)NC(Cc1ccc(O)cc1)C(=O)NC(CCC(=O)N)C(=O)N1C(CCC1)C(=O)NC(CO)C(=O)NC(CC(=O)N)C(=O)O		YES	Others	Bacillus subtilis
1186	NC([*])C(=O)NC([*])C(=O)NC(C(C)C)C(=O)NC(C(C)CC)C(=O)O		YES	NRPS	Bacillus wiedmannii
1187	NC(C(O)C)C(=O)NCC(=O)NC(CCCN)C(=O)NC(C(C)C)C(=O)NC(Cc1ccccc1)C(=O)NC(Cc1ccccc1)C(=O)O		YES	NRPS	Bacillus cytotoxicus
1188	NC(CCCN)C(=O)NC(C(C)C)C(=O)NC(Cc1ccccc1)C(=O)NC(Cc1ccccc1)C(=O)O		YES	NRPS	Bacillus cytotoxicus
1189	CC(=O)CC(=O)CC(O)CC(=O)C(=O)O		YES	PKSother	Bacillus wiedmannii
1190	C=CC=CCC(=O)CC(=O)CC(=O)C(=O)O		YES	PKSother	Bacillus wiedmannii
1191	NC([*])C(=O)NC(CC(=O)N)C(=O)O		YES	NRPS	Bacillus cereus
1192	NCC(=O)C=CCC(O)CC(=O)C=CCC(=O)CC(O)CC(=O)CC(=O)C=CCC(O)CC(=O)CC(=O)NC([*])C(=O)C=CC=CCC(=O)CC(=O)C(=O)O		YES	PKS-NRP_Hybrids	Bacillus subtilis
1193	NC(CO)C(=O)NC([*])C(=O)NCC(=O)NC(CCC(=O)N)C(=O)NC(CC(=O)N)C(=O)O		YES	NRPS	Bacillus cereus
1194	CC(=O)NCC(=O)C=CCC(=O)C=CCC(=O)NC(CO)C(=O)NC(CC(C)C)C(=O)NC(CCC(=O)N)C(=O)NC(CCC(=O)N)C(=O)NC([*])C(=O)NC(C)C(=O)NC(C(O)C)C(=O)NC(C(O)C)C(=O)NC(CCN)C(=O)O		YES	PKS-NRP_Hybrids	Bacillus cereus
1195	NC(C(O)C)C(=O)NC([*])C(=O)NC(C)C(=O)NC(CO)C(=O)NC(CC(C)C)C(=O)NC(CCC(=O)N)C(=O)NC(CCC(=O)N)C(=O)C=CCC(=O)NCC(=O)C=CCC(=O)CC(=O)C(=O)O		YES	PKS-NRP_Hybrids	Bacillus cereus
1196	NC(CC(=O)N)C(=O)NC(C(O)C)C(=O)CC(O)NC([*])C(=O)N1C(CCC1)C(=O)CC(O)NC([*])C(=O)NC(Cc1ccc(O)cc1)C(=O)O		YES	PKS-NRP_Hybrids	Bacillus cereus
1197	CC(O)CC(=O)C=CCC(=O)C=CC=CCC(O)CC(=O)CC(O)C=CCC(=O)C=CC=CC=CCC(O)CC(O)C(=O)O		YES	PKSother	Bacillus velezensis
1198	NC(C(C)CC)C(=O)NC(CS)C(=O)NC(CC(C)C)C(=O)NC(CCC(=O)O)C(=O)NC(C(C)CC)C(=O)NC(C(C)CC)C(=O)NC(CCCCN)C(=O)NC(CCCN)C(=O)NC(Cc1ccccc1)C(=O)NC(C(O)C)C(=O)NC(CC(=O)O)C(=O)NC(CC(=O)N)C(=O)O		YES	NRPS	Bacillus swezeyi
1199	NC(CCCN)C(=O)NC(Cc1ccc(O)cc1)C(=O)NC(C(O)C)C(=O)NC(CCC(=O)O)C(=O)NC(C(C)C)C(=O)N1C(CCC1)C(=O)NC(Cc1ccc(O)cc1)C(=O)NC(C(C)CC)C(=O)CC(=O)NC(CC(=O)N)C(=O)NC(Cc1ccc(O)cc1)C(=O)NC(CC(=O)N)C(=O)NC(CO)C(=O)NC(CCC(=O)O)C(=O)NC(CO)C(=O)NC(C(O)C)C(=O)O		YES	Others	Bacillus amyloliquefaciens
1200	NC([*])C(=O)NC([*])C(=O)NC(C(O)C)C(=O)NC(C(O)C)C(=O)O		NO	NRPS	Others
1201	NCC(=O)C=CCC(O)CC(=O)CC(=O)C=CCC(=O)CC(O)CC(=O)CC(=O)C=CCC(O)CC(O)NC([*])C(=O)C=CC=CC=CC=CCC(=O)CC(=O)C(=O)O		YES	PKS-NRP_Hybrids	Bacillus velezensis
1202	NC(CCC(=O)O)C(=O)NCC(=O)NC(C(O)C)C(=O)O		YES	NRPS	Bacillus cereus
1203	CC(O)C=CCC(O)CC(=O)C=CCC(=O)CC(=O)CC(O)CC(=O)C=CC(=O)O		YES	PKSother	Bacillus inaquosorum
1204	NC(Cc1ccccc1)C(=O)NC(Cc1ccccc1)C(=O)NC(Cc1ccccc1)C(=O)O		YES	NRPS	Bacillus pseudomycoides
1205	NC(C(O)C)C(=O)NC([*])C(=O)NC(C)C(=O)NC(CC(C)C)C(=O)NC(CCC(=O)N)C(=O)NC(CCC(=O)N)C(=O)O		YES	NRPS	Bacillus cereus
1206	C=CC=CCC(=O)CC(=O)CC(O)CC(=O)CC(=O)CC(=O)C=CC=CC(=O)O		YES	PKSother	Bacillus velezensis
1207	CC(=O)CC(=O)C=CCC(=O)CC(O)CC(=O)C=CCC(=O)C(=O)O		YES	PKSother	Bacillus velezensis
1208	CC(=O)NC(CC(=O)N)C(=O)NC(Cc1ccc(O)cc1)C(=O)NC(CC(=O)N)C(=O)NC(CCC(=O)N)C(=O)N1C(CCC1)C(=O)NC(CO)C(=O)NC(CC(=O)N)C(=O)NC(CC(=O)N)C(=O)NC(CCC(=O)O)C(=O)NC(CCCN)C(=O)NC(Cc1ccc(O)cc1)C(=O)NC(C(O)C)C(=O)NC(CCC(=O)O)C(=O)NC(C(C)C)C(=O)N1C(CCC1)C(=O)NC(CCC(=O)O)C(=O)NC(Cc1ccc(O)cc1)C(=O)NC(C(C)CC)C(=O)O		YES	Others	Bacillus atrophaeus
1209	NC(CO)C(=O)NC(CC(=O)N)C(=O)NC(CC(=O)N)C(=O)O		YES	Others	Bacillus atrophaeus
1210	CC(=O)NC(CC(=O)N)C(=O)NC(Cc1ccc(O)cc1)C(=O)NC(CC(=O)N)C(=O)NC(CCC(=O)N)C(=O)N1C(CCC1)C(=O)NC(CO)C(=O)NC(CC(=O)N)C(=O)NC(CC(=O)N)C(=O)O		YES	Others	Bacillus atrophaeus
1211	NC(CCC(=O)O)C(=O)NC(CC(C)C)C(=O)NC(CC(C)C)C(=O)NC(C(C)C)C(=O)NC(CC(=O)O)C(=O)NC(CC(C)C)C(=O)NC(C(C)C)C(=O)NC(CC(=O)O)C(=O)NC(CC(C)C)C(=O)NC(CC(C)C)C(=O)O		YES	NRPS	Bacillus velezensis
1212	NC(C(C)C)C(=O)NC(C(C)C)C(=O)NC([*])C(=O)NC([*])C(=O)N1C(CCC1)C(=O)CC(O)NC(CC(=O)O)C(=O)NC([*])C(=O)O		YES	PKS-NRP_Hybrids	Bacillus mycoides
1213	NC(CCC(=O)O)C(=O)NC(CCCN)C(=O)NC(Cc1ccc(O)cc1)C(=O)NC(C(O)C)C(=O)NC(CCC(=O)O)C(=O)NC(CCCN)C(=O)NC(Cc1ccc(O)cc1)C(=O)NC(C(O)C)C(=O)NC(CCC(=O)O)C(=O)NC(C(C)C)C(=O)N1C(CCC1)C(=O)NC(CCC(=O)O)C(=O)NC([*])C(=O)NC(C(C)CC)C(=O)O		YES	NRPS	Bacillus glycinifermentans
1214	C=CCC(=O)CC(=O)CC(=O)CC(O)CC(=O)CC(=O)CC(=O)C=CC=CCC(O)CC(=O)CC(=O)CC(O)CC(=O)CC(=O)C=CC=CCC(=O)C(=O)O		YES	PKSother	Bacillus amyloliquefaciens
1215	NC(CCCN)C(=O)NC(Cc1ccc(O)cc1)C(=O)NC(C(O)C)C(=O)NC(Cc1ccc(O)cc1)C(=O)NC(C(C)CC)C(=O)CC(=O)NC(CC(=O)N)C(=O)NC(Cc1ccc(O)cc1)C(=O)NC(CC(=O)N)C(=O)N1C(CCC1)C(=O)NC(CCC(=O)O)C(=O)NC(CO)C(=O)NC(C(O)C)C(=O)O		YES	Others	Bacillus amyloliquefaciens
1216	NC(CCCN)C(=O)NC(Cc1ccc(O)cc1)C(=O)NC(C(O)C)C(=O)NC(Cc1ccc(O)cc1)C(=O)NC(C(C)CC)C(=O)O		YES	Others	Bacillus amyloliquefaciens
1217	NC(CC(C)C)C(=O)NC([*])C(=O)NC(CC(=O)O)C(=O)NC(CC(C)C)C(=O)NC(C(C)CC)C(=O)NC(C(C)C)C(=O)NC([*])C(=O)O		YES	NRPS	Bacillus pumilus
1218	NC(CCC(=O)O)C(=O)NC(CCCN)C(=O)NC(Cc1ccc(O)cc1)C(=O)NC(C(O)C)C(=O)NC(CCC(=O)O)C(=O)NC(C(C)C)C(=O)N1C(CCC1)C(=O)NC(CCC(=O)O)C(=O)NC(Cc1ccc(O)cc1)C(=O)NC(C(C)CC)C(=O)NC(C(C)CC)C(=O)O		YES	Others	Bacillus subtilis
1219	NCC(=O)C=CCC(O)CC(=O)CC(O)C=CCC(=O)CC(O)CC(=O)C=CCC(O)CC(=O)NC([*])C(=O)C=CC=CCC(=O)CC(=O)C(=O)O		YES	PKS-NRP_Hybrids	Bacillus subtilis
1220	NC(C(O)C)C(=O)NC(CO)C(=O)N1C(CCC1)C(=O)NC([*])C(=O)NC([*])C(=O)NC(CC(C)C)C(=O)NCC(=O)NC(C(O)C)C(=O)O		YES	NRPS	Bacillus pseudomycoides
1221	NCC(=O)C=CCC(O)CC(O)CC(=O)CC(=O)C=CCC(=O)CC(O)CC(=O)CC(=O)C=CC=CCC(O)NC([*])C(=O)C=CC=CC=CC=CCC(=O)CC(=O)C(=O)O		YES	PKS-NRP_Hybrids	Bacillus velezensis
1222	NC(C(C)CC)C(=O)NC(C(C)CC)C(=O)NC(C(C)CC)C(=O)NC(C(O)C)C(=O)NC(C(O)C)C(=O)O		YES	NRPS	Bacillus pseudomycoides
1223	NC(C(C)C)C(=O)N1C(CCC1)C(=O)NC(CCC(=O)O)C(=O)NC(C(O)C)C(=O)NC(C(C)CC)C(=O)CC(=O)NC(CC(=O)N)C(=O)NC(Cc1ccc(O)cc1)C(=O)NC(CC(=O)N)C(=O)NC(CCC(=O)N)C(=O)N1C(CCC1)C(=O)NC(CC(=O)N)C(=O)NC(CC(=O)N)C(=O)O		YES	Others	Bacillus vallismortis
1224	NC(CCC(=O)O)C(=O)NC(CCCN)C(=O)NC(Cc1ccc(O)cc1)C(=O)NC(C(O)C)C(=O)NC(CCC(=O)O)C(=O)NC(Cc1ccc(O)cc1)C(=O)NC(C(C)CC)C(=O)CC(=O)NC(CC(=O)N)C(=O)NC(Cc1ccc(O)cc1)C(=O)NC(CC(=O)N)C(=O)NC(CO)C(=O)NC(CCC(=O)O)C(=O)NC(CO)C(=O)NC(C(O)C)C(=O)O		YES	Others	Bacillus velezensis
1225	NC(CCC(=O)O)C(=O)NC(CC(C)C)C(=O)NC([*])C(=O)NC(C(C)CC)C(=O)NC(C(C)C)C(=O)NC([*])C(=O)O		YES	NRPS	Bacillus safensis
1226	C=CCC(=O)CC(O)C=CCC(=O)C=CC=CCC(O)CC(O)CC(=O)CC(O)C=CC=CC(=O)O		YES	PKSother	Bacillus velezensis
1227	NC(CC(=O)N)C(=O)CC(O)NC(CCC(=O)O)C(=O)CC(O)CC(=O)CC(O)CC(=O)C(=O)O		YES	PKS-NRP_Hybrids	Bacillus inaquosorum
1228	NC([*])C(=O)NC(C)C(=O)NC(CO)C(=O)NC([*])C(=O)O		YES	Others	Bacillus pseudomycoides
1229	C=CCC(=O)C=CC=CCC(O)C=CC=CCC(=O)CC(O)CC(O)CC(O)CC(=O)C=CC=CCC(=O)C(=O)O		YES	PKSother	Bacillus velezensis
1230	CC(=O)CC(O)C=CCC(O)NC([*])C(=O)C=CC=CC=CC=CCC(=O)CC(=O)C(=O)O		YES	PKS-NRP_Hybrids	Bacillus velezensis
1231	NC(CCC(=O)O)C(=O)NC(Cc1ccc(O)cc1)C(=O)NC(CCC(=O)O)C(=O)NC(C(C)CC)C(=O)CC(=O)NC(CC(=O)N)C(=O)NC(Cc1ccc(O)cc1)C(=O)NC(CC(=O)N)C(=O)N1C(CCC1)C(=O)NC(CCC(=O)O)C(=O)NC(CO)C(=O)NC(C(O)C)C(=O)O		YES	Others	Bacillus velezensis
1232	NC(CCC(=O)O)C(=O)NC(Cc1ccc(O)cc1)C(=O)NC(CCC(=O)O)C(=O)NC(C(C)CC)C(=O)O		YES	Others	Bacillus velezensis
1233	C=CC=CCC(O)CC(=O)CC(O)CC(=O)CC(=O)CC(=O)C=CC=CCC(=O)C(=O)O		YES	PKSother	Bacillus velezensis
1234	NC(C(C)C)C(=O)NC(CC(=O)O)C(=O)NC(CCC(=O)O)C(=O)NC(CC(C)C)C(=O)O		YES	NRPS	Bacillus velezensis
1235	NC(Cc1ccc(O)cc1)C(=O)NC(C(O)C)C(=O)NC(CCCN)C(=O)NC(C(C)C)C(=O)N1C(CCC1)C(=O)NC(CCC(=O)O)C(=O)O		YES	NRPS	Bacillus velezensis
1236	NC(Cc1ccc(O)cc1)C(=O)NC(C(C)CC)C(=O)CC(=O)NC(CC(=O)N)C(=O)NC(Cc1ccc(O)cc1)C(=O)NC(CC(=O)N)C(=O)NC(CCC(=O)N)C(=O)N1C(CCC1)C(=O)NC(CCC(=O)N)C(=O)NC(CC(=O)N)C(=O)NC(C(O)C)C(=O)O		YES	Others	Bacillus inaquosorum
1237	NC(CC(C)C)C(=O)NC(CC(C)C)C(=O)NC(CC(C)C)C(=O)O		YES	NRPS	Bacillus inaquosorum
1238	CC(=O)CC(=O)C=CC=CC=CC=CC=CCC(=O)CC(=O)CC(=O)CC(=O)C=CCC(O)CC(=O)C=CCC(O)C(=O)O		YES	PKSother	Bacillus inaquosorum
1239	CC(O)CC(=O)NC([*])C(=O)C=CC=CC=CC=CCC(=O)CC(=O)C(=O)O		YES	PKS-NRP_Hybrids	Bacillus atrophaeus
1240	NC(C(O)C)C(=O)NC(CO)C(=O)O		YES	NRPS	Bacillus atrophaeus
1241	NC(CCC(=O)O)C(=O)NC(CC(C)C)C(=O)NC(C(C)C)C(=O)NC(CC(=O)O)C(=O)NC(C(C)CC)C(=O)O		YES	NRPS	Bacillus atrophaeus
1242	NC(CO)C(=O)NC(C(O)C)C(=O)NC([*])C(=O)O		YES	NRPS	Bacillus wiedmannii
1243	CC(=O)NC(CO)C(=O)CC(=O)C(=O)O		YES	PKS-NRP_Hybrids	Bacillus wiedmannii
1244	NCC(=O)NC([*])C(=O)NC(C(C)C)C(=O)NC(CO)C(=O)O		YES	NRPS	Bacillus wiedmannii
1245	NC(CC(=O)O)C(=O)NCC(=O)O		YES	NRPS	Bacillus wiedmannii
1246	NC(C(C)C)C(=O)NC(CC(=O)O)C(=O)NC(C(C)CC)C(=O)O		YES	NRPS	Bacillus haynesii
1247	NC(CCC(=O)O)C(=O)NC(CC(C)C)C(=O)NC([*])C(=O)NC(C(C)C)C(=O)NC(CC(=O)O)C(=O)NC([*])C(=O)NC([*])C(=O)NC(CC(C)C)C(=O)O		YES	NRPS	Bacillus inaquosorum
1248	CC(=O)NC([*])C(=O)C=CC=CC=CCC(=O)CC(=O)C=CC(=O)O		YES	PKS-NRP_Hybrids	Bacillus inaquosorum
1249	NC([*])C(=O)NC(Cc1ccc(O)cc1)C(=O)NC(CCCN)C(=O)NC([*])C(=O)NC(C(C)CC)C(=O)NC([*])C(=O)NC(CC(C)C)C(=O)O		NO	Others	Others
1250	NC(CCCN)C(=O)NC(Cc1ccc(O)cc1)C(=O)NC(C(O)C)C(=O)NC(CCC(=O)O)C(=O)NC(CCC(=O)O)C(=O)NC(C(C)C)C(=O)N1C(CCC1)C(=O)NC([*])C(=O)NC(C(C)CC)C(=O)O		YES	Others	Bacillus paralicheniformis
1251	NC(CCC(=O)O)C(=O)NC(C(C)C)C(=O)N1C(CCC1)C(=O)NC(Cc1ccc(O)cc1)C(=O)NC(C(C)CC)C(=O)O		YES	Others	Bacillus subtilis
1252	NC(CS)C(=O)NC(CC(C)C)C(=O)NC(CCC(=O)O)C(=O)NC(C(C)CC)C(=O)NC(Cc1ccccc1)C(=O)NC(CC1=CNC=N1)C(=O)NC(CC(=O)O)C(=O)NC(CC(=O)N)C(=O)O		YES	NRPS	Bacillus haynesii
1253	NCC(=O)C=CCC(O)CC(=O)C=CCC(=O)CC(O)CC(=O)CC(=O)CC(O)C=CCC(O)CC(=O)CC(=O)NC([*])C(=O)C=CC=CC=CCC(=O)CC(=O)C=CC(=O)O		YES	PKS-NRP_Hybrids	Bacillus spizizenii
1254	NC(CCC(=O)N)C(=O)N1C(CCC1)C(=O)NC(CO)C(=O)O		YES	NRPS	Bacillus spizizenii
1255	CC(=O)CC(O)CC(=O)CC(=O)C=CCC(O)CC(=O)NC([*])C(=O)C=CC=CC=CC=CCC(=O)CC(=O)C(=O)O		YES	PKS-NRP_Hybrids	Bacillus subtilis
1256	C=CCC(O)CC(=O)CC(=O)C=CCC(=O)CC(O)CC(=O)CC(=O)C=CCC(O)NC([*])C(=O)C=CC=CC=CC=CCC(=O)CC(=O)C(=O)O		YES	PKS-NRP_Hybrids	Bacillus velezensis
1257	NC([*])C(=O)NC([*])C(=O)NC(Cc1ccc(O)cc1)C(=O)NC(Cc1ccc(O)cc1)C(=O)O		NO	NRPS	Others
1258	NC(CCC(=O)O)C(=O)NC(CCCN)C(=O)NC(Cc1ccc(O)cc1)C(=O)NC(C(O)C)C(=O)NC(CCC(=O)O)C(=O)NC(Cc1ccc(O)cc1)C(=O)NC(C(C)CC)C(=O)CC(=O)NC(CC(=O)N)C(=O)NC(Cc1ccc(O)cc1)C(=O)NC(CC(=O)N)C(=O)NC(CCC(=O)N)C(=O)N1C(CCC1)C(=O)NC(CC(=O)N)C(=O)NC(CO)C(=O)O		NO	Others	Others
1259	NC(C(O)C)C(=O)NC([*])C(=O)NC(CO)C(=O)O		YES	NRPS	Bacillus cereus
1260	CC(=O)NC([*])C(=O)NC(CC(=O)N)C(=O)O		YES	PKS-NRP_Hybrids	Bacillus atrophaeus
1261	NC(Cc1ccc(O)cc1)C(=O)NC(CC(=O)N)C(=O)NC(CCC(=O)N)C(=O)N1C(CCC1)C(=O)NC(CC(=O)N)C(=O)NC(CC(=O)N)C(=O)O		YES	Others	Bacillus atrophaeus
1262	NCC(=O)C=CCC(O)CC(O)CC(=O)CC(=O)C=CCC(=O)CC(O)CC(=O)CC(=O)C=CCC(O)NC([*])C(=O)C=CC=CC=CC=CCC(=O)CC(=O)C(=O)O		YES	PKS-NRP_Hybrids	Bacillus amyloliquefaciens
1263	NC(CCC(=O)O)C(=O)NC(CCCN)C(=O)NC(Cc1ccc(O)cc1)C(=O)NC(C(O)C)C(=O)NC(CCC(=O)O)C(=O)NC(C(C)C)C(=O)N1C(CCC1)C(=O)NC(CCC(=O)O)C(=O)NC(CCC(=O)O)C(=O)NC(Cc1ccc(O)cc1)C(=O)NC(C(C)CC)C(=O)CC(=O)NC(CC(=O)N)C(=O)NC(Cc1ccc(O)cc1)C(=O)NC(CC(=O)N)C(=O)N1C(CCC1)C(=O)NC(CCC(=O)O)C(=O)NC(CO)C(=O)NC(C(O)C)C(=O)O		YES	Others	Bacillus amyloliquefaciens
1264	NC(CCC(=O)O)C(=O)NC(CCCN)C(=O)NC(Cc1ccc(O)cc1)C(=O)NC(C(O)C)C(=O)NC(CCC(=O)O)C(=O)NC(C(C)C)C(=O)N1C(CCC1)C(=O)NC(CCC(=O)O)C(=O)NC(CCC(=O)O)C(=O)NC(Cc1ccc(O)cc1)C(=O)NC(C(C)CC)C(=O)O		YES	Others	Bacillus amyloliquefaciens
1265	NC(CCC(=O)O)C(=O)N1C(CCC1)C(=O)NC(CCC(=O)O)C(=O)NC(Cc1ccc(O)cc1)C(=O)NC(C(C)CC)C(=O)NC(C(C)CC)C(=O)NC(C(C)CC)C(=O)NC(CCC(=O)O)C(=O)NC(Cc1ccc(O)cc1)C(=O)O		YES	Others	Bacillus velezensis
1266	NC([*])C(=O)NC(CC(=O)O)C(=O)NC(CC(C)C)C(=O)NC(C(C)CC)C(=O)O=C(C(C)C)C(=O)NC(C(C)C)C(=O)NC([*])C(=O)O		YES	NRPS	Bacillus pumilus
1267	NC(CCC(=O)N)C(=O)NC(CC(C)C)C(=O)NC(C(C)CC)C(=O)O		YES	NRPS	Bacillus haynesii
1268	NC(CCCN)C(=O)NC([*])C(=O)NC(C(C)CC)C(=O)N1C(CCC1)C(=O)N1C(CCC1)C(=O)NC(CC(C)C)C(=O)O		YES	Others	Bacillus cereus
1269	C=CCC(O)CC(=O)C=CCC(=O)CC(O)CC(=O)CC(O)CC(=O)C=CCC(=O)CC(=O)CC(O)C(=O)O		YES	PKSother	Bacillus atrophaeus
1270	NC(CCCCN)C(=O)NC(CCCN)C(=O)NC(Cc1ccccc1)C(=O)NC(CC1=CNC=N1)C(=O)NC(CC(=O)O)C(=O)NC(CC(=O)N)C(=O)O		YES	NRPS	Bacillus haynesii
1271	NC([*])C(=O)C=CC=CCC(=O)C=CNCC(=O)C=CCC(=O)CC(=O)C=CCC(=O)NCC(=O)C=CCC(=O)C=CCC(=O)NC(C(O)C)C(=O)NC(CCN)C(=O)NC(C(O)C)C(=O)NC([*])C(=O)NC(C)C(=O)NC(CO)C(=O)NC(CC(C)C)C(=O)NC(CCC(=O)N)C(=O)NC(CCC(=O)N)C(=O)O		YES	PKS-NRP_Hybrids	Bacillus thuringiensis
1272	NC([*])C(=O)C=CC=CCC(=O)C=CNCC(=O)C=CCC(=O)CC(=O)C=CCC(=O)NCC(=O)C=CCC(=O)C=CCC(=O)NC(C(O)C)C(=O)NC(CCN)C(=O)O		YES	PKS-NRP_Hybrids	Bacillus thuringiensis
1273	NC(C(O)C)C(=O)NC(C)C(=O)NC(C)C(=O)NC(C)C(=O)NC(CO)C(=O)NC(CC(C)C)C(=O)NC(CCC(=O)N)C(=O)NC(CCC(=O)N)C(=O)O		YES	NRPS	Bacillus cereus
1274	CC(O)CC(=O)CC(O)C=CCC(=O)C=CC=CC=CCC(O)C=CC=CCC(O)CC(=O)C=CCC(=O)C(=O)O		YES	PKSother	Bacillus amyloliquefaciens
1275	CC(O)NC([*])C(=O)C=CC=CC=CCC(=O)CC(=O)C=CC(=O)O		YES	PKS-NRP_Hybrids	Bacillus amyloliquefaciens
1276	CC(=O)NC(CC(=O)N)C(=O)NC(CC(=O)N)C(=O)NC(CCC(=O)N)C(=O)N1C(CCC1)C(=O)NC(CO)C(=O)NC(CC(=O)N)C(=O)NC(CCC(=O)O)C(=O)NC(CCCN)C(=O)NC(Cc1ccc(O)cc1)C(=O)NC(C(O)C)C(=O)NC(CCC(=O)O)C(=O)NC(C(C)C)C(=O)N1C(CCC1)C(=O)N1C(CCC1)C(=O)NC(CCC(=O)O)C(=O)NC(Cc1ccc(O)cc1)C(=O)NC(C(C)CC)C(=O)O		YES	Others	Bacillus atrophaeus
1277	CC(=O)NC(CC(=O)N)C(=O)NC(CC(=O)N)C(=O)NC(CCC(=O)N)C(=O)N1C(CCC1)C(=O)NC(CO)C(=O)NC(CC(=O)N)C(=O)O		YES	Others	Bacillus atrophaeus
1278	NC(CCC(=O)O)C(=O)NC(CCCN)C(=O)NC(Cc1ccc(O)cc1)C(=O)NC(C(O)C)C(=O)NC(CCC(=O)O)C(=O)NC(C(C)C)C(=O)N1C(CCC1)C(=O)N1C(CCC1)C(=O)NC(CCC(=O)O)C(=O)NC(Cc1ccc(O)cc1)C(=O)NC(C(C)CC)C(=O)O		YES	Others	Bacillus atrophaeus
1279	NCC(=O)C=CCC(O)CC(=O)C=CCC(=O)CC(=O)CC(O)CC(=O)C=CC=CCC(O)CC(=O)CC(=O)NC([*])C(=O)C=CC=CC=CCC(=O)C=CC(=O)O		YES	PKS-NRP_Hybrids	Bacillus atrophaeus
1280	C=CCC(O)CC(=O)CC(=O)NC([*])C(=O)C=CC=CC=CCC(=O)C=CC(=O)O		YES	PKS-NRP_Hybrids	Bacillus atrophaeus
1281	C=CCC(=O)C=CCC(O)C=CCC(O)CC(=O)CC(=O)CC(=O)C(=O)O		YES	PKSother	Bacillus inaquosorum
1282	NC(CCC(=O)O)C(=O)NC([*])C(=O)NC([*])C(=O)NC(CC(C)C)C(=O)NC(C(C)C)C(=O)NC(CC(=O)O)C(=O)NC(CC(C)C)C(=O)NC(CC(C)C)C(=O)O		YES	NRPS	Bacillus amyloliquefaciens
1283	CC(O)C=CC=CCC(=O)C=CC=CCC(O)C=CC=CCC(O)C=CCC(O)CC(O)CC(=O)C(=O)O		YES	PKSother	Bacillus amyloliquefaciens
1284	NCC(=O)C=CCC(O)CC(=O)CC(=O)C=CCC(=O)CC(O)CC(O)CC(=O)CC(=O)C=CCC(O)NC([*])C(=O)C=CC=CC=CC=CCC(=O)C(=O)O		YES	PKS-NRP_Hybrids	Bacillus amyloliquefaciens
1285	NC(CCC(=O)O)C(=O)NC(CCCN)C(=O)NC(CCC(=O)O)C(=O)NC(Cc1ccc(O)cc1)C(=O)NC(C(O)C)C(=O)NC(CCC(=O)O)C(=O)NC(C(C)C)C(=O)N1C(CCC1)C(=O)NC(CCC(=O)O)C(=O)NC(Cc1ccc(O)cc1)C(=O)NC(C(C)CC)C(=O)CC(=O)NC(CC(=O)N)C(=O)NC(Cc1ccc(O)cc1)C(=O)NC(CC(=O)N)C(=O)NC(CCC(=O)N)C(=O)N1C(CCC1)C(=O)NC(CC(=O)N)C(=O)NC(CO)C(=O)O		YES	Others	Bacillus amyloliquefaciens
1286	NC([*])C(=O)NC(CS)C(=O)NC([*])C(=O)NC([*])C(=O)NC([*])C(=O)O		YES	Others	Bacillus cereus
1287	CC(O)C=CC=CCC(=O)C=CCC(O)CC(O)CC(=O)C=CC=CCC(=O)CC(=O)CC(O)C(=O)O		YES	PKSother	Bacillus velezensis
1288	NC(CCC(=O)O)C(=O)NC(CCCN)C(=O)NC(Cc1ccc(O)cc1)C(=O)NC(C(O)C)C(=O)NC(CCC(=O)O)C(=O)NC(C(C)C)C(=O)NC(CCC(=O)O)C(=O)N1C(CCC1)C(=O)NC(CCC(=O)O)C(=O)NC(Cc1ccc(O)cc1)C(=O)NC(C(C)CC)C(=O)CC(=O)NC(CC(=O)N)C(=O)NC(Cc1ccc(O)cc1)C(=O)NC(CC(=O)N)C(=O)NC(CO)C(=O)NC(CCC(=O)O)C(=O)NC(CO)C(=O)NC(C(O)C)C(=O)O		YES	Others	Bacillus velezensis
1289	NC([*])C(=O)NC([*])C(=O)NC(CC(=O)N)C(=O)NC(C(O)C)C(=O)CC(O)NC([*])C(=O)N1C(CCC1)C(=O)CC(O)NC([*])C(=O)NC(Cc1ccc(O)cc1)C(=O)O		YES	PKS-NRP_Hybrids	Bacillus cereus
1290	CC(=O)NC(CC(=O)N)C(=O)NC(Cc1ccc(O)cc1)C(=O)NC(CC(=O)N)C(=O)NC(CCC(=O)N)C(=O)N1C(CCC1)C(=O)NC(CO)C(=O)NC(CC(=O)N)C(=O)NC(CCC(=O)O)C(=O)NC(CCC(=O)O)C(=O)O		YES	PKS-NRP_Hybrids	Bacillus atrophaeus
1291	NC(CCC(=O)O)C(=O)NC(CC(C)C)C(=O)NC([*])C(=O)NC([*])C(=O)O		YES	NRPS	Bacillus atrophaeus
1292	NC(CCCN)C(=O)NC(Cc1ccc(O)cc1)C(=O)NC(C(O)C)C(=O)N1C(CCC1)C(=O)NC(Cc1ccc(O)cc1)C(=O)NC(C(C)CC)C(=O)O		YES	Others	Bacillus subtilis
1293	N1C(CCC1)C(=O)NC(CC(=O)N)C(=O)NC(CO)C(=O)O		YES	NRPS	Bacillus velezensis
1294	NC([*])C(=O)NC(C)C(=O)NC(CO)C(=O)NC(CO)C(=O)NC(CC(C)C)C(=O)NC(CCC(=O)N)C(=O)O		YES	NRPS	Bacillus thuringiensis
1295	NC(CCCN)C(=O)NC(C(C)CC)C(=O)O		YES	Others	Bacillus subtilis
1296	NCC(=O)NCC(=O)C=CC=CCC(O)CC(=O)CC(=O)C=CCC(=O)CC(O)CC(=O)CC(=O)C=CCC(O)CC(=O)NC([*])C(=O)C=CC=CC=CC=CCC(=O)CC(=O)C(=O)O		YES	PKS-NRP_Hybrids	Bacillus subtilis
1297	C=CCC(O)C=CCC(O)CC(=O)CC(=O)CC(=O)CC(=O)C(=O)O		YES	PKSother	Bacillus subtilis
1298	CC(O)CC(=O)CC(O)CC(O)CC(=O)C=CCC(O)C=CC=CC=CCC(=O)C=CCC(=O)C=CC(=O)O		YES	PKSother	Bacillus subtilis
1299	NC(CCC(=O)O)C(=O)NC(CCCN)C(=O)NC(Cc1ccc(O)cc1)C(=O)NC(C(O)C)C(=O)N1C(CCC1)C(=O)NC(CCC(=O)O)C(=O)NC(Cc1ccc(O)cc1)C(=O)NC(CCC(=O)O)C(=O)NC(C(C)CC)C(=O)CC(=O)NC(CC(=O)N)C(=O)NC(Cc1ccc(O)cc1)C(=O)NC(CC(=O)N)C(=O)NC(CO)C(=O)NC(CCC(=O)O)C(=O)NC(CO)C(=O)NC(C(O)C)C(=O)O		YES	Others	Bacillus velezensis
1300	NC(CCC(=O)O)C(=O)NC(CCCN)C(=O)NC(Cc1ccc(O)cc1)C(=O)NC(C(O)C)C(=O)N1C(CCC1)C(=O)NC(CCC(=O)O)C(=O)NC(Cc1ccc(O)cc1)C(=O)NC(CCC(=O)O)C(=O)NC(C(C)CC)C(=O)O		YES	Others	Bacillus velezensis
1301	CC(=O)CC(O)C=CCC(=O)CC(=O)C=CCC(O)C=CC=CCC(O)CC(=O)CC(O)CC(O)C=CC(=O)O		YES	PKSother	Bacillus velezensis
1302	CC(=O)CC(O)CC(O)NC([*])C(=O)C=CC=CC=CC=CCC(=O)CC(=O)C(=O)O		YES	PKS-NRP_Hybrids	Bacillus velezensis
1303	NC(CCC(=O)O)C(=O)N1C(CCC1)C(=O)NC(Cc1ccc(O)cc1)C(=O)NC(C(C)CC)C(=O)CC(=O)NC(CC(=O)N)C(=O)NC(Cc1ccc(O)cc1)C(=O)NC(CC(=O)N)C(=O)N1C(CCC1)C(=O)NC(CCC(=O)O)C(=O)NC(CO)C(=O)NC([*])C(=O)NC([*])C(=O)O		YES	Others	Bacillus velezensis
1304	NC(CO)C(=O)NC([*])C(=O)NC([*])C(=O)O		YES	Others	Bacillus velezensis
1305	CC(=O)NC(CC(=O)N)C(=O)NC(Cc1ccc(O)cc1)C(=O)NC(CC(=O)N)C(=O)N1C(CCC1)C(=O)NC(CCC(=O)O)C(=O)NC(CO)C(=O)NC([*])C(=O)NC([*])C(=O)O		YES	Others	Bacillus velezensis
1306	NC(CCC(=O)O)C(=O)N1C(CCC1)C(=O)NC(Cc1ccc(O)cc1)C(=O)NC(C(C)CC)C(=O)O		YES	Others	Bacillus velezensis
1307	C=CC=CCC(=O)CC(O)CC(=O)CC(=O)CC(O)CC(=O)CC(=O)C=CCC(=O)CC(O)CC(=O)CC(O)C=CCC(=O)C=CC(=O)O		YES	PKSother	Bacillus velezensis
1308	NC(CCC(=O)O)C(=O)NC(CC(C)C)C(=O)NC(CC(C)C)C(=O)NC(C(C)C)C(=O)NC(CC(=O)O)C(=O)NC(CC(C)C)C(=O)NC(CC(C)C)C(=O)NC(C(C)CC)C(=O)O		YES	NRPS	Bacillus atrophaeus
1309	CC(=O)CC(O)CC(=O)C=CCC(=O)CC(=O)CC(=O)C(=O)O		YES	PKSother	Bacillus velezensis
1310	CC(O)CC(=O)CC(O)C=CCC(=O)C=CCC(O)CC(=O)C=CC=CCC(O)C=CC=CC=CCC(=O)C(=O)O		YES	PKSother	Bacillus amyloliquefaciens
1311	NC(C(C)C)C(=O)N1C(CCC1)C(=O)NC(CCC(=O)O)C(=O)NC(CCC(=O)O)C(=O)NC(Cc1ccc(O)cc1)C(=O)NC(C(C)CC)C(=O)CC(=O)NC(CC(=O)N)C(=O)NC(Cc1ccc(O)cc1)C(=O)NC(CC(=O)N)C(=O)NC(CCC(=O)N)C(=O)N1C(CCC1)C(=O)NC(CC(=O)N)C(=O)NC(CO)C(=O)O		YES	Others	Bacillus velezensis
1312	NC(C(C)C)C(=O)N1C(CCC1)C(=O)NC(CCC(=O)O)C(=O)NC(CCC(=O)O)C(=O)NC(Cc1ccc(O)cc1)C(=O)NC(C(C)CC)C(=O)O		YES	Others	Bacillus velezensis
1313	C=CCC(=O)CC(O)CC(=O)CC(=O)C=CCC(O)CC(=O)NC([*])C(=O)C=CC=CC=CC=CCC(=O)CC(=O)C(=O)O		YES	PKS-NRP_Hybrids	Bacillus spizizenii
1314	NC(Cc1ccc(O)cc1)C(=O)NC(CC(=O)N)C(=O)NC(CCC(=O)N)C(=O)N1C(CCC1)C(=O)NC(CO)C(=O)NC(CC(=O)N)C(=O)O		YES	Others	Bacillus spizizenii
1315	NCC(=O)C=CCC(O)CC(=O)C=CCC(=O)CC(O)CC(=O)CC(=O)C=CCC(O)CC(=O)CC(=O)NC([*])C(=O)C=CC=CNC([*])C(=O)O		YES	PKS-NRP_Hybrids	Bacillus atrophaeus
1316	C=CCC(O)CC(=O)CC(=O)NC([*])C(=O)C=CC=CNC([*])C(=O)O		YES	PKS-NRP_Hybrids	Bacillus atrophaeus
1317	NC(C(C)C)C(=O)NC(CCC(=O)O)C(=O)NC([*])C(=O)NC(C(C)CC)C(=O)O		YES	Others	Bacillus paralicheniformis
1318	C=CCC(O)CC(O)CC(=O)C=CC=CCC(=O)CC(O)C=CC=CCC(O)CC(=O)CC(O)C=CCC(=O)C(=O)O		YES	PKSother	Bacillus velezensis
1319	NC(C(C)CC)C(=O)NC(CC(=O)O)C(=O)O		YES	NRPS	Bacillus safensis
1320	NCC(=O)NC(CS)C(=O)NC(CS)C(=O)O		YES	NRPS	Bacillus thuringiensis
1321	NC([*])C(=O)CC(=O)NC(CS)C(=O)C=CC=CCC(O)C(=O)O		YES	PKS-NRP_Hybrids	Bacillus cereus
1322	NC(C(O)C)C(=O)NC(CO)C(=O)NC(CC(=O)N)C(=O)CC(=O)NC([*])C(=O)O		NO	PKS-NRP_Hybrids	Others
1323	CC(=O)NC(C(O)C)C(=O)CC(=O)NC([*])C(=O)O		NO	PKS-NRP_Hybrids	Others
1324	CC(O)CC(=O)CC(=O)CC(O)CC(=O)CC(=O)C=CC=CC(=O)O		NO	PKSother	Others
1325	NCC(=O)C=CCC(O)CC(=O)CC(=O)C=CCC(=O)CC(O)CC(=O)CC(=O)C=CCC(O)NC([*])C(=O)C=CC(=O)O		NO	PKS-NRP_Hybrids	Others
1326	NC(Cc1ccc(O)cc1)C(=O)NC(C(C)CC)C(=O)CC(=O)NC(CC(=O)N)C(=O)NC(Cc1ccc(O)cc1)C(=O)NC(CC(=O)N)C(=O)NC(CO)C(=O)NC(CCC(=O)O)C(=O)O		NO	Others	Others
1327	NC([*])C(=O)NC(CCCN)C(=O)NC([*])C(=O)NC(Cc1ccc(O)cc1)C(=O)NC(C(O)C)C(=O)NC(CCC(=O)O)C(=O)NC(C(C)C)C(=O)N1C(CCC1)C(=O)NC(CCC(=O)O)C(=O)NC(Cc1ccc(O)cc1)C(=O)NC(C(C)CC)C(=O)O		YES	Others	Bacillus subtilis
1328	CC(=O)CC(O)CC(=O)C=CC=CCC(O)CC(=O)CC(=O)C=CCC(=O)CC(=O)C=CCC(=O)CC(=O)CC(O)CC(=O)C=CCC(=O)C(=O)O		YES	PKSother	Bacillus velezensis
1329	NC([*])C(=O)NC(C(C)CC)C(=O)NC(C(C)C)C(=O)O		YES	NRPS	Bacillus safensis
1330	C=CC=CC=CCC(=O)CC(=O)CC(O)CC(=O)CC(=O)CC(=O)C=CC=CCC(O)CC(O)CC(=O)CC(=O)CC(O)CC(=O)CC(=O)C(=O)O		YES	PKSother	Bacillus amyloliquefaciens
1331	NC(CCC(=O)O)C(=O)NC(Cc1ccc(O)cc1)C(=O)NC(C(O)C)C(=O)NC(CCC(=O)O)C(=O)NC(C(C)C)C(=O)N1C(CCC1)C(=O)NC(CCC(=O)O)C(=O)NC(Cc1ccc(O)cc1)C(=O)NC(C(C)CC)C(=O)CC(=O)NC(CC(=O)N)C(=O)NC(Cc1ccc(O)cc1)C(=O)NC(CC(=O)N)C(=O)NC(CCC(=O)O)C(=O)N1C(CCC1)C(=O)NC(CO)C(=O)NC(CC(=O)N)C(=O)O		YES	Others	Bacillus amyloliquefaciens
1332	CC(=O)NC(CC(=O)N)C(=O)NC(Cc1ccc(O)cc1)C(=O)NC(CC(=O)N)C(=O)NC(CCC(=O)O)C(=O)N1C(CCC1)C(=O)O		YES	Others	Bacillus amyloliquefaciens
1333	CC(=O)NC(CC(=O)N)C(=O)NC(Cc1ccc(O)cc1)C(=O)NC(CC(=O)N)C(=O)NC(CCC(=O)O)C(=O)N1C(CCC1)C(=O)NC(CO)C(=O)NC(CC(=O)N)C(=O)O		YES	Others	Bacillus amyloliquefaciens
1334	NCC(=O)C=CCC(=O)C=CCC(=O)CC(=O)CC(O)CC(=O)CC(O)C=CCC(O)C=CNC([*])C(=O)C=CC=CC=CCC(=O)CC(=O)C(=O)O		YES	PKS-NRP_Hybrids	Bacillus amyloliquefaciens
1335	C=CCC(O)C=CCC(O)CC(=O)CC(O)CC(=O)CC(O)C=CC=CCC(=O)C(=O)O		YES	PKSother	Bacillus amyloliquefaciens
1336	CC(O)CC(=O)CC(=O)CC(O)CC(=O)CC(O)C=CCC(=O)CC(O)CC(=O)CC(=O)C=CCC(O)CC(=O)CC(=O)CC(=O)CC(=O)C=CC(=O)O		YES	PKSother	Bacillus velezensis
1337	NC(CCC(=O)O)C(=O)NC(C(C)C)C(=O)N1C(CCC1)C(=O)NC(Cc1ccc(O)cc1)C(=O)NC(C(C)CC)C(=O)CC(=O)NC(CC(=O)N)C(=O)NC(Cc1ccc(O)cc1)C(=O)NC(CC(=O)N)C(=O)NC(CCC(=O)N)C(=O)N1C(CCC1)C(=O)NC(CC(=O)N)C(=O)NC(CO)C(=O)O		YES	Others	Bacillus velezensis
1338	C=CCC(=O)C=CCC(=O)CC(O)CC(O)CC(=O)CC(=O)CC(O)C(=O)O		YES	PKSother	Bacillus velezensis
1339	NC(CC(C)C)C(=O)NC(C(C)CC)C(=O)O=C(C(C)C)C(=O)NC(C(C)C)C(=O)NC([*])C(=O)O		YES	NRPS	Bacillus pumilus
1340	NC(C(O)C)C(=O)NC([*])C(=O)NC(C)C(=O)NC(CO)C(=O)NC(CC(C)C)C(=O)NC(C(O)C)C(=O)NC(CC(C)C)C(=O)NCC(=O)NC(C(O)C)C(=O)O		YES	NRPS	Bacillus cereus
1341	C=CCC(=O)C=CC=CC=CCC(=O)C=CC=CC=CC(=O)O		YES	PKSother	Bacillus subtilis
1342	CC(O)CC(O)CC(=O)C(=O)O		YES	PKSother	Bacillus subtilis
1343	CC(O)CC(=O)C=CCC(=O)CC(O)CC(=O)CC(=O)C=CCC(O)CC(=O)NC([*])C(=O)C=CC=CC=CCC(=O)CC(=O)C=CC(=O)O		YES	PKS-NRP_Hybrids	Bacillus velezensis
1344	C=CCC(O)CC(=O)CC(=O)CC(O)CC(O)CC(=O)CC(=O)CC(=O)C=CC=CCC(=O)CC(=O)C=CCC(O)CC(O)NC(CO)C(=O)O		YES	PKS-NRP_Hybrids	Bacillus thuringiensis
1345	C=CC=CCC(=O)CC(=O)C=CCC(O)CC(O)NC(CO)C(=O)O		YES	PKS-NRP_Hybrids	Bacillus thuringiensis
1346	NC(C(C)CC)C(=O)NC(CS)C(=O)NC([*])C(=O)NC(C(O)C)C(=O)NC(CC(=O)O)C(=O)NC(CC(=O)N)C(=O)O		YES	Others	Bacillus thuringiensis
1347	NC([*])C(=O)NC(C(C)C)C(=O)NC([*])C(=O)NCC(=O)N1C(CCC1)C(=O)CC(O)NC(CC(=O)O)C(=O)O		YES	PKS-NRP_Hybrids	Bacillus wiedmannii
1348	NC(CCCN)C(=O)NC(Cc1ccc(O)cc1)C(=O)NC(C(O)C)C(=O)NC(CCC(=O)O)C(=O)NC(Cc1ccc(O)cc1)C(=O)NC(C(C)CC)C(=O)O		YES	Others	Bacillus subtilis
1349	CC(O)NC([*])C(=O)N1C(CCC1)C(=O)O		YES	PKS-NRP_Hybrids	Bacillus thuringiensis
1350	NC(C(O)c1ccc(O)cc1)C(=O)CC(O)C(=O)O		YES	PKS-NRP_Hybrids	Bacillus wiedmannii
1351	NCCC(=O)NC(CO)C(=O)O		YES	NRPS	Bacillus wiedmannii
1352	NC(C(C)C)C(=O)N1C(CCC1)C(=O)NC(CCC(=O)O)C(=O)NC(C(O)C)C(=O)NC(C(C)CC)C(=O)O		YES	Others	Bacillus subtilis
1353	NCC(=O)C=CCC(O)CC(=O)CC(=O)C=CCC(=O)CC(O)CC(=O)CC(=O)C=CCC(O)NC([*])C(=O)C=CC=CC=CC=CC=CCC(=O)CC(=O)C(=O)O		YES	PKS-NRP_Hybrids	Bacillus velezensis
1354	NC([*])C(=O)CC(=O)CC(O)CC(O)CC(=O)CC(O)NCC(=O)CC(=O)C(=O)O		YES	PKS-NRP_Hybrids	Bacillus subtilis
1355	NCC(=O)C=CCC(O)CC(=O)CC(=O)C=CCC(=O)CC(O)CC(=O)CC(=O)C=CC=CC(=O)O		YES	PKS-NRP_Hybrids	Bacillus spizizenii
1356	CC(O)CC(O)CC(=O)CC(=O)NC([*])C(=O)C=CC=CC=CC=CCC(=O)C(=O)O		YES	PKS-NRP_Hybrids	Bacillus spizizenii
1357	NC(CCC(=O)O)C(=O)NC(CCCN)C(=O)NC(Cc1ccc(O)cc1)C(=O)NC(C(O)C)C(=O)NC([*])C(=O)NC(C(C)C)C(=O)N1C(CCC1)C(=O)NC(CCC(=O)O)C(=O)NC([*])C(=O)NC(C(C)CC)C(=O)O		YES	Others	Bacillus haynesii
1358	NC(CCC(=O)N)C(=O)NC(CC(C)C)C(=O)NC(CC(C)C)C(=O)NC(C(C)C)C(=O)NC([*])C(=O)NC(CC(C)C)C(=O)NC([*])C(=O)NC(C(C)CC)C(=O)O		YES	NRPS	Bacillus licheniformis
1359	C=CCC(O)CC(=O)C(=O)O		YES	PKSother	Bacillus spizizenii
1360	CC(O)CC(=O)C=CCC(=O)CC(O)CC(=O)C(=O)O		YES	PKSother	Bacillus spizizenii
1361	NC(CCC(=O)N)C(=O)N1C(CCC1)C(=O)O		YES	NRPS	Bacillus spizizenii
1362	NC([*])C(=O)C=CC=CC=CC=CC(=O)O		YES	PKS-NRP_Hybrids	Bacillus spizizenii
1363	NC(CCC(=O)O)C(=O)NC(CCCN)C(=O)NC(Cc1ccc(O)cc1)C(=O)NC(C(O)C)C(=O)NC(CCC(=O)O)C(=O)NC(C(C)C)C(=O)N1C(CCC1)C(=O)NC(CCC(=O)O)C(=O)NC(C(O)C)C(=O)NC(C(C)CC)C(=O)CC(=O)NC(CC(=O)N)C(=O)NC(Cc1ccc(O)cc1)C(=O)NC(CC(=O)N)C(=O)NC(CCC(=O)N)C(=O)N1C(CCC1)C(=O)NC(CC(=O)N)C(=O)NC(CC(=O)N)C(=O)O		NO	Others	Others
1364	NC([*])C(=O)N1C(CCC1)C(=O)NC(C(O)C)C(=O)CC(O)NC(CC(=O)N)C(=O)NC([*])C(=O)NC([*])C(=O)O		YES	PKS-NRP_Hybrids	Bacillus cereus
1365	C=CCC(=O)C=CC(=O)O		YES	PKSother	Bacillus thuringiensis
1366	NC(CCCN)C(=O)NC(Cc1ccc(O)cc1)C(=O)NC(C(O)C)C(=O)NC(C(C)C)C(=O)N1C(CCC1)C(=O)NC(CCC(=O)O)C(=O)NC(Cc1ccc(O)cc1)C(=O)NC(C(C)CC)C(=O)CC(=O)NC(CC(=O)N)C(=O)NC(Cc1ccc(O)cc1)C(=O)NC(CC(=O)N)C(=O)O		YES	Others	Bacillus velezensis
1367	CC(O)C=CC=CCC(=O)C=CC=CC=CCC(=O)CC(=O)CC(O)CC(O)CC(O)CC(=O)C=CC=CC(=O)O		YES	PKSother	Bacillus velezensis
1368	NC(CCC(=O)O)C(=O)NC(CCCN)C(=O)NC(Cc1ccc(O)cc1)C(=O)NC(C(O)C)C(=O)NC(CCC(=O)O)C(=O)NC(C(C)C)C(=O)N1C(CCC1)C(=O)NC(CCC(=O)O)C(=O)NC(Cc1ccc(O)cc1)C(=O)NC(C(C)CC)C(=O)CC(=O)NC(CC(=O)N)C(=O)NC(Cc1ccc(O)cc1)C(=O)NC(CC(=O)N)C(=O)NC(CCC(=O)N)C(=O)NC(CCC(=O)N)C(=O)N1C(CCC1)C(=O)NC(CC(=O)N)C(=O)NC(CO)C(=O)O		YES	Others	Bacillus velezensis
1369	CC(O)CC(=O)CC(=O)CC(O)C=CCC(=O)C=CC=CCC(=O)C=CC=CCC(O)C=CC=CCC(=O)C(=O)O		YES	PKSother	Bacillus amyloliquefaciens
1370	NC([*])C(=O)NC([*])C(=O)NC(CCCN)C(=O)NC(Cc1ccc(O)cc1)C(=O)NC(C(O)C)C(=O)NC(CCC(=O)O)C(=O)NC(C(C)C)C(=O)N1C(CCC1)C(=O)NC([*])C(=O)NC([*])C(=O)NC(Cc1ccc(O)cc1)C(=O)NC(C(C)CC)C(=O)CC(=O)NC(CC(=O)N)C(=O)NC(Cc1ccc(O)cc1)C(=O)NC(CC(=O)N)C(=O)N1C(CCC1)C(=O)NC(CCC(=O)O)C(=O)NC(CO)C(=O)NC(C(O)C)C(=O)O		YES	Others	Bacillus amyloliquefaciens
1371	NC([*])C(=O)NC([*])C(=O)NC(CCCN)C(=O)NC(Cc1ccc(O)cc1)C(=O)NC(C(O)C)C(=O)NC(CCC(=O)O)C(=O)NC(C(C)C)C(=O)N1C(CCC1)C(=O)NC([*])C(=O)NC([*])C(=O)NC(Cc1ccc(O)cc1)C(=O)NC(C(C)CC)C(=O)O		YES	Others	Bacillus amyloliquefaciens
1372	NCC(=O)C=CCC(O)CC(=O)NCC(=O)C=CCC(=O)CC(=O)CC(O)CC(=O)C=CC=CCC(O)CC(=O)NC([*])C(=O)C=CC=CC=CCC(=O)CC(=O)C=CC(=O)O		YES	PKS-NRP_Hybrids	Bacillus amyloliquefaciens
1373	NC(CS)C(=O)NC(CC(C)C)C(=O)NC(CCC(=O)O)C(=O)NC(CS)C(=O)NC(C(C)CC)C(=O)NC(CCCCN)C(=O)NC(CCCN)C(=O)NC(C(C)CC)C(=O)NC(Cc1ccccc1)C(=O)NC(CC1=CNC=N1)C(=O)NC(CC(=O)O)C(=O)NC(CC(=O)N)C(=O)O		YES	NRPS	Bacillus paralicheniformis
[truncated: 69 more rows]
