# Supplementary material for: Species-specificity of the secondary biosynthetic potential in Bacillus
Source: Front Microbiol. 2023 Oct 23;14:1271418. doi: 10.3389/fmicb.2023.1271418 (PMC10626522; doi:10.3389/fmicb.2023.1271418)
Supplement: Supplementary file 5 [file Table_4.XLSX]

## Sheet: Sheet1
Name	Clade	Average BGC number	BGC number	Genome number	Completeness	Contigs number	GCF number	Specific GCF(≥2BGCs)	Singlet	PKSI	PKS other	NRPS	RiPPs	Saccharides	Terpene	PKS/NRPS hybrids	Others
B. bombysepticus	1	14	28	2	99.2027	25	21	0	2	0	1	0	0	0	0	0	1
B. thuringiensis	1	13.4798	9018	669	99.0232	104.215	852	91	206	0	5	113	46	0	3	47	83
B. luti	1	9	9	1	99.3399	80	9	0	1	0	0	0	0	0	0	0	1
B. mobilis	1	8.63636	95	11	99.3399	68.1818	32	0	2	0	0	1	0	0	0	1	0
B. pretiosus	1	11	11	1	99.3399	80	11	0	0	0	0	0	0	0	0	0	0
B. wiedmannii	1	11.9894	2254	188	99.2295	91.4362	312	42	76	1	15	54	14	0	0	18	16
B. albus	1	12.2	122	10	99.3724	68	43	2	8	0	0	6	0	0	0	0	4
B. tropicus	1	9.21739	212	23	99.0203	42.6087	52	0	0	0	0	0	0	0	0	0	0
B. anthracis	1	7.43548	2766	372	99.0189	38.7097	155	4	21	0	0	15	4	0	0	0	6
B. pacificus	1	7.10811	263	37	98.7556	52.7027	46	0	1	0	0	0	0	0	0	0	1
B. cereus	1	11.2408	17041	1516	98.9961	81.5237	1348	196	392	0	4	232	85	1	0	96	170
B. paranthracis	1	7.57955	667	88	98.8945	51.7045	84	2	4	0	0	2	2	0	0	1	1
B. toyonensis	1	12.4367	2848	229	99.2187	95.1965	173	22	26	0	0	34	10	0	0	0	4
B. paramycoides	1	9	9	1	97.7298	60	9	0	2	0	0	1	0	0	0	0	1
B. nitratireducens	1	10.6667	64	6	98.9824	53.3333	22	3	2	0	0	1	4	0	0	0	0
B. mycoides	1	10.6804	1036	97	98.9655	53.5052	204	10	52	1	1	40	7	0	1	5	7
B. gaemokensis	1	20.5	41	2	99.4253	195	24	5	6	0	0	7	1	0	0	1	2
B. pseudomycoides	1	14.9529	1271	85	99.3778	137.647	156	35	57	0	1	57	14	0	0	7	13
B. bingmayongensis	1	11	22	2	99.4253	75	12	4	0	0	0	2	0	0	0	1	1
B. arachidis	1	9	9	1	99.4253	70	9	0	3	0	0	1	2	0	0	0	0
B. cytotoxicus	1	9.52381	200	21	98.7411	22.8571	29	4	2	0	0	2	4	0	0	0	0
B. rhizoplanae	1	7	7	1	99.4253	70	7	0	2	0	0	0	1	0	0	0	1
B. zanthoxyli	2	7	7	1	99.4253	20	7	0	0	0	0	0	0	0	0	0	0
B. kexueae	2	4	4	1	96.9897	30	4	0	3	0	1	0	0	0	0	0	2
B. carboniphilus	2	6	6	1	96.3451	50	6	0	5	0	1	0	1	0	1	0	2
B. coahuilensis	2	4.5	9	2	98.8465	45	5	2	0	0	1	0	0	0	1	0	0
B. smithii	2	4.6	23	5	98.8798	36	8	4	1	0	2	0	1	0	1	0	1
B. tepidiphilus	2	5	5	1	98.9071	50	5	0	4	0	1	0	1	0	1	0	1
B. massiliglaciei	2	6	6	1	97.8142	40	6	0	6	0	1	1	1	0	2	0	1
B. methanolicus	2	6	6	1	99.4536	20	6	0	5	0	1	1	2	0	1	0	0
B. massilionigeriensis	2	6	6	1	98.8215	10	6	0	5	0	0	0	2	0	1	0	2
B. infantis	2	5	5	1	99.4536	50	5	0	4	0	1	0	0	0	3	0	0
B. mesophilum	2	4	4	1	99.4536	40	4	0	4	0	1	0	1	0	2	0	0
B. tianshenii	2	6	6	1	99.3377	20	6	0	6	0	1	0	1	0	1	0	3
B. piscicola	2	4	4	1	97.9866	30	4	0	4	0	1	0	1	0	1	0	1
B. aerophilus	3	10.75	86	8	99.5721	57.5	37	0	0	0	0	0	0	0	0	0	0
B. altitudinis	3	10.9778	1482	135	99.4385	61.2593	112	8	15	0	1	7	3	0	0	0	12
B. aerius	3	10	10	1	99.5851	40	10	0	0	0	0	0	0	0	0	0	0
B. stratosphericus	3	9.75	156	16	99.3128	72.5	51	0	5	0	1	0	1	0	0	1	2
B. xiamenensis	3	11.8	59	5	99.2946	98	22	3	1	0	0	4	0	0	0	0	0
B. zhangzhouensis	3	10.6667	32	3	98.9627	80	23	0	1	0	0	1	0	0	0	0	0
B. pumilus	3	11.3421	2155	190	99.4285	77.7895	177	24	36	0	4	20	2	0	3	12	19
B. safensis	3	11.5896	1553	134	99.2855	66.6418	146	14	36	2	3	15	3	0	2	5	20
B. australimaris	3	12	12	1	99.5851	70	12	0	1	0	0	0	1	0	0	0	0
B. swezeyi	3	16.2	81	5	99.1355	106	36	9	8	0	0	2	3	0	1	4	7
B. glycinifermentans	3	10.5	63	6	99.222	36.6667	25	5	4	0	0	6	1	0	0	0	2
B. sonorensis	3	14.3333	43	3	99.3315	106.667	27	5	1	0	1	3	1	0	0	1	0
B. paralicheniformis	3	14.8833	1786	120	99.4267	88.1667	104	10	17	1	2	11	4	0	2	1	6
B. licheniformis	3	11.834	2923	247	98.8392	70.8907	114	12	12	0	2	8	5	0	1	0	8
B. haynesii	3	15.957	1484	93	98.823	113.333	88	3	10	2	1	5	1	0	1	0	3
B. nakamurai	3	15	60	4	97.5575	135	34	7	10	0	3	4	2	0	0	2	6
B. siamensis	3	14.3333	172	12	98.8055	69.1667	74	4	9	0	2	2	0	0	0	4	5
B. velezensis	3	15.1255	7956	526	99.6428	55.4563	455	54	155	0	60	35	6	0	2	34	72
B. amyloliquefaciens	3	14.6821	2217	151	99.5606	67.2848	293	12	60	0	17	8	4	0	1	21	21
B. atrophaeus	3	14.7619	1240	84	98.9253	97.0238	193	61	74	0	12	26	10	0	1	43	43
B. mojavensis	3	14	28	2	99.7634	90	17	2	2	0	0	1	0	0	0	1	2
B. halotolerans	3	15	75	5	99.6797	92	30	4	3	0	3	2	0	0	0	2	0
B. vallismortis	3	14.5714	204	14	98.3477	107.857	91	6	14	0	1	3	3	0	0	5	8
B. rugosus	3	17	34	2	99.7479	85	24	0	1	0	0	0	0	0	0	0	1
B. intestinalis	3	12	72	6	99.6534	60	36	0	6	0	1	0	1	0	0	1	3
B. spizizenii	3	14.1702	1332	94	99.4294	107.128	155	22	44	0	13	7	4	0	0	28	14
B. inaquosorum	3	16.1538	1470	91	99.4223	129.231	155	18	43	1	13	9	5	0	0	23	10
B. tequilensis	3	12.6667	38	3	98.8214	73.3333	20	0	4	0	0	0	0	0	0	0	4
B. cabrialesii	3	12	36	3	99.6822	73.3333	25	0	8	0	0	1	1	0	0	3	3
B. stercoris	3	15	45	3	98.6761	96.6667	25	0	4	0	1	0	0	0	0	2	1
B. subtilis	3	12.9378	7491	579	99.6584	46.5458	368	41	91	0	17	31	21	0	2	27	34
